# Supplementary material for: Capturing Genetic Diversity in Seed Collections: An Empirical Study of Two Congeners with Contrasting Mating Systems
Source: Plants (Basel). 2023 Jan 23;12(3):522. doi: 10.3390/plants12030522 (PMC9921034; doi:10.3390/plants12030522)
Supplement: Supplementary file 1 [file plants-12-00522-s001.zip]

Archive with 6 entries (5 files):
- Study Data/
- Study Data/Hser_DHak19-4512_SNP_singlerow_2.csv
- Study Data/Htet_DHak19-4434_SNP_singlerow_2.csv
- Study Data/readme.txt
- Supplementary Methods.pdf
- Supp_Tables_Figs.pdf
