# Supplementary material for: Capturing Genetic Diversity in Seed Collections: An Empirical Study of Two Congeners with Contrasting Mating Systems
Source: Plants (Basel). 2023 Jan 23;12(3):522. doi: 10.3390/plants12030522 (PMC9921034; doi:10.3390/plants12030522)
Supplement: Supplementary file 1 [file plants-12-00522-s001.zip › Study Data/Hser_DHak19-4512_SNP_singlerow_2.csv]

*	*	*	*	*	*	*	*	*	*	*	*	*	*	*	*	*	*	DHak17-2978	DHak17-2978	DHak17-2978	DHak17-2978	DHak17-2978	DHak17-2978	DHak17-2978	DHak17-2978	DHak17-2978	DHak17-2978	DHak17-2978	DHak17-2978	DHak17-2978	DHak17-2978	DHak17-2978	DHak17-2978	DHak17-2978	DHak17-2978	DHak17-2978	DHak17-2978	DHak17-2978	DHak17-2978	DHak17-2978	DHak17-2978	DHak17-2978	DHak17-2978	DHak17-2978	DHak17-2978	DHak17-2978	DHak17-2978	DHak17-2978	DHak17-2978
*	*	*	*	*	*	*	*	*	*	*	*	*	*	*	*	*	*	909417220002	909417220002	909417220002	909417220002	909417220002	909417220002	909417220002	909417220002	909417220002	909417220002	909417220002	909417220002	909417220002	909417220002	909417220002	909417220002	909417220002	909417220002	909417220002	909417220002	909417220002	909417220002	909417220002	909417220002	909417220002	909417220002	909417220002	909417220002	909417220002	909417220002	909417220002	909417220002
*	*	*	*	*	*	*	*	*	*	*	*	*	*	*	*	*	*	1	1	1	1	1	1	1	1	1	1	1	1	1	1	1	1	1	1	1	1	1	1	1	1	1	1	1	1	1	1	1	1
*	*	*	*	*	*	*	*	*	*	*	*	*	*	*	*	*	*	A	A	A	A	A	A	A	A	A	A	B	B	B	B	B	B	B	B	B	B	C	C	C	C	C	C	C	C	D	D	D	D
*	*	*	*	*	*	*	*	*	*	*	*	*	*	*	*	*	*	1	10	11	2	3	4	5	6	7	8	1	10	11	12	3	4	5	6	8	9	1	10	11	12	2	4	6	9	1	10	11	12
*	*	*	*	*	*	*	*	*	*	*	*	*	*	*	*	*	*	DNA extraction and genotyping [Original species: sericea]	DNA extraction and genotyping [Original species: sericea]	DNA extraction and genotyping [Original species: sericea]	DNA extraction and genotyping [Original species: sericea]	DNA extraction and genotyping [Original species: sericea]	DNA extraction and genotyping [Original species: sericea]	DNA extraction and genotyping [Original species: sericea]	DNA extraction and genotyping [Original species: sericea]	DNA extraction and genotyping [Original species: sericea]	DNA extraction and genotyping [Original species: sericea]	DNA extraction and genotyping [Original species: sericea]	DNA extraction and genotyping [Original species: sericea]	DNA extraction and genotyping [Original species: sericea]	DNA extraction and genotyping [Original species: sericea]	DNA extraction and genotyping [Original species: sericea]	DNA extraction and genotyping [Original species: sericea]	DNA extraction and genotyping [Original species: sericea]	DNA extraction and genotyping [Original species: sericea]	DNA extraction and genotyping [Original species: sericea]	DNA extraction and genotyping [Original species: sericea]	DNA extraction and genotyping [Original species: sericea]	DNA extraction and genotyping [Original species: sericea]	DNA extraction and genotyping [Original species: sericea]	DNA extraction and genotyping [Original species: sericea]	DNA extraction and genotyping [Original species: sericea]	DNA extraction and genotyping [Original species: sericea]	DNA extraction and genotyping [Original species: sericea]	DNA extraction and genotyping [Original species: sericea]	DNA extraction and genotyping [Original species: sericea]	DNA extraction and genotyping [Original species: sericea]	DNA extraction and genotyping [Original species: sericea]	DNA extraction and genotyping [Original species: sericea]
AlleleID	CloneID	AlleleSequence	TrimmedSequence	SNP	SnpPosition	CallRate	OneRatioRef	OneRatioSnp	FreqHomRef	FreqHomSnp	FreqHets	PICRef	PICSnp	AvgPIC	AvgCountRef	AvgCountSnp	RepAvg	NSW1022687	NSW1017721	NSW1022690	NSW1017692	NSW1011052	NSW1012335	NSW1006795	NSW1013885	NSW1022693	NSW1006741	NSW1013764	NSW1021065	NSW1010988	NSW1025455	NSW1010983	NSW1021068	NSW1010964	NSW1011834	NSW1023032	NSW1022900	NSW1014859	NSW1011009	NSW1014845	NSW1011809	NSW1006740	NSW1006791	NSW1022879	NSW1017751	NSW1022692	NSW1010978	NSW1010959	NSW1011839
27672004|F|0-11:C>T-11:C>T	27672004	TGCAGAAGTTCCTGACATCCTCAACCGTCTCAACTTTTCTTGCACTTCTCTGGAGCTCTTTGAAGATTA	TGCAGAAGTTCCTGACATCCTCAACCGTCTCAACTTTTCTTGCACTTCTCTGGAGCTCTTTGAAGATTA	11:C>T	11	0.99241	1	0.011472	0.988528	0	0.011472	0	0.022681	0.011341	44.07568	22.14286	1	0	2	0	2	0	0	0	0	0	0	0	0	0	0	0	0	0	0	0	0	0	0	0	0	0	0	0	2	0	0	0	0
27672056|F|0-66:A>G-66:A>G	27672056	TGCAGACTTCCCTTCCCTTTCCAGATAGTTTTAGGTAAATTCAAATCTTCCCACCACTTCCCAATAATA	TGCAGACTTCCCTTCCCTTTCCAGATAGTTTTAGGTAAATTCAAATCTTCCCACCACTTCCCAATAATA	66:A>G	66	0.990512	0.779693	0.260536	0.739464	0.220307	0.04023	0.343543	0.385314	0.364429	20.86792	14.81325	1	1	0	1	0	0	0	0	0	1	0	0	0	0	2	0	0	0	-	1	0	0	0	0	0	0	0	0	0	1	0	0	0
27672068|F|0-34:G>T-34:G>T	27672068	TGCAGAGACTCTTTGTAAGGATGTCAGGGATCTAGATAAGCTCTTTTCAACAATAGTCGAACTTGGGAA	TGCAGAGACTCTTTGTAAGGATGTCAGGGATCTAGATAAGCTCTTTTCAACAATAGTCGAACTTGGGAA	34:G>T	34	0.996205	1	0.001905	0.998095	0	0.001905	0	0.003802	0.001901	9.32372	3	1	0	0	0	0	0	0	0	0	0	0	0	0	0	0	0	0	0	0	0	0	0	0	0	0	0	0	0	0	0	0	0	0
27672295|F|0-33:A>T-33:A>T	27672295	TGCAGCGCCAAGACCGGGTTTTTCTTGCTATGAAGGTATGCCACTTCCATCCCTTATGATAATTTTGTT	TGCAGCGCCAAGACCGGGTTTTTCTTGCTATGAAGGTATGCCACTTCCATCCCTTATGATAATTTTGTT	33:A>T	33	0.944972	0.987952	0.012048	0.987952	0.012048	0	0.023806	0.023806	0.023806	17.48881	15	1	0	0	0	0	0	-	0	0	0	-	0	0	0	0	0	0	0	0	0	0	0	0	0	0	-	0	0	0	0	0	0	0
27672295|F|0-61:A>T-61:A>T	27672295	TGCAGCGCCAAGACCGGGTTTTTCTTGCTATGAAGGTATGCCACTTCCATCCCTTATGATAATTTTGTT	TGCAGCGCCAAGACCGGGTTTTTCTTGCTATGAAGGTATGCCACTTCCATCCCTTATGATAATTTTGTT	61:A>T	61	0.937381	0.995951	0.010121	0.989879	0.004049	0.006073	0.008064	0.020038	0.014051	17.48881	6.33333	1	0	0	0	0	0	-	0	0	0	-	0	0	0	0	0	0	0	0	0	0	0	0	0	0	-	0	0	0	0	0	0	0
27672335|F|0-21:C>T-21:C>T	27672335	TGCAGCTGAAGCTGAAGATGACGAGTATGATGATGTAAAGGCTTTACATTCCTTTCAAACTTTTCCTAC	TGCAGCTGAAGCTGAAGATGACGAGTATGATGATGTAAAGGCTTTACATTCCTTTCAAACTTTTCCTAC	21:C>T	21	0.99241	0.956023	0.047801	0.952199	0.043977	0.003824	0.084086	0.091032	0.087559	27.50084	25.53571	1	0	0	0	0	1	0	0	0	0	0	0	0	0	0	0	0	0	0	0	0	0	0	-	0	0	0	0	0	0	0	0	0
27672362|F|0-19:A>C-19:A>C	27672362	TGCAGGAAACCAACCAAAAAGAGGGTGCATGAGATAGGGGAGACAGAAATAATTCACAAAGAGAATAGA	TGCAGGAAACCAACCAAAAAGAGGGTGCATGAGATAGGGGAGACAGAAATAATTCACAAAGAGAATAGA	19:A>C	19	0.757116	0.987469	0.012531	0.987469	0.012531	0	0.024749	0.024749	0.024749	4.94323	2.8	1	0	0	0	0	-	-	0	0	0	0	0	-	0	0	0	-	0	-	0	-	0	0	0	0	0	0	-	0	0	0	0	0
27672362|F|0-61:G>A-61:G>A	27672362	TGCAGGAAACCAACCAAAAAGAGGGTGCATGAGATAGGGGAGACAGAAATAATTCACAAAGGGAATAGA	TGCAGGAAACCAACCAAAAAGAGGGTGCATGAGATAGGGGAGACAGAAATAATTCACAAAGGGAATAGA	61:G>A	61	0.965844	0.251473	0.774067	0.225933	0.748527	0.02554	0.376469	0.349775	0.363122	4.69799	4.94323	1	1	1	1	1	0	0	1	1	1	1	1	0	1	1	1	0	1	-	1	0	1	1	1	1	1	1	0	1	1	1	1	1
27672486|F|0-63:T>G-63:T>G	27672486	TGCAGGTGGTGGTTCTGCCAGATCAACAGCATACACATCAGAAGGAGCTGAAAATGGTACCATTGAAGT	TGCAGGTGGTGGTTCTGCCAGATCAACAGCATACACATCAGAAGGAGCTGAAAATGGTACCATTGAAGT	63:T>G	63	1	0.969639	0.034156	0.965844	0.030361	0.003795	0.058878	0.065978	0.062428	17.16997	15.63636	1	0	0	0	0	0	0	0	0	0	0	1	0	0	0	0	0	0	0	0	0	0	0	0	0	0	0	0	0	0	0	0	0
27672564|F|0-19:A>C-19:A>C	27672564	TGCAGTCTGGATTGATCTAAGTTTTTCAGAAAGCAACCATTCCTATATTTGTTGAACTCTATTACAGAT	TGCAGTCTGGATTGATCTAAGTTTTTCAGAAAGCAACCATTCCTATATTTGTTGAACTCTATTAC	19:A>C	19	0.998102	0.009506	0.992395	0.007605	0.990494	0.001901	0.018831	0.015093	0.016962	15	21.86935	1	1	1	1	1	1	1	1	1	1	1	1	1	1	1	1	1	1	1	1	1	1	1	1	1	1	1	1	1	1	1	1	1
27672570|F|0-59:C>A-59:C>A	27672570	TGCAGTGAACTTGAATGGGTTCCAAATCTTCCCCAAGGTCTGTTATGCCTTGATATGTCCGATTGTGCT	TGCAGTGAACTTGAATGGGTTCCAAATCTTCCCCAAGGTCTGTTATGCCTTGATATGTCCGATTGTGCT	59:C>A	59	0.275142	0.972414	0.027586	0.972414	0.027586	0	0.05365	0.05365	0.05365	5.09639	4.33333	1	0	-	0	-	-	-	-	-	0	-	-	-	-	-	-	-	-	-	-	0	0	-	0	-	-	0	0	-	0	-	-	-
27672579|F|0-29:C>T-29:C>T	27672579	TGCAGTGCCCCCATTGCCTTGATCATTGCCGTATCCTTTCTTGTCAGCAATAGATTTGTTATGTAACTC	TGCAGTGCCCCCATTGCCTTGATCATTGCCGTATCCTTTCTTGTCAGCAATAGATTTGTTATGTAACTC	29:C>T	29	0.988615	0.96929	0.06142	0.93858	0.03071	0.03071	0.059534	0.115296	0.087415	9.28167	7	1	0	0	0	0	0	0	0	0	0	0	0	0	0	0	0	0	0	0	0	0	0	0	0	0	0	0	0	0	0	0	0	0
27672579|F|0-34:T>C-34:T>C	27672579	TGCAGTGCCCCCATTGCCTTGATCATTGCCGTATTCTTTCTTGTCACCAATAGATTTGTTATGTAACTC	TGCAGTGCCCCCATTGCCTTGATCATTGCCGTATTCTTTCTTGTCACCAATAGATTTGTTATGTAACTC	34:T>C	34	0.965844	0.007859	0.992141	0.007859	0.992141	0	0.015594	0.015594	0.015594	9.4	9.28167	1	1	1	1	1	1	1	1	1	1	1	1	1	1	1	1	1	1	1	1	1	1	1	1	1	1	1	1	1	1	1	1	1
27672670|F|0-39:C>A-39:C>A	27672670	TGCAGTTGGTGGTTCAAATACACTCTTGCTGGAGACGACCAGAAATGAGTGCCTTCAGATTCTCAAAAC	TGCAGTTGGTGGTTCAAATACACTCTTGCTGGAGACGACCAGAAATGAGTGCCTTCAGATTCTCAAAAC	39:C>A	39	0.988615	0.992322	0.007678	0.992322	0.007678	0	0.015237	0.015237	0.015237	17.89723	17.2	1	0	0	0	0	0	0	0	0	0	0	0	0	0	0	0	0	0	0	0	0	0	0	0	0	0	0	0	0	0	0	0	0
27672758|F|0-28:T>G-28:T>G	27672758	TGCAGAACCTCAGTTTTGAACTTACGCATACTGAAATTTGTTTACAGATCGGAAGAGCGGTTCAGCAGG	TGCAGAACCTCAGTTTTGAACTTACGCATACTGAAATTTGTTTAC	28:T>G	28	1	0.99241	0.00759	0.99241	0.00759	0	0.015065	0.015065	0.015065	38.65378	38.2	1	0	0	0	0	0	0	0	0	0	0	0	0	0	0	0	0	0	0	0	0	0	0	0	0	0	0	0	0	0	0	0	0
27672856|F|0-10:G>A-10:G>A	27672856	TGCAGAGAACGACATCTTTGGAAGTTTACAGATCGGAAGAGCGGTTCAGCAGGAATGCCGAGACCGATC	TGCAGAGAACGACATCTTTGGAAGTTTAC	10:G>A	10	1	0.967742	0.037951	0.962049	0.032258	0.005693	0.062435	0.073021	0.067728	25.44628	18.91667	1	0	0	0	0	0	1	0	0	0	0	0	0	0	2	0	0	0	0	0	0	0	0	0	0	0	0	0	0	0	1	0	0
27672954|F|0-27:C>T-27:C>T	27672954	TGCAGATGTCTCAAAACTAGAATACTGCTCTCTTACAGATCGGAAGAGCGGTTCAGCAGGAATGCCGAG	TGCAGATGTCTCAAAACTAGAATACTGCTCTCTTAC	27:C>T	27	0.979127	0.612403	0.416667	0.583333	0.387597	0.02907	0.474731	0.486111	0.480421	14.86022	16.32031	0.994318	0	0	0	0	1	1	1	0	0	1	0	1	0	0	0	1	1	0	0	1	1	1	1	1	1	1	1	0	0	0	1	1
27672957|F|0-12:C>T-12:C>T	27672957	TGCAGATTCATACTCTTGATGTAAAGAATGACTTGTTGGTTATTTTACAGATCGGAAGAGCGGTTCAGC	TGCAGATTCATACTCTTGATGTAAAGAATGACTTGTTGGTTATTTTAC	12:C>T	12	0.996205	0.007619	0.992381	0.007619	0.992381	0	0.015122	0.015122	0.015122	33.2	31.021	1	1	1	1	1	1	1	1	1	1	1	1	1	1	1	1	1	1	1	1	1	1	1	1	1	1	1	1	1	1	1	1	1
27672980|F|0-5:C>G-5:C>G	27672980	TGCAGCAAAAGAAAGGATATGTCACTCACTTGACTCTATTACAGATCGGAAGAGCGGTTCAGCAGGAAT	TGCAGCAAAAGAAAGGATATGTCACTCACTTGACTCTATTAC	5:C>G	5	1	0.850095	0.174573	0.825427	0.149905	0.024668	0.254867	0.288195	0.271531	26.5351	22.89565	0.994624	0	0	0	0	0	0	0	0	0	0	0	0	0	0	0	0	0	0	0	1	0	0	0	0	0	0	1	0	0	0	0	0
27673065|F|0-12:T>A-12:T>A	27673065	TGCAGCATCTAATAAGTCGATCTCTGCACACACTCAAAAACTTACAGATCGGAAGAGCGGTTCAGCAGG	TGCAGCATCTAATAAGTCGATCTCTGCACACACTCAAAAACTTAC	12:T>A	12	0.988615	0.898273	0.105566	0.894434	0.101727	0.003839	0.182758	0.188844	0.185801	26.62254	23.71429	1	0	0	0	0	0	0	0	0	0	0	0	0	0	0	0	0	0	0	0	0	0	0	0	0	0	0	0	0	0	0	0	0
27673086|F|0-16:C>T-16:C>T	27673086	TGCAGCATTTTGTGAACATTCTCTTACAGATCGGAAGAGCGGTTCAGCAGGAATGCCGAGACCGATCTC	TGCAGCATTTTGTGAACATTCTCTTAC	16:C>T	16	0.523719	0.014493	0.985507	0.014493	0.985507	0	0.028565	0.028565	0.028565	19.2	7.22222	1	-	-	1	-	1	-	1	-	-	1	1	-	-	1	1	1	1	-	1	1	1	1	-	1	1	1	1	1	1	-	1	-
27673124|F|0-5:C>T-5:C>T	27673124	TGCAGCCTGCTTCCCCTACCACCCTGGGGAAGGAAATGGCAATATTTGCTGTCAGGTTACAGATCGGAA	TGCAGCCTGCTTCCCCTACCACCCTGGGGAAGGAAATGGCAATATTTGCTGTCAGGTTAC	5:C>T	5	0.996205	0.948571	0.066667	0.933333	0.051429	0.015238	0.097567	0.124444	0.111006	11.99154	8.89744	0.989011	0	0	0	0	0	0	0	0	0	0	0	0	0	0	0	0	0	0	0	0	0	0	0	0	0	0	0	0	0	0	0	0
27673126|F|0-11:T>A-11:T>A	27673126	TGCAGCCTGGGTATGGTCTTCTTTTACAGATCGGAAGAGCGGTTCAGCAGGAATGCCGAGACCGATCTC	TGCAGCCTGGGTATGGTCTTCTTTTAC	11:T>A	11	0.994307	0.992366	0.007634	0.992366	0.007634	0	0.015151	0.015151	0.015151	23.24595	25.6	1	0	0	0	0	0	0	0	0	0	0	0	0	0	0	0	0	0	0	0	0	0	0	0	0	0	0	0	0	0	0	0	0
27673150|F|0-17:C>T-17:C>T	27673150	TGCAGCGTGCAACCGGTCGAACACCTTACAGATCGGAAGAGCGGTTCAGCAGGAATGCCGAGACCGATC	TGCAGCGTGCAACCGGTCGAACACCTTAC	17:C>T	17	0.351044	0.691892	0.308108	0.691892	0.308108	0	0.426355	0.426355	0.426355	16.9589	14.60938	1	0	0	0	-	-	-	-	-	0	-	0	-	-	-	-	-	-	-	-	-	-	-	-	0	-	-	-	0	0	-	-	0
27673161|F|0-39:A>G-39:A>G	27673161	TGCAGCTAATTACTTTTCTAGGAAATCAGAGCCAACTGCATTAGCTTTCGGTTACAGATCGGAAGAGCG	TGCAGCTAATTACTTTTCTAGGAAATCAGAGCCAACTGCATTAGCTTTCGGTTAC	39:A>G	39	0.383302	0.955446	0.049505	0.950495	0.044554	0.00495	0.085139	0.094108	0.089624	11.64783	10.72727	1	0	-	0	-	-	-	0	-	0	0	-	-	-	1	-	-	-	-	0	0	0	-	-	-	0	0	0	-	0	-	-	-
27673161|F|0-49:T>G-49:T>G	27673161	TGCAGCTAATTACTTTTCTAGGAAATCAGAGCCAACTGCATTAGCTTTCTGTTACAGATCGGAAGAGCG	TGCAGCTAATTACTTTTCTAGGAAATCAGAGCCAACTGCATTAGCTTTCTGTTAC	49:T>G	49	0.986717	0.648077	0.363462	0.636538	0.351923	0.011538	0.456146	0.462714	0.45943	14.61307	11.83628	1	1	0	1	0	0	0	1	0	1	1	0	0	0	-	0	0	0	0	1	1	1	0	0	0	1	1	1	0	1	0	0	0
27673257|F|0-5:G>C-5:G>C	27673257	TGCAGGAATGGAAGCTTCTTCAATCAGATCTTACAGATCGGAAGAGCGGTTCAGCAGGAATGCCGAGAC	TGCAGGAATGGAAGCTTCTTCAATCAGATCTTAC	5:G>C	5	0.994307	0.75	0.255725	0.744275	0.25	0.005725	0.375	0.38066	0.37783	22.1322	20.6242	1	0	0	0	0	0	0	0	0	0	0	0	0	0	0	0	0	0	0	0	1	0	0	0	0	0	0	1	0	0	0	0	0
27673270|F|0-12:A>T-12:A>T	27673270	TGCAGGACTGGCAAAGGATTTAGAAGCCCGAATATTACAGATCGGAAGAGCGGTTCAGCAGGAATGCCG	TGCAGGACTGGCAAAGGATTTAGAAGCCCGAATATTAC	12:A>T	12	1	0.899431	0.106262	0.893738	0.100569	0.005693	0.18091	0.189941	0.185425	28.80354	26.21875	1	0	0	0	0	0	0	0	0	0	0	0	0	0	0	0	0	0	0	0	0	0	0	0	0	0	0	0	0	0	0	0	0
27673283|F|0-23:A>T-23:A>T	27673283	TGCAGGATAAAGAAAGATACAATAGAAACCTATGACAGCCTTACAGATCGGAAGAGCGGTTCAGCAGGA	TGCAGGATAAAGAAAGATACAATAGAAACCTATGACAGCCTTAC	23:A>T	23	0.981025	0.988395	0.015474	0.984526	0.011605	0.003868	0.022941	0.030469	0.026705	9.92715	5.88889	1	0	0	0	0	0	0	0	0	0	0	0	0	0	0	0	0	0	0	1	0	0	0	0	0	0	0	0	0	0	0	0	0
27673339|F|0-17:A>C-17:A>C	27673339	TGCAGGGGGAGAAAATCATCTTACCATTTGGATGTTTACAGATCGGAAGAGCGGTTCAGCAGGAATGCC	TGCAGGGGGAGAAAATCATCTTACCATTTGGATGTTTAC	17:A>C	17	0.996205	0.28381	0.750476	0.249524	0.71619	0.034286	0.406523	0.374523	0.390523	18.67391	20.13636	1	1	1	1	1	1	1	0	1	1	0	0	1	2	0	1	1	1	0	0	1	1	1	1	1	0	1	1	1	1	0	1	1
27673359|F|0-12:A>C-12:A>C	27673359	TGCAGGTACTCCATTTTGGAAATTAGTTTTGAAGCAATTTGATGATTTACTTGTTACAGATCGGAAGAG	TGCAGGTACTCCATTTTGGAAATTAGTTTTGAAGCAATTTGATGATTTACTTGTTAC	12:A>C	12	1	0.99241	0.00759	0.99241	0.00759	0	0.015065	0.015065	0.015065	18.45484	19.8	1	0	0	0	0	0	0	0	0	0	0	0	0	0	0	0	0	0	0	0	0	0	0	0	0	0	0	0	0	0	0	0	0
27673368|F|0-17:A>C-17:A>C	27673368	TGCAGGTCAATCCTCTCAGCAGACAAGCCCATTACAGATCGGAAGAGCGGTTCAGCAGGAATGCCGAGA	TGCAGGTCAATCCTCTCAGCAGACAAGCCCATTAC	17:A>C	17	1	0.998102	0.001898	0.998102	0.001898	0	0.003788	0.003788	0.003788	22.2656	20	1	0	0	0	0	0	0	0	0	0	0	0	0	0	0	0	0	0	0	0	0	0	0	0	0	0	0	0	0	0	0	0	0
27673454|F|0-15:C>T-15:C>T	27673454	TGCAGTACTTACCATCCACTTGTAATATGTGGTTACAGATCGGAAGAGCGGTTCAGCAGGAATGCCGAG	TGCAGTACTTACCATCCACTTGTAATATGTGGTTAC	15:C>T	15	0.990512	0.762452	0.272031	0.727969	0.237548	0.034483	0.362238	0.39606	0.379149	14.04681	12.37427	0.994505	0	0	0	0	0	0	1	0	0	1	0	0	0	1	0	0	0	0	0	0	1	0	1	0	1	0	0	0	0	1	0	0
27673516|F|0-11:A>G-11:A>G	27673516	TGCAGTGAAACAGTTGGAACCATTCATAAATTCATTTTACAGATCGGAAGAGCGGTTCAGCAGGAATGC	TGCAGTGAAACAGTTGGAACCATTCATAAATTCATTTTAC	11:A>G	11	1	0.051233	0.99241	0.00759	0.948767	0.043643	0.097217	0.015065	0.056141	8.07143	38.27536	0.962366	1	1	1	1	1	2	1	1	1	1	1	1	1	1	1	1	2	1	2	1	1	1	1	1	1	1	1	1	1	1	1	1
27673704|F|0-38:C>A-38:C>A	27673704	TGCAGAAGAAGCTCCTGGGATGATCAGAGAATACCCTGCGAGCGGATTGAAGAGAGCAGGAACAAGGTT	TGCAGAAGAAGCTCCTGGGATGATCAGAGAATACCCTGCGAGCGGATTGAAGAGAGCAGGAACAAGGTT	38:C>A	38	0.994307	1	0.001908	0.998092	0	0.001908	0	0.00381	0.001905	18.8955	10	1	0	0	0	0	0	0	0	0	0	0	0	0	0	0	0	0	0	0	0	0	0	0	0	0	0	0	0	0	0	0	0	0
27673729|F|0-48:T>C-48:T>C	27673729	TGCAGAATGCTCATAGCCTGTTTGGAACCACTCATCATCTTGAATCTCTGCTATTGTCATCCGCTACAT	TGCAGAATGCTCATAGCCTGTTTGGAACCACTCATCATCTTGAATCTCTGCTATTGTCATCCGCTACAT	48:T>C	48	0.996205	0.988571	0.045714	0.954286	0.011429	0.034286	0.022596	0.087249	0.054922	19.66181	7.95833	0.973118	0	0	0	0	0	0	0	0	0	2	0	0	0	0	0	0	0	0	0	0	0	0	0	0	0	0	0	0	0	0	0	0
27673742|F|0-5:A>C-5:A>C	27673742	TGCAGACATAATCTTCCCATCTTTTCTTGTTTTCCTCATCCTTACTAGTACTTTAGCAGCTCCACTTTT	TGCAGACATAATCTTCCCATCTTTTCTTGTTTTCCTCATCCTTACTAGTACTTTAGCAGCTCCACTTTT	5:A>C	5	0.990512	0.007663	0.992337	0.007663	0.992337	0	0.015208	0.015208	0.015208	21.8	17.61238	1	1	1	1	1	1	1	1	-	1	1	1	1	1	1	1	1	1	1	1	1	1	1	1	1	1	1	1	1	1	1	1	1
27673797|F|0-29:T>C-29:T>C	27673797	TGCAGATGGAAGGGATGATAGGGGCTGGCTTGGGGGTAGGTTGTCTTGCTTGAAGGATGCAAGGATTTA	TGCAGATGGAAGGGATGATAGGGGCTGGCTTGGGGGTAGGTTGTCTTGCTTGAAGGATGCAAGGATTTA	29:T>C	29	0.996205	0.982857	0.022857	0.977143	0.017143	0.005714	0.033698	0.044669	0.039184	18.76066	18.5	0.994624	0	0	0	0	0	0	0	0	0	0	1	0	0	0	0	0	0	0	0	0	0	0	0	0	0	0	0	0	0	0	0	0
27673797|F|0-47:G>A-47:G>A	27673797	TGCAGATGGAAGGGATGATAGGGGCTGGCTTGGGGGTAGGTTGTCTTGCTTGAAGGATGCAAGGATTTA	TGCAGATGGAAGGGATGATAGGGGCTGGCTTGGGGGTAGGTTGTCTTGCTTGAAGGATGCAAGGATTTA	47:G>A	47	0.981025	0.998066	0.001934	0.998066	0.001934	0	0.003861	0.003861	0.003861	18.76066	4	1	0	0	0	0	0	0	0	0	0	0	-	0	0	0	0	0	0	0	0	0	0	0	0	0	0	0	0	0	0	0	0	0
27673827|F|0-35:G>A-35:G>A	27673827	TGCAGCACCAAATTTCAATTGACACCAGATTCTCCGAAGCCGATAAATTTTGAATTATACTTACAGATC	TGCAGCACCAAATTTCAATTGACACCAGATTCTCCGAAGCCGATAAATTTTGAATTATACTTAC	35:G>A	35	0.863378	0.995604	0.004396	0.995604	0.004396	0	0.008753	0.008753	0.008753	8.4368	5.33333	1	0	0	0	0	0	0	0	0	0	1	0	0	0	0	0	0	0	0	0	0	0	0	0	0	1	0	0	0	0	0	0	0
27673876|F|0-43:C>G-43:C>G	27673876	TGCAGCCCTCTGTGATGAAGGCTGCATCACCTTCTTGCTGTCTCCTTGCTCCCAGGCCCCCTCCAATGC	TGCAGCCCTCTGTGATGAAGGCTGCATCACCTTCTTGCTGTCTCCTTGCTCCCAGGCCCCCTCCAATGC	43:C>G	43	0.998102	0.007605	0.992395	0.007605	0.992395	0	0.015093	0.015093	0.015093	16.6	15.11935	1	1	1	1	1	1	1	1	1	1	1	1	1	1	1	1	1	1	1	1	1	1	1	1	1	1	1	1	1	1	1	1	1
27673895|F|0-59:C>T-59:C>T	27673895	TGCAGCTCATCTTAGTCCAAGTCTACCTATGCATCCATTTCATCTTCCCACTGTACCTGCTCCTGATTT	TGCAGCTCATCTTAGTCCAAGTCTACCTATGCATCCATTTCATCTTCCCACTGTACCTGCTCCTGATTT	59:C>T	59	0.988615	0.992322	0.009597	0.990403	0.007678	0.001919	0.015237	0.01901	0.017123	6.15107	4	1	0	0	0	0	0	0	0	0	0	0	0	0	0	0	0	0	0	0	0	0	0	0	-	0	0	0	0	0	0	-	0	0
27673935|F|0-58:C>T-58:C>T	27673935	TGCAGGAAGATGACCAAGAAAAGGAATGAGTACGGCGAGATATCGATGATGGGCGTTTCCCAAATGGGG	TGCAGGAAGATGACCAAGAAAAGGAATGAGTACGGCGAGATATCGATGATGGGCGTTTCCCAAATGGGG	58:C>T	58	0.981025	0.998066	0.005803	0.994197	0.001934	0.003868	0.003861	0.011538	0.0077	5.67267	2.66667	1	0	0	0	0	0	0	0	0	0	0	0	0	0	0	0	0	0	0	0	0	0	0	0	0	0	-	0	0	0	0	0	0
27673963|F|0-57:G>T-57:G>T	27673963	TGCAGGCAATGTCAATTCGAGAATGAGAAAGTCATCTGGGTATAGAAATGATCTAAGGATTACAGATCG	TGCAGGCAATGTCAATTCGAGAATGAGAAAGTCATCTGGGTATAGAAATGATCTAAGGATTAC	57:G>T	57	0.87666	0.987013	0.012987	0.987013	0.012987	0	0.025637	0.025637	0.025637	20.65234	17.375	1	0	0	0	0	0	0	-	0	0	-	0	0	-	0	-	0	0	0	-	0	0	0	0	0	-	0	0	0	0	0	0	0
27674004|F|0-10:C>T-10:C>T	27674004	TGCAGGTATGCTTTTTCAGTGTTCCTTAGTTCCTCTTTTTTCCTTCTTTTGTTTTTGCCTATTTTACAG	TGCAGGTATGCTTTTTCAGTGTTCCTTAGTTCCTCTTTTTTCCTTCTTTTGTTTTTGCCTATTTTACAG	10:C>T	10	0.979127	0.839147	0.184109	0.815891	0.160853	0.023256	0.269958	0.300425	0.285192	21.74074	18.94643	1	0	-	0	-	1	1	1	0	0	1	1	0	0	2	0	0	0	0	0	0	0	0	1	0	1	1	0	-	0	0	0	0
27674004|F|0-61:T>A-61:T>A	27674004	TGCAGGTATGCTTTTTCAGTGTTCCTTAGTTCCTCTTTTTTCCTTCTTTTGTTTTTGCCTATTTTACAG	TGCAGGTATGCTTTTTCAGTGTTCCTTAGTTCCTCTTTTTTCCTTCTTTTGTTTTTGCCTATTTTACAG	61:T>A	61	0.833017	0.990888	0.009112	0.990888	0.009112	0	0.018057	0.018057	0.018057	21.66019	14	1	0	-	0	-	-	-	-	0	0	-	-	0	0	0	0	0	0	0	0	0	0	0	-	0	-	-	0	-	0	0	0	0
27674239|F|0-18:C>T-18:C>T	27674239	TGCAGACTACAAGTCAGCCCTCTTTGTTTTGTTCCTTTACAGATCGGAAGAGCGGTTCAGCAGGAATGC	TGCAGACTACAAGTCAGCCCTCTTTGTTTTGTTCCTTTAC	18:C>T	18	0.654649	0.988406	0.011594	0.988406	0.011594	0	0.02292	0.02292	0.02292	16.67322	15.6	1	0	0	0	0	-	0	0	-	0	0	0	-	-	0	-	-	-	-	0	0	0	-	0	0	0	-	0	0	0	-	-	0
27674285|F|0-19:T>G-19:T>G	27674285	TGCAGAGTGAATCTTGCAATTACCACGAAGGTCAAACTTACAGATCGGAAGAGCGGTTCAGCAGGAATG	TGCAGAGTGAATCTTGCAATTACCACGAAGGTCAAACTTAC	19:T>G	19	0.98482	0.007707	0.992293	0.007707	0.992293	0	0.015295	0.015295	0.015295	12.2	10.80788	1	1	1	1	1	1	1	1	1	1	1	1	1	1	1	1	1	1	1	1	1	1	1	1	1	1	1	1	1	1	1	1	1
27674342|F|0-24:T>C-24:T>C	27674342	TGCAGCAAAGGTGCTGCAAAGTGGTTTTTTTTTGCCTACATTGTTTACAGATCGGAAGAGCGGTTCAGC	TGCAGCAAAGGTGCTGCAAAGTGGTTTTTTTTTGCCTACATTGTTTAC	24:T>C	24	0.814042	0.979021	0.032634	0.967366	0.020979	0.011655	0.041078	0.063138	0.052108	4.15158	3.3125	0.990385	-	0	0	0	0	0	0	0	0	1	0	-	-	0	0	-	0	0	0	0	0	0	0	0	1	0	-	0	0	0	-	0
27674476|F|0-10:C>T-10:C>T	27674476	TGCAGCTCGCCTCGAGTTGAATAACATCTGGGTTTACAGATCGGAAGAGCGGTTCAGCAGGAATGCCGA	TGCAGCTCGCCTCGAGTTGAATAACATCTGGGTTTAC	10:C>T	10	0.988615	0.904031	0.113244	0.886756	0.095969	0.017274	0.173518	0.200839	0.187179	10.55556	9.76119	1	0	0	0	0	0	0	0	0	0	0	0	0	0	0	0	0	0	0	0	0	0	0	0	2	0	0	0	0	0	0	0	-
27674476|F|0-27:C>A-27:C>A	27674476	TGCAGCTCGCCTCGAGTTGAATAACATCTGGGTTTACAGATCGGAAGAGCGGTTCAGCAGGAATGCCGA	TGCAGCTCGCCTCGAGTTGAATAACATCTGGGTTTAC	27:C>A	27	0.901328	0.991579	0.016842	0.983158	0.008421	0.008421	0.0167	0.033117	0.024909	10.55556	7.625	1	0	0	0	0	0	0	0	0	0	0	0	0	0	0	0	0	0	0	0	0	0	0	0	0	0	0	0	0	0	0	0	1
27674539|F|0-6:C>T-6:C>T	27674539	TGCAGGCTGCAAAACGTAAAGTAGTAAATTACAGATCGGAAGAGCGGTTCAGCAGGAATGCCGAGACCG	TGCAGGCTGCAAAACGTAAAGTAGTAAATTAC	6:C>T	6	0.795066	0.973747	0.093079	0.906921	0.026253	0.066826	0.051128	0.16883	0.109979	10.72176	3.33333	0.962121	0	0	0	0	0	0	0	0	0	1	0	0	-	0	1	0	0	0	0	0	0	0	0	0	-	0	0	0	0	-	0	-
27674756|F|0-36:C>T-36:C>T	27674756	TGCAGAAATCTTGATTTCTGTCTTACATCAATTTTACATGCCCATATATGAGAGGATATCAAGGAGACA	TGCAGAAATCTTGATTTCTGTCTTACATCAATTTTACATGCCCATATATGAGAGGATATCAAGGAGACA	36:C>T	36	1	0.86148	0.14611	0.85389	0.13852	0.00759	0.238664	0.249524	0.244094	14.44963	13.66304	1	0	0	0	0	0	0	0	0	0	0	0	0	0	0	0	0	0	0	0	1	0	0	0	0	0	0	1	0	0	0	0	0
27674986|F|0-24:T>A-24:T>A	27674986	TGCAGGTATGGAAGAGTCCCTATTTGACTTAGCTTTCTAAAATCAAAAGCCAACCTTAGTAAGAAAAAT	TGCAGGTATGGAAGAGTCCCTATTTGACTTAGCTTTCTAAAATCAAAAGCCAACCTTAGTAAGAAAAAT	24:T>A	24	0.99241	0.022945	0.978967	0.021033	0.977055	0.001912	0.044836	0.04118	0.043008	6.46667	10.467	1	1	0	1	0	1	1	1	1	1	1	1	1	1	1	1	1	1	1	1	1	1	1	1	1	1	1	1	0	1	1	1	1
27674986|F|0-36:C>A-36:C>A	27674986	TGCAGGTATGGAAGAGTCCCTATTAGACTTAGCTTTCTAAAATCAAAAGCCAACCTTAGTAAGAAAAAT	TGCAGGTATGGAAGAGTCCCTATTAGACTTAGCTTTCTAAAATCAAAAGCCAACCTTAGTAAGAAAAAT	36:C>A	36	0.979127	0.992248	0.007752	0.992248	0.007752	0	0.015384	0.015384	0.015384	10.467	8.8	1	0	-	0	-	0	0	0	0	0	0	0	0	0	0	0	0	0	0	0	0	0	0	0	0	0	0	0	-	0	0	0	0
27675186|F|0-12:A>G-12:A>G	27675186	TGCAGCAACAGTACCTTATCTGCCAAACAAGTTACAGATCGGAAGAGCGGTTCAGCAGGAATGCCGAGA	TGCAGCAACAGTACCTTATCTGCCAAACAAGTTAC	12:A>G	12	1	0.99241	0.00759	0.99241	0.00759	0	0.015065	0.015065	0.015065	30.42512	24.8	1	0	0	0	0	0	0	0	0	0	0	0	0	0	0	0	0	0	0	0	0	0	0	0	0	0	0	0	0	0	0	0	0
27675312|F|0-18:G>A-18:G>A	27675312	TGCAGGGGAAGAAGAACCGAGGATTTTCAGATTACAGATCGGAAGAGCGGTTCAGCAGGAATGCCGAGA	TGCAGGGGAAGAAGAACCGAGGATTTTCAGATTAC	18:G>A	18	0.986717	0.992308	0.007692	0.992308	0.007692	0	0.015266	0.015266	0.015266	19.13748	16.8	1	0	0	0	0	0	0	0	0	0	0	0	0	0	0	0	0	0	0	0	0	0	0	0	0	0	0	0	0	0	0	0	0
27675323|F|0-7:C>T-7:C>T	27675323	TGCAGGTCTGGATGACATGCTTTTTTACAGATCGGAAGAGCGGTTCAGCAGGAATGCCGAGACCGATCT	TGCAGGTCTGGATGACATGCTTTTTTAC	7:C>T	7	0.612903	0.111455	0.894737	0.105263	0.888545	0.006192	0.198066	0.188366	0.193216	24.3	10.01216	1	1	1	1	1	-	-	-	1	1	0	-	-	1	-	1	-	-	0	-	1	1	-	-	0	0	1	1	1	1	-	-	0
27675355|F|0-35:G>A-35:G>A	27675355	TGCAGTCACACCGAGTACACTAAATTAGTGACCTTGTCGTTACAGATCGGAAGAGCGGTTCAGCAGGAA	TGCAGTCACACCGAGTACACTAAATTAGTGACCTTGTCGTTAC	35:G>A	35	0.988615	0.992322	0.007678	0.992322	0.007678	0	0.015237	0.015237	0.015237	9.33715	7.8	1	0	0	0	0	0	0	0	0	0	0	0	0	0	0	0	0	0	0	0	0	0	0	-	0	0	0	0	0	0	0	0	0
27676119|F|0-9:C>T-9:C>T	27676119	TGCAGAACCCCAAACCTTCACCACCAGACCACCCTACACTCACTTGACATAACCCACCATCAAACTGAA	TGCAGAACCCCAAACCTTCACCACCAGACCACCCTACACTCACTTGACATAACCCACCATCAAACTGAA	9:C>T	9	0.982922	0.980695	0.048263	0.951737	0.019305	0.028958	0.037865	0.091867	0.064866	7.75954	6.14286	0.983516	0	0	0	0	0	0	0	0	0	0	0	0	0	0	0	0	0	0	0	0	0	0	0	0	0	0	0	0	0	0	0	0
27676134|F|0-19:A>C-19:A>C	27676134	TGCAGAATTTTCCCAAGGAAGAAGATGATAGCAGAGTTCTTCTAGACTAGGAGAACTAGGTTTACAGAT	TGCAGAATTTTCCCAAGGAAGAAGATGATAGCAGAGTTCTTCTAGACTAGGAGAACTAGGTTTAC	19:A>C	19	0.981025	0.988395	0.011605	0.988395	0.011605	0	0.022941	0.022941	0.022941	14.89752	14.625	1	0	0	0	0	0	0	0	-	0	0	0	0	-	0	-	0	0	0	0	0	0	0	0	0	0	0	0	0	0	0	0	0
27676642|F|0-16:A>T-16:A>T	27676642	TGCAGAACATGATTCCAGAGAGTGTTACAGATCGGAAGAGCGGTTCAGCAGGAATGCCGAGACCGATCT	TGCAGAACATGATTCCAGAGAGTGTTAC	16:A>T	16	0.994307	0.992366	0.009542	0.990458	0.007634	0.001908	0.015151	0.018902	0.017026	21.59643	20	1	0	0	0	0	0	0	0	0	0	0	0	0	0	0	0	0	0	0	0	0	0	0	0	0	0	0	0	0	0	0	0	0
27676645|F|0-12:G>C-12:G>C	27676645	TGCAGAACTGATGCTTAGTTGTTTCAATCAGTTTTTACAGATCGGAAGAGCGGTTCAGCAGGAATGCCG	TGCAGAACTGATGCTTAGTTGTTTCAATCAGTTTTTAC	12:G>C	12	1	0.99241	0.00759	0.99241	0.00759	0	0.015065	0.015065	0.015065	32.01288	32.2	1	0	0	0	0	0	0	0	0	0	0	0	0	0	0	0	0	0	0	0	0	0	0	0	0	0	0	0	0	0	0	0	0
27676700|F|0-10:G>C-10:G>C	27676700	TGCAGATGAAGCTGGAATAAGGAGAATTGATAACTTACAGATCGGAAGAGCGGTTCAGCAGGAATGCCG	TGCAGATGAAGCTGGAATAAGGAGAATTGATAACTTAC	10:G>C	10	0.996205	0.771429	0.253333	0.746667	0.228571	0.024762	0.352653	0.378311	0.365482	21.81224	20.22892	1	0	1	0	1	0	0	0	0	0	0	0	0	0	0	0	0	1	0	1	0	0	1	0	1	0	0	0	1	0	0	1	1
27676790|F|0-12:T>C-12:T>C	27676790	TGCAGCTGATGATGAAAACCAGAAAACATTTGAAGTTACAGATCGGAAGAGCGGTTCAGCAGGAATGCC	TGCAGCTGATGATGAAAACCAGAAAACATTTGAAGTTAC	12:T>C	12	0.946869	0.871743	0.134269	0.865731	0.128257	0.006012	0.223614	0.232481	0.228047	16.06008	15.57143	0.988235	0	-	0	-	0	0	-	0	0	0	0	0	0	0	0	0	-	1	0	0	0	0	0	0	0	0	0	-	0	0	-	0
27676790|F|0-14:A>G-14:A>G	27676790	TGCAGCTGATGATGAAAACCAGAAAACATTTGAAGTTACAGATCGGAAGAGCGGTTCAGCAGGAATGCC	TGCAGCTGATGATGAAAACCAGAAAACATTTGAAGTTAC	14:A>G	14	0.83871	0.988688	0.011312	0.988688	0.011312	0	0.022369	0.022369	0.022369	16.00193	14.5	1	0	-	0	-	0	0	-	0	0	0	0	0	0	0	0	0	-	-	0	0	0	0	0	0	0	0	0	-	0	0	-	0
27677241|F|0-40:C>T-40:C>T	27677241	TGCAGTCACTGATTTCTATCAGGAGATCAGGAATACTTTTCTTCCCTGATTGTTCCAGGGACTTCCAAT	TGCAGTCACTGATTTCTATCAGGAGATCAGGAATACTTTTCTTCCCTGATTGTTCCAGGGACTTCCAAT	40:C>T	40	1	0.99241	0.009488	0.990512	0.00759	0.001898	0.015065	0.018795	0.01693	10.30323	10	1	0	0	0	0	0	0	0	0	0	0	0	0	0	0	0	0	0	0	0	0	0	0	0	0	0	0	0	0	0	0	0	0
27677378|F|0-7:T>C-7:T>C	27677378	TGCAGTCTCTAGTATTCCGTGAAATATTCTTGCCTAATTTACAGATCGGAAGAGCGGTTCAGCAGGAAT	TGCAGTCTCTAGTATTCCGTGAAATATTCTTGCCTAATTTAC	7:T>C	7	0.559772	0.962712	0.057627	0.942373	0.037288	0.020339	0.071795	0.108612	0.090204	18.84969	4.78947	0.988095	-	-	-	-	-	-	-	0	1	-	0	0	-	1	-	0	-	0	0	0	-	-	-	-	-	-	0	-	-	-	-	0
27677684|F|0-16:A>G-16:A>G	27677684	TGCAGAACTGTGTCTCATGGTAAATTACAGATCGGAAGAGCGGTTCAGCAGGAATGCCGAGACCGATCT	TGCAGAACTGTGTCTCATGGTAAATTAC	16:A>G	16	0.986717	0.923077	0.094231	0.905769	0.076923	0.017308	0.142012	0.170703	0.156357	20.7	24.80702	1	0	0	0	0	0	0	0	0	0	0	0	0	0	0	0	0	0	0	0	0	0	0	0	0	0	0	0	0	0	0	0	0
27677733|F|0-42:C>A-42:C>A	27677733	TGCAGATACTACTGGGAAACCCATCCGGTGCAAAGGTTCATTCTTCTTACAGATCGGAAGAGCGGTTCA	TGCAGATACTACTGGGAAACCCATCCGGTGCAAAGGTTCATTCTTCTTAC	42:C>A	42	0.927894	0.99182	0.00818	0.99182	0.00818	0	0.016226	0.016226	0.016226	19.13913	16.6	1	0	0	0	0	0	0	0	0	0	0	0	0	0	0	0	0	0	0	0	0	0	0	0	0	0	0	0	0	0	0	0	0
27677766|F|0-25:G>A-25:G>A	27677766	TGCAGCAGGGTTGGAATTTGGTGCTGGATTACAGATCGGAAGAGCGGTTCAGCAGGAATGCCGAGACCG	TGCAGCAGGGTTGGAATTTGGTGCTGGATTAC	25:G>A	25	0.419355	0.40724	0.923077	0.076923	0.59276	0.330317	0.482791	0.142012	0.312401	18.48571	17.56148	0.976744	-	0	-	0	1	-	-	1	-	2	2	2	-	1	-	2	2	-	1	-	-	2	-	1	2	-	-	0	-	-	2	-
27677881|F|0-20:A>C-20:A>C	27677881	TGCAGTAGGAATACCAATCCAGATTCAACCATCATGATTGGATCTGACTGTTGTATTACAGATCGGAAG	TGCAGTAGGAATACCAATCCAGATTCAACCATCATGATTGGATCTGACTGTTGTATTAC	20:A>C	20	1	0.990512	0.013283	0.986717	0.009488	0.003795	0.018795	0.026213	0.022504	26.11793	25.77778	1	0	1	0	1	0	0	0	0	0	0	0	0	0	0	0	0	0	0	0	0	0	0	0	0	0	0	0	1	0	0	0	0
27677938|F|0-47:G>C-47:G>C	27677938	TGCAGAACTTCAGATGAAGAAGATGAAGTGCAGAAATTTCAAAAAGTGAGAAAACAGGACCTAACCTAG	TGCAGAACTTCAGATGAAGAAGATGAAGTGCAGAAATTTCAAAAAGTGAGAAAACAGGACCTAACCTAG	47:G>C	47	0.998102	0.990494	0.009506	0.990494	0.009506	0	0.018831	0.018831	0.018831	14.77994	14.57143	1	0	0	0	0	0	0	0	0	0	0	0	0	0	0	0	0	0	0	0	0	0	0	0	0	0	0	0	0	0	0	0	0
27678506|F|0-23:C>T-23:C>T	27678506	TGCAGGAACTTCTATTCAGCTGCCCAATTGGATGTGCATTTCAGAATGTATCTCTCCAAATATTACATG	TGCAGGAACTTCTATTCAGCTGCCCAATTGGATGTGCATTTCAGAATGTATCTCTCCAAATATTACATG	23:C>T	23	0.57685	0.848684	0.161184	0.838816	0.151316	0.009868	0.256839	0.270408	0.263623	12.56169	11.82456	0.990741	0	0	0	0	-	-	0	-	0	-	0	0	0	0	0	0	0	0	-	0	0	0	-	-	-	-	0	0	0	0	0	-
27678629|F|0-17:T>C-17:T>C	27678629	TGCAGGGGCTGATGGTTTGAATGGGGACCGAAATCCGTTACAGATCGGAAGAGCGGTTCAGCAGGAATG	TGCAGGGGCTGATGGTTTGAATGGGGACCGAAATCCGTTAC	17:T>C	17	0.259962	0.145985	0.868613	0.131387	0.854015	0.014599	0.249347	0.228249	0.238798	32.30435	25.07194	1	-	1	-	1	1	1	-	1	-	-	-	-	0	0	0	-	-	0	-	-	1	1	1	-	-	1	-	1	-	0	-	-
27678757|F|0-12:C>T-12:C>T	27678757	TGCAGCTGTTTCCGTATACCGAAAGAAATTTACAGATCGGAAGAGCGGTTCAGCAGGAATGCCGAGACC	TGCAGCTGTTTCCGTATACCGAAAGAAATTTAC	12:C>T	12	0.719165	0.91029	0.147757	0.852243	0.08971	0.058047	0.163324	0.25185	0.207587	27.78272	19.67606	1	-	0	-	0	0	1	0	0	-	0	0	0	0	-	0	0	0	0	0	-	0	0	0	0	0	0	-	0	-	0	0	0
27679074|F|0-46:T>G-46:T>G	27679074	TGCAGTAGAATATTCATTTCCTGCCTAGCTGGTATTTTCCTTGTGGTTGCAGATATGTGGCATTTTAGA	TGCAGTAGAATATTCATTTCCTGCCTAGCTGGTATTTTCCTTGTGGTTGCAGATATGTGGCATTTTAGA	46:T>G	46	0.99241	0.992352	0.00956	0.99044	0.007648	0.001912	0.015179	0.018938	0.017059	20.45455	14.28571	1	0	0	0	0	0	0	0	0	0	0	0	0	0	0	0	0	0	0	0	0	0	0	0	0	0	0	0	0	0	0	0	0
27679192|F|0-38:G>T-38:G>T	27679192	TGCAGTGTCTGCTGAGCCCACCGACCCAGGAAGAAAGAGAAAAGAGGGAAAGAGAGAGAGTGATATCTT	TGCAGTGTCTGCTGAGCCCACCGACCCAGGAAGAAAGAGAAAAGAGGGAAAGAGAGAGAGTGATATCTT	38:G>T	38	0.413662	0.972477	0.03211	0.96789	0.027523	0.004587	0.053531	0.062158	0.057844	13.27734	8.44444	1	0	-	0	-	-	-	-	-	0	-	-	0	0	0	0	0	-	0	-	0	-	-	-	-	-	-	0	-	0	-	-	0
27679211|F|0-13:A>G-13:A>G	27679211	TGCAGCTGCTCATATGGTCACTAACTGTAGAGATCTTGCTCAATAATCGAATTACAGATCGGAAGAGCG	TGCAGCTGCTCATATGGTCACTAACTGTAGAGATCTTGCTCAATAATCGAATTAC	13:A>G	13	1	0.99241	0.00759	0.99241	0.00759	0	0.015065	0.015065	0.015065	34.45089	33	1	0	0	0	0	0	0	0	0	0	0	0	0	0	0	0	0	0	0	0	0	0	0	0	0	0	0	0	0	0	0	0	0
27679224|F|0-17:C>T-17:C>T	27679224	TGCAGTTGGATTTCCAGCCTAAACAAGGAGAAAGCAATAGCAAGTCACTAATTACAGATCGGAAGAGCG	TGCAGTTGGATTTCCAGCCTAAACAAGGAGAAAGCAATAGCAAGTCACTAATTAC	17:C>T	17	0.99241	0.994264	0.007648	0.992352	0.005736	0.001912	0.011406	0.015179	0.013293	25.5705	33	1	0	1	0	1	0	0	0	0	0	0	0	0	0	0	0	0	0	0	0	0	0	0	0	0	0	0	0	0	0	0	0	0
27679224|F|0-26:G>T-26:G>T	27679224	TGCAGTTGGATTTCCAGCCTAAACAAGGAGAAAGCAATAGCAAGTCACTAATTACAGATCGGAAGAGCG	TGCAGTTGGATTTCCAGCCTAAACAAGGAGAAAGCAATAGCAAGTCACTAATTAC	26:G>T	26	0.994307	0.992366	0.007634	0.992366	0.007634	0	0.015151	0.015151	0.015151	25.5705	26	1	0	-	0	-	0	0	0	0	0	0	0	0	0	0	0	0	0	0	0	0	0	0	0	0	0	0	0	0	0	0	0	0
27679230|F|0-5:G>T-5:G>T	27679230	TGCAGGATGCTGGTAGGGTTGAGTTTACAGATCGGAAGAGCGGTTCAGCAGGAATGCCGAGACCGATCT	TGCAGGATGCTGGTAGGGTTGAGTTTAC	5:G>T	5	0.332068	0.988571	0.022857	0.977143	0.011429	0.011429	0.022596	0.044669	0.033633	13.18317	6.5	1	-	-	-	-	0	-	0	0	-	-	-	0	0	-	0	0	-	-	-	-	-	-	-	0	-	-	-	0	-	0	-	0
27679545|F|0-12:C>T-12:C>T	27679545	TGCAGTCCAAAGCATAGAGCATAAATAGAAGAACAGTAAGCAAAAGTTACAGATCGGAAGAGCGGTTCA	TGCAGTCCAAAGCATAGAGCATAAATAGAAGAACAGTAAGCAAAAGTTAC	12:C>T	12	0.990512	0.007663	0.992337	0.007663	0.992337	0	0.015208	0.015208	0.015208	28.2	27.07143	1	1	1	1	1	1	1	1	1	1	1	1	1	1	1	1	1	1	1	1	1	1	1	1	1	1	1	1	1	1	1	1	1
27679710|F|0-24:G>A-24:G>A	27679710	TGCAGGCCTAGAAGAACAAGTAGGGAAAAAGGGGAAATAAATTTGTTACAGATCGGAAGAGCGGTTCAG	TGCAGGCCTAGAAGAACAAGTAGGGAAAAAGGGGAAATAAATTTGTTAC	24:G>A	24	0.99241	0.581262	0.449331	0.550669	0.418738	0.030593	0.486793	0.494865	0.490829	30.23295	29.30662	0.98913	1	1	1	1	0	0	0	0	1	1	1	1	0	1	0	1	0	0	0	0	0	0	0	0	1	0	0	1	1	0	0	0
27679793|F|0-20:G>A-20:G>A	27679793	TGCAGCACCTTCACAACTACGGTCTCACATTATTATTGATAAGGGAGCAGGAGTCAATCTAATACTCAA	TGCAGCACCTTCACAACTACGGTCTCACATTATTATTGATAAGGGAGCAGGAGTCAATCTAATACTCAA	20:G>A	20	0.994307	0.807252	0.225191	0.774809	0.192748	0.032443	0.311193	0.34896	0.330076	11.36905	9.30657	0.989247	1	1	1	1	0	0	0	0	1	0	1	0	0	1	0	0	1	1	0	0	0	1	0	0	0	0	0	1	1	1	1	0
27679956|F|0-44:G>T-44:G>T	27679956	TGCAGAAACCATCAAATATAGAATTTGATTCATCCCTCAATTTGGATATGCATGACTATAACAGTTACA	TGCAGAAACCATCAAATATAGAATTTGATTCATCCCTCAATTTGGATATGCATGACTATAACAGTTACA	44:G>T	44	0.99241	0.977055	0.022945	0.977055	0.022945	0	0.044836	0.044836	0.044836	14.51803	13	1	0	0	0	0	0	0	1	0	0	0	0	0	0	0	0	0	1	0	0	0	0	1	0	0	0	0	0	0	0	0	1	0
27679992|F|0-24:C>T-24:C>T	27679992	TGCAGAACAGAAACGAAACAAGTACAGAAAATTTCAATTACAAAACGACACTTCACGGTTACAGAACTT	TGCAGAACAGAAACGAAACAAGTACAGAAAATTTCAATTACAAAACGACACTTCACGGTTACAGAACTT	24:C>T	24	0.986717	0.971154	0.032692	0.967308	0.028846	0.003846	0.056028	0.063247	0.059638	12.45151	11.66667	1	0	0	0	0	0	0	0	0	0	0	1	0	0	0	0	0	0	0	0	0	0	0	0	0	0	0	0	0	0	0	0	0
27679992|F|0-54:A>C-54:A>C	27679992	TGCAGAACAGAAACGAAACAAGTACAGAAAATTTCAATTACAAAACGACACTTCACGGTTACAGAACTT	TGCAGAACAGAAACGAAACAAGTACAGAAAATTTCAATTACAAAACGACACTTCACGGTTACAGAACTT	54:A>C	54	0.963947	0.994094	0.007874	0.992126	0.005906	0.001969	0.011741	0.015624	0.013683	12.45151	7.6	1	0	0	0	0	0	0	0	0	0	0	-	0	0	0	0	0	0	0	0	0	0	0	0	0	0	0	0	0	0	0	0	0
27680032|F|0-58:C>A-58:C>A	27680032	TGCAGAAGCATATATAAAAACTGGAGTATGTGCCCTCAACTTTTCATAAAATGTTTTTCTTTGATTTCT	TGCAGAAGCATATATAAAAACTGGAGTATGTGCCCTCAACTTTTCATAAAATGTTTTTCTTTGATTTCT	58:C>A	58	0.994307	0.007634	0.992366	0.007634	0.992366	0	0.015151	0.015151	0.015151	10.6	8.95935	1	1	1	1	1	1	1	1	1	1	1	1	1	1	1	1	1	1	1	1	1	1	1	1	1	1	1	1	1	1	1	1	1
27680045|F|0-57:C>T-57:C>T	27680045	TGCAGAAGGTGTTGAGATTGCAGAAGACAAGTTCTTTTTACTGTATTTACTACCTTACTGCAACGTCTT	TGCAGAAGGTGTTGAGATTGCAGAAGACAAGTTCTTTTTACTGTATTTACTACCTTACTGCAACGTCTT	57:C>T	57	0.70019	0.861789	0.154472	0.845528	0.138211	0.01626	0.238218	0.26122	0.249719	2.65	2.63077	1	0	0	0	-	-	0	-	-	0	-	-	-	-	0	-	0	-	0	-	-	0	0	0	0	0	0	-	0	0	-	-	0
27680092|F|0-28:C>G-28:C>G	27680092	TGCAGACAAGGTAAGTGTTCAAGTTTTGCTTTCTAATCTTCTCGATTTGAAGTACTTTTTTTTCCAATC	TGCAGACAAGGTAAGTGTTCAAGTTTTGCTTTCTAATCTTCTCGATTTGAAGTACTTTTTTTTCCAATC	28:C>G	28	0.789374	0.009615	0.990385	0.009615	0.990385	0	0.019046	0.019046	0.019046	7.2	2.94715	1	1	-	1	-	1	1	1	1	1	1	1	-	1	1	1	-	-	1	-	1	1	-	-	1	-	-	1	-	-	1	1	-
27680107|F|0-21:A>G-21:A>G	27680107	TGCAGACATTTGATCAGCCACAACACCCCAGTCCTGCATTACCTCCTTCCAGCAAACTTCCTTATGAGC	TGCAGACATTTGATCAGCCACAACACCCCAGTCCTGCATTACCTCCTTCCAGCAAACTTCCTTATGAGC	21:A>G	21	0.819734	0.990741	0.048611	0.951389	0.009259	0.039352	0.018347	0.092496	0.055422	15.94542	4.86364	0.98125	0	0	0	0	-	-	0	0	0	0	0	0	0	0	0	0	-	0	0	0	0	-	0	0	0	-	0	0	0	0	-	0
27680107|F|0-33:C>T-33:C>T	27680107	TGCAGACATTTGATCAGCCACAACACCCCAGTCCTGCATTACCTCCTTCCAGCAAACTTCCTTATGAGC	TGCAGACATTTGATCAGCCACAACACCCCAGTCCTGCATTACCTCCTTCCAGCAAACTTCCTTATGAGC	33:C>T	33	0.958254	0.843564	0.166337	0.833663	0.156436	0.009901	0.263927	0.277338	0.270632	16.00391	15.41667	1	0	0	0	0	1	1	0	0	0	0	0	0	0	0	0	0	1	0	0	0	2	1	2	0	0	1	0	0	0	0	1	0
27680170|F|0-8:C>T-8:C>T	27680170	TGCAGAGACCCAATTCATACTAAAGGAATCTAGTCATCACGATTGTGCAAAATAAGAATTTTTACAGAT	TGCAGAGACCCAATTCATACTAAAGGAATCTAGTCATCACGATTGTGCAAAATAAGAATTTTTAC	8:C>T	8	1	0.870968	0.142315	0.857685	0.129032	0.013283	0.224766	0.244123	0.234444	25.63419	26.55056	1	0	0	0	0	0	0	0	0	0	0	0	0	0	0	0	0	0	0	0	1	0	0	0	0	0	0	1	0	0	0	2	0
27680224|F|0-25:A>T-25:A>T	27680224	TGCAGAGTCAACACCTATCATTTTGAGGCTTCTTGAAGCCAAAATGTTTTATGCAATTTCAGCCATTTC	TGCAGAGTCAACACCTATCATTTTGAGGCTTCTTGAAGCCAAAATGTTTTATGCAATTTCAGCCATTTC	25:A>T	25	0.960152	0.992095	0.009881	0.990119	0.007905	0.001976	0.015685	0.019568	0.017626	14.99663	19.16667	1	0	0	0	0	0	0	0	0	0	0	-	0	0	0	0	0	0	0	0	0	0	0	0	0	0	0	0	0	0	0	0	0
27680224|F|0-42:A>G-42:A>G	27680224	TGCAGAGTCAACACCTATCATTTTGAGGCTTCTTGAAGCCAAAATGTTTTATGCAATTTCAGCCATTTC	TGCAGAGTCAACACCTATCATTTTGAGGCTTCTTGAAGCCAAAATGTTTTATGCAATTTCAGCCATTTC	42:A>G	42	0.990512	0.961686	0.044061	0.955939	0.038314	0.005747	0.073692	0.08424	0.078966	14.99663	13.10714	1	0	0	0	0	0	0	0	0	0	0	1	0	0	2	0	0	0	0	0	0	0	0	0	0	0	0	0	0	0	0	0	0
27680295|F|0-22:C>T-22:C>T	27680295	TGCAGATCTTGGAGAAATAGCACGGGCAAAGTTTGATTTCGATGTAGTTGGCCATTATGCAAGGCCAGA	TGCAGATCTTGGAGAAATAGCACGGGCAAAGTTTGATTTCGATGTAGTTGGCCATTATGCAAGGCCAGA	22:C>T	22	1	0.891841	0.151803	0.848197	0.108159	0.043643	0.192922	0.257517	0.22522	9.42287	8.01	0.978022	0	0	0	0	1	0	0	0	0	1	0	0	2	1	0	0	0	0	1	0	0	0	0	0	1	0	0	0	0	0	0	0
27680308|F|0-40:C>T-40:C>T	27680308	TGCAGATGCCGTGCGGCAATTTCATTGGCTTTTTGAGGTACTGCAAATGAATTTTATTACTGTCCTTCT	TGCAGATGCCGTGCGGCAATTTCATTGGCTTTTTGAGGTACTGCAAATGAATTTTATTACTGTCCTTCT	40:C>T	40	0.990512	0.98659	0.015326	0.984674	0.01341	0.001916	0.02646	0.030182	0.028321	17.68085	15.09091	1	0	0	0	0	0	0	0	0	0	0	0	0	0	0	0	0	0	0	0	0	0	0	0	0	0	0	0	0	0	0	0	0
27680353|F|0-54:T>C-54:T>C	27680353	TGCAGATCTGAACTCTTCTGAGTTCCTTCTAGCTTATTTTTCTTTCATCTACTCTTCTTCGATGGACAA	TGCAGATCTGAACTCTTCTGAGTTCCTTCTAGCTTATTTTTCTTTCATCTACTCTTCTTCGATGGACAA	54:T>C	54	0.990512	0.988506	0.044061	0.955939	0.011494	0.032567	0.022724	0.08424	0.053482	15.64975	5.52	0.983516	0	0	0	0	0	0	2	0	0	0	2	0	0	0	0	0	0	0	0	0	0	0	0	0	0	0	0	0	0	0	0	0
27680353|F|0-62:T>A-62:T>A	27680353	TGCAGATCTGAACTCTTCTGAGTTCCTTCTAGCTTATTTTTCTTTCATCTACTCTTCTTCGATGGACAA	TGCAGATCTGAACTCTTCTGAGTTCCTTCTAGCTTATTTTTCTTTCATCTACTCTTCTTCGATGGACAA	62:T>A	62	0.986717	0.992308	0.007692	0.992308	0.007692	0	0.015266	0.015266	0.015266	15.64975	15.4	1	0	0	0	0	0	0	0	0	0	0	0	0	0	0	0	0	0	0	0	0	0	0	0	0	0	0	0	0	0	0	0	0
27680407|F|0-53:G>A-53:G>A	27680407	TGCAGCAATGTAATGCACCTACTGCTATACCACTTGGAAATACCTCAATCATAGAAATTGGAAATTGTG	TGCAGCAATGTAATGCACCTACTGCTATACCACTTGGAAATACCTCAATCATAGAAATTGGAAATTGTG	53:G>A	53	0.998102	0.992395	0.007605	0.992395	0.007605	0	0.015093	0.015093	0.015093	16.34355	15.4	1	0	0	0	0	0	0	0	0	0	0	0	0	0	0	0	0	0	0	0	0	0	0	0	0	0	0	0	0	0	0	0	0
27680411|F|0-46:C>T-46:C>T	27680411	TGCAGCACAAACATGAATCGCTTACTCATCACAATATAAAAATTCTCATAATTTTCTTCAACTCTCGAA	TGCAGCACAAACATGAATCGCTTACTCATCACAATATAAAAATTCTCATAATTTTCTTCAACTCTCGAA	46:C>T	46	0.973435	0.775828	0.265107	0.734893	0.224172	0.040936	0.347837	0.389651	0.368744	16.67865	13.12658	1	0	0	0	0	0	0	0	1	0	0	-	0	1	0	1	0	0	1	0	0	0	0	0	1	0	0	0	0	0	1	0	0
27680429|F|0-51:C>T-51:C>T	27680429	TGCAGCACGAGGCATGCATGATGTTGCAATGAAACCCAGGTGACTCTCTTCCTGATCTATATAAATGCA	TGCAGCACGAGGCATGCATGATGTTGCAATGAAACCCAGGTGACTCTCTTCCTGATCTATATAAATGCA	51:C>T	51	0.931689	0.906314	0.10998	0.89002	0.093686	0.016293	0.169818	0.195768	0.182793	10.71702	9.72727	0.993976	0	1	0	1	1	0	1	0	0	0	0	-	0	0	0	-	0	0	0	0	1	1	1	0	0	0	0	1	0	0	0	-
27680473|F|0-24:C>T-24:C>T	27680473	TGCAGCATCTGCTTCAATTGCTTTCTCTAAGTCCGATGGTTCTTCACTTCCATATACATCCTCTGTCAA	TGCAGCATCTGCTTCAATTGCTTTCTCTAAGTCCGATGGTTCTTCACTTCCATATACATCCTCTGTCAA	24:C>T	24	0.98482	0.998073	0.001927	0.998073	0.001927	0	0.003846	0.003846	0.003846	34.46504	7	1	0	0	0	0	0	0	0	0	0	0	0	0	-	0	-	0	0	0	0	0	0	0	0	0	0	0	0	0	0	-	0	0
27680473|F|0-33:C>T-33:C>T	27680473	TGCAGCATCTGCTTCAATTGCTTTCTCTAAGTCCGATGGTTCTTCACTTCCATATACATCCTCTGTCAA	TGCAGCATCTGCTTCAATTGCTTTCTCTAAGTCCGATGGTTCTTCACTTCCATATACATCCTCTGTCAA	33:C>T	33	1	0.982922	0.017078	0.982922	0.017078	0	0.033572	0.033572	0.033572	34.46504	32.81818	1	0	0	0	0	0	0	0	0	0	0	0	0	1	0	1	0	0	0	0	0	0	0	0	0	0	0	0	0	0	1	0	0
27680564|F|0-23:A>G-23:A>G	27680564	TGCAGCCTAAGTTATTGTAAGATATTAGTATCTCTGTAAAATGTTTTTCCCCTCTACCTTTCACTGCTT	TGCAGCCTAAGTTATTGTAAGATATTAGTATCTCTGTAAAATGTTTTTCCCCTCTACCTTTCACTGCTT	23:A>G	23	0.986717	0.992308	0.015385	0.984615	0.007692	0.007692	0.015266	0.030296	0.022781	10.93954	9.11111	1	0	0	0	0	0	0	0	0	0	0	0	0	0	0	0	0	0	0	0	0	0	0	0	0	0	0	0	0	0	0	0	0
27680775|F|0-8:T>C-8:T>C	27680775	TGCAGGAGTAGTCAAGCTGAGTTTGCTGAGGAAATTGAAGCAATAGAAGAAGATTTTCTGTTCATGGCA	TGCAGGAGTAGTCAAGCTGAGTTTGCTGAGGAAATTGAAGCAATAGAAGAAGATTTTCTGTTCATGGCA	8:T>C	8	0.519924	0.967153	0.10219	0.89781	0.032847	0.069343	0.063536	0.183494	0.123515	7.91205	2.875	0.974359	0	0	0	-	1	0	0	0	0	0	1	2	-	0	0	0	-	-	0	-	0	0	0	0	0	0	-	-	0	-	0	-
27680895|F|0-39:A>G-39:A>G	27680895	TGCAGGGGTTTTTTGATATACATTCTTGTGGTCCTTACCATCAGCTTGAGTTTTTGGGATAAATAGTTG	TGCAGGGGTTTTTTGATATACATTCTTGTGGTCCTTACCATCAGCTTGAGTTTTTGGGATAAATAGTTG	39:A>G	39	0.387097	0.034314	0.980392	0.019608	0.965686	0.014706	0.066273	0.038447	0.05236	8.625	11.04527	0.974359	-	-	-	-	1	1	1	-	-	1	1	-	-	-	-	-	1	-	1	-	1	1	-	-	1	1	-	-	-	-	1	-
27680916|F|0-27:C>T-27:C>T	27680916	TGCAGGTAAAAAAAGCTTTTCCAAAATCATAGGATTAGATTAGCATTTTGAGATATTGATTCTTTACAG	TGCAGGTAAAAAAAGCTTTTCCAAAATCATAGGATTAGATTAGCATTTTGAGATATTGATTCTTTACAG	27:C>T	27	1	0.99241	0.00759	0.99241	0.00759	0	0.015065	0.015065	0.015065	26.54428	25.6	1	0	0	0	0	0	0	0	0	0	0	0	0	0	0	0	0	0	0	0	0	0	0	0	0	0	0	0	0	0	0	0	0
27680947|F|0-32:C>A-32:C>A	27680947	TGCAGGTGAACCACATACTTAGACAATTCAGCCTGTGACACAATCACCTGTTGCTGATGGTCCAAAAGT	TGCAGGTGAACCACATACTTAGACAATTCAGCCTGTGACACAATCACCTGTTGCTGATGGTCCAAAAGT	32:C>A	32	1	1	0.009488	0.990512	0	0.009488	0	0.018795	0.009398	23.32428	13.66667	1	0	0	0	0	0	0	0	0	0	0	0	0	0	0	0	0	0	0	0	0	0	0	0	0	0	0	0	0	0	0	0	0
27680947|F|0-58:G>A-58:G>A	27680947	TGCAGGTGAACCACATACTTAGACAATTCAGCATGTGACACAATCACCTGTTGCTGATGGTCCAAAAGT	TGCAGGTGAACCACATACTTAGACAATTCAGCATGTGACACAATCACCTGTTGCTGATGGTCCAAAAGT	58:G>A	58	1	0.998102	0.009488	0.990512	0.001898	0.00759	0.003788	0.018795	0.011292	23.2528	13.66667	1	0	0	0	0	0	0	0	0	0	0	0	0	0	0	0	0	0	0	0	0	0	0	0	0	0	0	0	0	0	0	0	0
27680962|F|0-25:A>T-25:A>T	27680962	TGCAGGTGGGTTTGCTTTCTTTGTTACTCTTTTGCCTGAAAACTCAGAGAACAAGCTAACAATTTACAG	TGCAGGTGGGTTTGCTTTCTTTGTTACTCTTTTGCCTGAAAACTCAGAGAACAAGCTAACAATTTACAG	25:A>T	25	1	0.990512	0.009488	0.990512	0.009488	0	0.018795	0.018795	0.018795	26.26171	26.85714	1	0	0	0	0	0	0	1	0	0	1	0	0	0	0	0	0	0	0	0	0	0	0	0	0	1	0	0	0	0	0	0	0
27681223|F|0-29:G>A-29:G>A	27681223	TGCAGTTAGCATATGGTGATGATGTTGTGGTTGGGATCTTTGATACAGGTAGTCCACTTTACAGATCGG	TGCAGTTAGCATATGGTGATGATGTTGTGGTTGGGATCTTTGATACAGGTAGTCCACTTTAC	29:G>A	29	0.99241	0.992352	0.007648	0.992352	0.007648	0	0.015179	0.015179	0.015179	17.58143	16.66667	1	0	0	0	0	0	0	0	0	0	0	0	0	0	0	0	0	0	0	0	0	0	0	0	0	0	0	0	0	0	0	0	0
27681223|F|0-5:T>C-5:T>C	27681223	TGCAGTTAGCATATGGTGATGATGTTGTGGTTGGGATCTTTGATACAGGTAGTCCACTTTACAGATCGG	TGCAGTTAGCATATGGTGATGATGTTGTGGTTGGGATCTTTGATACAGGTAGTCCACTTTAC	5:T>C	5	0.99241	0.992352	0.011472	0.988528	0.007648	0.003824	0.015179	0.022681	0.01893	17.58143	22.28571	1	0	0	0	0	0	0	0	0	0	0	0	0	0	0	0	0	0	0	0	0	0	0	0	0	0	0	0	0	0	0	0	0
27681269|F|0-49:T>A-49:T>A	27681269	TGCAGTTGACCATTCTGGTCCTGCATGAACAAAAAAGAGGTTCTTCAGTTCATTTTGCTTTGTTGCGGT	TGCAGTTGACCATTCTGGTCCTGCATGAACAAAAAAGAGGTTCTTCAGTTCATTTTGCTTTGTTGCGGT	49:T>A	49	0.872865	0.991304	0.008696	0.991304	0.008696	0	0.01724	0.01724	0.01724	38.04954	30.8	1	0	0	0	0	0	-	-	0	0	0	0	0	0	0	0	0	0	0	0	0	-	0	-	0	0	-	0	0	0	0	0	0
27681269|F|0-66:G>A-66:G>A	27681269	TGCAGTTGACCATTCTGGTCCTGCATGAACAAAAAAGAGGTTCTTCAGTTCATTTTGCTTTGTTGCGGT	TGCAGTTGACCATTCTGGTCCTGCATGAACAAAAAAGAGGTTCTTCAGTTCATTTTGCTTTGTTGCGGT	66:G>A	66	0.99241	0.866157	0.139579	0.860421	0.133843	0.005736	0.231858	0.240194	0.236026	38.25461	35.57831	1	0	0	0	0	0	1	1	0	0	0	0	0	0	0	0	0	0	0	0	0	1	0	1	0	0	1	0	0	0	0	0	0
27681401|F|0-30:A>C-30:A>C	27681401	TGCAGAACGAAAAACTCATATAAATGGTGAAATTACAGATCGGAAGAGCGGTTCAGCAGGAATGCCGAG	TGCAGAACGAAAAACTCATATAAATGGTGAAATTAC	30:A>C	30	0.97723	0.836893	0.186408	0.813592	0.163107	0.023301	0.273006	0.30332	0.288163	18.0334	15.80702	0.994444	0	0	0	0	0	0	0	0	0	1	0	-	0	2	0	-	0	0	0	0	0	0	0	1	1	0	0	0	0	1	0	0
27681408|F|0-22:G>A-22:G>A	27681408	TGCAGAACTTCGGTGAAATTTCGTGAGTTACTCATCGCAATAGTTTACAGATCGGAAGAGCGGTTCAGC	TGCAGAACTTCGGTGAAATTTCGTGAGTTACTCATCGCAATAGTTTAC	22:G>A	22	1	0.897533	0.111954	0.888046	0.102467	0.009488	0.183935	0.198841	0.191388	42.4078	34.74627	0.994624	0	0	0	0	0	0	0	0	0	0	0	0	0	0	0	0	0	0	0	0	0	0	0	0	0	0	0	0	0	0	0	0
27681414|F|0-32:G>A-32:G>A	27681414	TGCAGAAGAAGGGTTTTGATCTCCCTAGGGTGGTCTTCGCTCAACCTCATATTTTACAGATCGGAAGAG	TGCAGAAGAAGGGTTTTGATCTCCCTAGGGTGGTCTTCGCTCAACCTCATATTTTAC	32:G>A	32	0.990512	0.992337	0.007663	0.992337	0.007663	0	0.015208	0.015208	0.015208	33.50325	30.4	1	0	0	0	0	0	0	0	0	0	0	0	0	0	0	0	0	0	0	0	0	0	0	0	-	0	0	0	0	0	0	0	-
27681495|F|0-48:G>A-48:G>A	27681495	TGCAGACATAATCAACCATCAATAGTATGTTCATAGGTTTTTATGTCAGTTTTACAGATCGGAAGAGCG	TGCAGACATAATCAACCATCAATAGTATGTTCATAGGTTTTTATGTCAGTTTTAC	48:G>A	48	0.941176	0.989919	0.012097	0.987903	0.010081	0.002016	0.019958	0.023901	0.021929	19.88547	19.33333	1	0	0	0	0	0	0	0	0	0	0	0	-	0	0	0	-	0	0	-	0	0	0	0	0	0	0	0	0	0	0	0	0
27681546|F|0-35:C>T-35:C>T	27681546	TGCAGAGACCAAGACCTGCATCAGATTTGGGAATGCATATGACAACCAGTTACAGATCGGAAGAGCGGT	TGCAGAGACCAAGACCTGCATCAGATTTGGGAATGCATATGACAACCAGTTAC	35:C>T	35	0.996205	0.238095	0.775238	0.224762	0.761905	0.013333	0.362812	0.348488	0.35565	17.56579	16.18372	0.989247	1	0	1	0	2	1	1	1	1	0	1	1	1	1	1	1	1	1	1	0	0	1	0	1	0	1	0	0	1	0	1	1
27681589|F|0-7:G>A-7:G>A	27681589	TGCAGAGGGGGATAGAGAAACGCGGTAGGGGTGCTTTACAGATCGGAAGAGCGGTTCAGCAGGAATGCC	TGCAGAGGGGGATAGAGAAACGCGGTAGGGGTGCTTTAC	7:G>A	7	0.956357	0.494048	0.541667	0.458333	0.505952	0.035714	0.499929	0.496528	0.498228	20.04698	23.68944	0.994318	1	0	1	0	-	-	1	1	1	1	1	0	1	2	1	0	-	1	-	1	0	-	0	1	1	-	1	0	1	1	-	1
27681619|F|0-10:C>T-10:C>T	27681619	TGCAGATAGGCTAGTTTGAAGCCCAAGTCTTAGGGTTACAGATCGGAAGAGCGGTTCAGCAGGAATGCC	TGCAGATAGGCTAGTTTGAAGCCCAAGTCTTAGGGTTAC	10:C>T	10	0.99241	0.992352	0.007648	0.992352	0.007648	0	0.015179	0.015179	0.015179	11.55935	13.2	1	0	0	0	0	0	0	0	0	0	0	0	0	0	0	0	0	0	0	0	0	0	0	0	0	0	0	0	0	0	0	0	0
27681769|F|0-14:T>C-14:T>C	27681769	TGCAGCAGAAGTTGTCTAGTAACAAGCATTTACAGATCGGAAGAGCGGTTCAGCAGGAATGCCGAGACC	TGCAGCAGAAGTTGTCTAGTAACAAGCATTTAC	14:T>C	14	0.870968	0.008715	0.991285	0.008715	0.991285	0	0.017277	0.017277	0.017277	25.6	24.19888	1	1	1	1	1	1	1	1	1	1	1	1	1	1	1	1	1	1	1	1	-	1	1	1	1	1	1	-	1	1	1	1	1
27681775|F|0-15:C>T-15:C>T	27681775	TGCAGCAGCAAAAAACAATCAACAATAATCTTACAGATCGGAAGAGCGGTTCAGCAGGAATGCCGAGAC	TGCAGCAGCAAAAAACAATCAACAATAATCTTAC	15:C>T	15	0.981025	0.98646	0.019342	0.980658	0.01354	0.005803	0.026713	0.037936	0.032325	28.30167	19.8	1	-	0	-	0	0	0	2	0	-	1	0	0	0	0	0	0	0	0	0	0	0	0	0	0	1	0	0	0	-	0	0	0
27681775|F|0-29:C>G-29:C>G	27681775	TGCAGCAGCAAAAAACAATCAACAATAATCTTACAGATCGGAAGAGCGGTTCAGCAGGAATGCCGAGAC	TGCAGCAGCAAAAAACAATCAACAATAATCTTAC	29:C>G	29	0.981025	0.988395	0.011605	0.988395	0.011605	0	0.022941	0.022941	0.022941	28.25624	39	1	1	0	1	0	0	0	0	0	1	-	0	0	0	0	0	0	0	0	0	0	0	0	0	0	-	0	0	0	1	0	0	0
27681782|F|0-18:C>T-18:C>T	27681782	TGCAGCAGCATCAGGAAGCGTCCCCCTTCATTACAGATCGGAAGAGCGGTTCAGCAGGAATGCCGAGAC	TGCAGCAGCATCAGGAAGCGTCCCCCTTCATTAC	18:C>T	18	0.998102	0.711027	0.3327	0.6673	0.288973	0.043726	0.410936	0.444021	0.427478	18.37556	16.53266	1	0	0	0	0	1	1	0	1	0	0	0	0	0	0	0	0	0	0	0	0	0	0	1	0	0	1	0	0	0	0	0	0
27681782|F|0-23:C>T-23:C>T	27681782	TGCAGCAGCATCAGGAAGCGTCCCCCTTCATTACAGATCGGAAGAGCGGTTCAGCAGGAATGCCGAGAC	TGCAGCAGCATCAGGAAGCGTCCCCCTTCATTAC	23:C>T	23	0.72296	0.997375	0.002625	0.997375	0.002625	0	0.005236	0.005236	0.005236	18.14693	6	1	0	0	0	0	-	-	0	-	0	0	0	0	0	0	0	0	0	0	0	0	0	0	-	0	0	-	0	0	0	0	0	0
27681811|F|0-10:C>T-10:C>T	27681811	TGCAGCATAACCAGACATTGATAAGCAACACTTACAGATCGGAAGAGCGGTTCAGCAGGAATGCCGAGA	TGCAGCATAACCAGACATTGATAAGCAACACTTAC	10:C>T	10	0.986717	0.007692	0.992308	0.007692	0.992308	0	0.015266	0.015266	0.015266	16.2	14.77049	1	1	1	1	1	1	1	1	1	1	1	1	1	1	1	1	1	1	1	1	1	1	1	1	1	1	1	1	1	1	1	1	1
27682024|F|0-7:G>A-7:G>A	27682024	TGCAGCTGGGCAGGTAGGTCTTCACAATTACAGATCGGAAGAGCGGTTCAGCAGGAATGCCGAGACCGA	TGCAGCTGGGCAGGTAGGTCTTCACAATTAC	7:G>A	7	0.990512	0.950192	0.06705	0.93295	0.049808	0.017241	0.094655	0.125108	0.109882	12.2916	6.65116	1	0	0	0	0	0	0	0	0	0	0	0	0	0	0	0	0	0	0	0	0	0	0	0	0	0	0	0	0	0	0	0	0
27682087|F|0-23:C>A-23:C>A	27682087	TGCAGGAATGTGAAACCAGGAAACTATAACATTACAGATCGGAAGAGCGGTTCAGCAGGAATGCCGAGA	TGCAGGAATGTGAAACCAGGAAACTATAACATTAC	23:C>A	23	0.998102	0.986692	0.024715	0.975285	0.013308	0.011407	0.026262	0.048208	0.037235	30.75122	22.3125	0.994505	0	0	0	0	0	0	0	0	0	0	0	0	0	0	0	0	0	0	0	0	0	0	0	0	0	0	0	0	0	0	0	0
27682094|F|0-10:C>T-10:C>T	27682094	TGCAGGACACCCTTGCCCATCATGAAGTAACTATAACATTTCTATGTTACAGATCGGAAGAGCGGTTCA	TGCAGGACACCCTTGCCCATCATGAAGTAACTATAACATTTCTATGTTAC	10:C>T	10	0.998102	0.804183	0.209125	0.790875	0.195817	0.013308	0.314946	0.330784	0.322865	15.90361	14.70229	1	0	0	0	0	0	0	0	1	0	0	1	0	0	0	0	0	0	0	0	0	0	1	0	0	0	0	0	0	0	0	0	0
27682117|F|0-10:G>C-10:G>C	27682117	TGCAGAAGCAGTATCACTCATCGAATCTTCGTCCGAACTTACAGATCGGAAGAGCGGTTCAGCAGGAAT	TGCAGAAGCAGTATCACTCATCGAATCTTCGTCCGAACTTAC	10:G>C	10	0.990512	1	0.001916	0.998084	0	0.001916	0	0.003824	0.001912	9.85113	5	1	0	0	0	0	0	0	0	0	0	0	0	0	0	0	0	0	0	0	0	0	0	0	0	0	0	0	0	0	0	0	0	0
27682134|F|0-27:G>C-27:G>C	27682134	TGCAGGATCTGCACTGATGCTAATTTTGACCTGTTATTTACAGATCGGAAGAGCGGTTCAGCAGGAATG	TGCAGGATCTGCACTGATGCTAATTTTGACCTGTTATTTAC	27:G>C	27	1	0.99241	0.00759	0.99241	0.00759	0	0.015065	0.015065	0.015065	22.64194	24.4	1	0	0	0	0	0	0	0	0	0	0	0	0	0	0	0	0	0	0	0	0	0	0	0	0	0	0	0	0	0	0	0	0
27682203|F|0-22:G>A-22:G>A	27682203	TGCAGGGATGAACATGCAACAAGGGGGAGGAGATAATCTTACATGACAGGAAGAATTACAGATCGGAAG	TGCAGGGATGAACATGCAACAAGGGGGAGGAGATAATCTTACATGACAGGAAGAATTAC	22:G>A	22	0.56167	0.841216	0.175676	0.824324	0.158784	0.016892	0.267143	0.289627	0.278385	26.04714	26.04615	1	0	1	0	1	0	0	1	0	0	0	0	0	0	1	0	0	0	-	1	-	0	0	0	0	0	0	-	1	0	-	0	0
27682402|F|0-20:C>A-20:C>A	27682402	TGCAGTATAAACCACTTATACCAAAGAAGTATTACAGATCGGAAGAGCGGTTCAGCAGGAATGCCGAGA	TGCAGTATAAACCACTTATACCAAAGAAGTATTAC	20:C>A	20	0.988615	0.007678	0.992322	0.007678	0.992322	0	0.015237	0.015237	0.015237	32.2	20.7329	1	1	1	1	1	1	1	1	1	1	1	1	1	1	1	1	1	1	1	1	1	1	1	1	1	1	1	1	1	1	1	1	1
27682408|F|0-14:A>G-14:A>G	27682408	TGCAGTATCTAGGCATGGTCATAATACGAATAAATTTACAGATCGGAAGAGCGGTTCAGCAGGAATGCC	TGCAGTATCTAGGCATGGTCATAATACGAATAAATTTAC	14:A>G	14	0.994307	1	0.097328	0.902672	0	0.097328	0	0.175711	0.087855	27.85668	25.42424	1	0	0	0	0	0	0	0	0	0	0	0	0	2	0	2	0	0	0	0	0	0	0	0	2	0	0	0	0	0	2	0	0
27682408|F|0-22:A>T-22:A>T	27682408	TGCAGTATCTAGGCATGGTCATAATACGAATAAATTTACAGATCGGAAGAGCGGTTCAGCAGGAATGCC	TGCAGTATCTAGGCATGGTCATAATACGAATAAATTTAC	22:A>T	22	1	0.994307	0.00759	0.99241	0.005693	0.001898	0.01132	0.015065	0.013193	27.85668	30	1	0	0	0	0	0	0	0	0	0	0	0	0	0	0	0	0	0	0	0	0	0	0	0	0	0	0	0	0	0	0	0	0
27682509|F|0-11:T>A-11:T>A	27682509	TGCAGTGATGTTACTGAAGCTGGCATGTTACAGATCGGAAGAGCGGTTCAGCAGGAATGCCGAGACCGA	TGCAGTGATGTTACTGAAGCTGGCATGTTAC	11:T>A	11	0.99241	0.476099	0.537285	0.462715	0.523901	0.013384	0.498858	0.49722	0.498039	18.86063	19.35	1	1	0	1	0	1	1	0	1	1	0	0	1	0	1	0	1	1	0	1	1	1	1	0	1	0	0	1	0	1	0	1	1
27682509|F|0-26:G>A-26:G>A	27682509	TGCAGTGATGTTACTGAAGCTGGCATGTTACAGATCGGAAGAGCGGTTCAGCAGGAATGCCGAGACCGA	TGCAGTGATGTTACTGAAGCTGGCATGTTAC	26:G>A	26	0.487666	0.984436	0.015564	0.984436	0.015564	0	0.030644	0.030644	0.030644	18.61512	25.6	1	-	0	-	0	-	-	0	-	-	0	0	-	0	-	0	-	-	0	-	-	-	-	0	-	0	0	-	0	-	0	-	-
27682576|F|0-37:A>T-37:A>T	27682576	TGCAGTTACAATTTCTACAATGTGCAAGGAGTGAAACATTATCAAGATTCTTACAGATCGGAAGAGCGG	TGCAGTTACAATTTCTACAATGTGCAAGGAGTGAAACATTATCAAGATTCTTAC	37:A>T	37	0.990512	0.124521	0.911877	0.088123	0.875479	0.036398	0.218031	0.160714	0.189373	18.98718	21.72695	1	1	1	1	1	1	1	1	1	1	1	1	0	1	1	1	0	1	1	1	1	1	1	1	1	1	1	1	1	1	1	1	1
27682581|F|0-38:G>T-38:G>T	27682581	TGCAGTTACTGTCTTGGTTAGACCTTGTTTTCTCATTTGTTTACAGATCGGAAGAGCGGTTCAGCAGGA	TGCAGTTACTGTCTTGGTTAGACCTTGTTTTCTCATTTGTTTAC	38:G>T	38	0.971537	0.953125	0.060547	0.939453	0.046875	0.013672	0.089355	0.113762	0.101559	25.56897	25.16667	1	0	0	0	0	-	-	0	0	0	0	0	0	0	0	0	0	0	0	0	0	0	0	0	0	0	-	0	0	0	1	0	0
27682581|F|0-8:C>A-8:C>A	27682581	TGCAGTTACTGTCTTGGTTAGACCTTGTTTTCTCATTTGTTTACAGATCGGAAGAGCGGTTCAGCAGGA	TGCAGTTACTGTCTTGGTTAGACCTTGTTTTCTCATTTGTTTAC	8:C>A	8	0.946869	0.977956	0.04008	0.95992	0.022044	0.018036	0.043116	0.076947	0.060032	25.56897	5.6087	0.988636	0	0	0	0	1	1	0	0	0	0	0	0	0	0	0	0	0	0	0	0	0	0	0	0	0	1	0	0	0	-	0	0
27682681|F|0-18:C>A-18:C>A	27682681	TGCAGTTTGATTCTGAACCAGCTTCAACAACCGCCACCTGTTATTATTCCTTACAGATCGGAAGAGCGG	TGCAGTTTGATTCTGAACCAGCTTCAACAACCGCCACCTGTTATTATTCCTTAC	18:C>A	18	0.994307	0.994275	0.007634	0.992366	0.005725	0.001908	0.011385	0.015151	0.013268	14.96452	8.5	1	0	0	0	0	0	0	0	0	0	0	0	0	0	0	0	0	0	0	0	0	0	0	0	0	0	0	0	0	0	0	0	0
27683440|F|0-31:A>T-31:A>T	27683440	TGCAGTTCTAATCCTCTGACACAACGCGATTAGGAAAGGCATCGAATAAAAGAAGTATAAAATGGAATT	TGCAGTTCTAATCCTCTGACACAACGCGATTAGGAAAGGCATCGAATAAAAGAAGTATAAAATGGAATT	31:A>T	31	0.812144	0.864486	0.13785	0.86215	0.135514	0.002336	0.2343	0.237695	0.235998	12.10046	15.80597	1	0	0	0	0	0	0	0	0	0	-	0	0	0	0	0	0	0	0	0	0	-	0	-	0	-	0	0	0	0	0	0	0
27683440|F|0-9:A>C-9:A>C	27683440	TGCAGTTCTAATCCTCTGACACAACGCGATTAGGAAAGGCATCGAATAAAAGAAGTATAAAATGGAATT	TGCAGTTCTAATCCTCTGACACAACGCGATTAGGAAAGGCATCGAATAAAAGAAGTATAAAATGGAATT	9:A>C	9	0.886148	0.79015	0.239829	0.760171	0.20985	0.029979	0.331626	0.364622	0.348124	12.12586	11.86567	1	0	0	0	0	0	0	0	0	0	1	0	0	0	0	0	0	0	0	0	0	1	0	1	0	1	0	0	0	0	0	0	0
27684222|F|0-7:T>A-7:T>A	27684222	TGCAGCCTGAGTGCCTCCAAGAATTCAATCAAATTCTAAGTGAAGGAAGTTACAGATCGGAAGAGCGGT	TGCAGCCTGAGTGCCTCCAAGAATTCAATCAAATTCTAAGTGAAGGAAGTTAC	7:T>A	7	1	0.00759	0.99241	0.00759	0.99241	0	0.015065	0.015065	0.015065	19.8	23.40258	1	1	1	1	1	1	1	1	1	1	1	1	1	1	1	1	1	1	1	1	1	1	1	1	1	1	1	1	1	1	1	1	1
27684274|F|0-52:G>C-52:G>C	27684274	TGCAGAGAAATGACAAGAAACCAAGGTTTGACCTGAGGGTGCCAACCGGCTTGGTTCTGACTAACGGTT	TGCAGAGAAATGACAAGAAACCAAGGTTTGACCTGAGGGTGCCAACCGGCTTGGTTCTGACTAACGGTT	52:G>C	52	0.969639	0.009785	0.992172	0.007828	0.990215	0.001957	0.019378	0.015533	0.017456	11.16667	10.385	1	1	1	1	1	1	1	1	1	1	1	1	1	1	1	1	1	1	1	1	1	1	1	1	1	1	1	1	1	1	1	1	1
27684328|F|0-44:G>A-44:G>A	27684328	TGCAGGCCTTCATAATATCAAGGCCCTTGCTCACATGCTCTAGTGCTTTGCAGACATAAATAGTGTCTC	TGCAGGCCTTCATAATATCAAGGCCCTTGCTCACATGCTCTAGTGCTTTGCAGACATAAATAGTGTCTC	44:G>A	44	0.994307	0.986641	0.015267	0.984733	0.013359	0.001908	0.026361	0.030068	0.028214	10.05049	10	1	0	0	0	0	0	0	0	0	0	0	0	0	0	0	0	0	0	0	1	0	0	0	0	0	0	0	0	0	0	0	0	0
27684357|F|0-33:T>C-33:T>C	27684357	TGCAGTGACAAATTTATTGGTGAACCTTCTTGGTGTTTGGTTCTTCCGGAATTATGCTCGAATTACAGA	TGCAGTGACAAATTTATTGGTGAACCTTCTTGGTGTTTGGTTCTTCCGGAATTATGCTCGAATTACAGA	33:T>C	33	0.924099	0.975359	0.026694	0.973306	0.024641	0.002053	0.048067	0.051963	0.050015	22.07597	28.5	0.994382	0	0	0	0	0	0	0	0	0	0	0	1	0	0	0	1	0	0	0	0	0	0	0	0	0	0	0	0	0	0	0	0
27684930|F|0-24:A>C-24:A>C	27684930	TGCAGGTGACTCCATCCCAAGAGCAAGCTTCTCGAATGGCATTGATTTACAGATCGGAAGAGCGGTTCA	TGCAGGTGACTCCATCCCAAGAGCAAGCTTCTCGAATGGCATTGATTTAC	24:A>C	24	1	0.99241	0.00759	0.99241	0.00759	0	0.015065	0.015065	0.015065	33.2963	29.6	1	0	0	0	0	0	0	0	0	0	0	0	0	0	0	0	0	0	0	0	0	0	0	0	0	0	0	0	0	0	0	0	0
27685271|F|0-11:A>T-11:A>T	27685271	TGCAGTCTAGTAGCATTATTTGACCAGTGCTCTTCTTACTCTGTAAAATTTGTTACAGATCGGAAGAGC	TGCAGTCTAGTAGCATTATTTGACCAGTGCTCTTCTTACTCTGTAAAATTTGTTAC	11:A>T	11	0.986717	0.992308	0.007692	0.992308	0.007692	0	0.015266	0.015266	0.015266	33.20261	36.4	1	0	0	0	0	0	0	0	0	0	0	0	0	0	0	0	0	0	0	0	0	0	0	0	0	0	0	0	0	0	0	0	0
27685271|F|0-51:G>T-51:G>T	27685271	TGCAGTCTAGTAGCATTATTTGACCAGTGCTCTTCTTACTCTGTAAAATTTGTTACAGATCGGAAGAGC	TGCAGTCTAGTAGCATTATTTGACCAGTGCTCTTCTTACTCTGTAAAATTTGTTAC	51:G>T	51	0.994307	0.986641	0.038168	0.961832	0.013359	0.024809	0.026361	0.073422	0.049891	33.15008	27.58333	1	0	0	0	0	0	0	0	0	0	0	0	0	0	0	0	0	0	0	0	0	0	0	0	0	0	0	0	0	0	0	0	0
27685517|F|0-20:G>C-20:G>C	27685517	TGCAGAAGAGCTGTTGGCAAGGAAGCAAGAGCAGGGTCTGGAGGTTGTTCAGAAGGTGCTTGATATGAG	TGCAGAAGAGCTGTTGGCAAGGAAGCAAGAGCAGGGTCTGGAGGTTGTTCAGAAGGTGCTTGATATGAG	20:G>C	20	1	1	0.102467	0.897533	0	0.102467	0	0.183935	0.091967	22.89297	9.43548	1	0	0	0	0	2	2	0	2	0	0	2	0	0	2	0	0	0	0	0	0	0	0	0	0	0	0	0	0	0	0	0	0
27685538|F|0-27:C>A-27:C>A	27685538	TGCAGGCTAGTTTCAGGCACCTAATATCTTCATTTGTTACCATTGGAATGATCTTTCTTCATGGCACAT	TGCAGGCTAGTTTCAGGCACCTAATATCTTCATTTGTTACCATTGGAATGATCTTTCTTCATGGCACAT	27:C>A	27	0.907021	0.991632	0.008368	0.991632	0.008368	0	0.016596	0.016596	0.016596	23.74332	23.4	1	0	0	0	0	0	0	0	0	0	0	0	0	0	0	0	0	0	0	-	0	0	0	0	0	0	0	0	0	0	0	0	0
27685555|F|0-63:C>A-63:C>A	27685555	TGCAGCCCTTGGTGGTGTCATCAACAGGTTCTTTCATCAGAAAATCTCAATATAACATTACTTCCCATG	TGCAGCCCTTGGTGGTGTCATCAACAGGTTCTTTCATCAGAAAATCTCAATATAACATTACTTCCCATG	63:C>A	63	0.996205	0.819048	0.224762	0.775238	0.180952	0.04381	0.296417	0.348488	0.322453	12.12427	9.91045	0.994505	1	0	1	0	0	0	1	0	1	0	0	0	0	2	0	0	0	0	0	0	0	1	1	0	0	0	0	0	1	0	0	0
27685566|F|0-13:A>T-13:A>T	27685566	TGCAGAAAAACACAACTTCATAACCCACCAAGTGCCACAGGAACAACAATGCAAGTAGCAGGACAGGAA	TGCAGAAAAACACAACTTCATAACCCACCAAGTGCCACAGGAACAACAATGCAAGTAGCAGGACAGGAA	13:A>T	13	0.986717	0.992308	0.007692	0.992308	0.007692	0	0.015266	0.015266	0.015266	12.76672	12.6	1	0	0	0	0	0	0	0	0	0	0	0	0	0	0	0	0	0	0	0	0	0	0	0	0	0	0	0	0	0	0	0	0
27685566|F|0-46:C>A-46:C>A	27685566	TGCAGAAAAACACAACTTCATAACCCACCAAGTGCCACAGGAACAACAATGCAAGTAGCAGGACAGGAA	TGCAGAAAAACACAACTTCATAACCCACCAAGTGCCACAGGAACAACAATGCAAGTAGCAGGACAGGAA	46:C>A	46	0.988615	0.990403	0.011516	0.988484	0.009597	0.001919	0.01901	0.022767	0.020889	12.76672	12.57143	1	0	0	0	0	0	0	0	0	0	0	0	0	0	0	0	0	0	0	0	0	0	0	0	0	0	0	0	0	0	0	0	0
27685575|F|0-29:C>T-29:C>T	27685575	TGCAGAAAACAAGACCATGAAGAAGGCTGCTTTTATAGGTGTTTCAGTAACAACCCTTTTTTATGCGCT	TGCAGAAAACAAGACCATGAAGAAGGCTGCTTTTATAGGTGTTTCAGTAACAACCCTTTTTTATGCGCT	29:C>T	29	0.996205	0.92381	0.12	0.88	0.07619	0.04381	0.140771	0.2112	0.175985	8.89024	7.93151	0.978261	0	0	0	0	0	0	0	0	0	0	0	0	0	0	0	0	0	0	0	0	0	0	0	1	0	0	0	0	0	0	0	1
27685588|F|0-41:T>C-41:T>C	27685588	TGCAGAAAAGAGATCCAAGATGATATCTCTATTGACTTGCATGACTTTGATGTAAGGGAGGCAATACAT	TGCAGAAAAGAGATCCAAGATGATATCTCTATTGACTTGCATGACTTTGATGTAAGGGAGGCAATACAT	41:T>C	41	1	0.559772	0.455408	0.544592	0.440228	0.01518	0.492855	0.496023	0.494439	12	11.22837	0.994565	1	1	1	1	1	0	0	2	1	1	1	0	1	1	1	0	0	1	0	0	1	0	0	1	1	0	0	1	2	1	0	1
27685629|F|0-22:C>G-22:C>G	27685629	TGCAGAAACGACAAATGAGTTCCGAGTATTCAACCAAAACAAATATGGATAGTGAACAGAAAACAACTT	TGCAGAAACGACAAATGAGTTCCGAGTATTCAACCAAAACAAATATGGATAGTGAACAGAAAACAACTT	22:C>G	22	0.996205	0.940952	0.08	0.92	0.059048	0.020952	0.111122	0.1472	0.129161	17.41709	15.46154	1	0	0	0	0	0	0	0	0	0	1	0	0	0	0	0	0	0	0	0	0	0	0	0	0	1	0	0	0	0	0	0	0
27685635|F|0-45:T>C-45:T>C	27685635	TGCAGAAACTCAAAGAGAATGAACACCTCAGTCTCAGATTTTCGCTAGGCTTTTATCTTGGGGCAAAAG	TGCAGAAACTCAAAGAGAATGAACACCTCAGTCTCAGATTTTCGCTAGGCTTTTATCTTGGGGCAAAAG	45:T>C	45	0.979127	1	0.007752	0.992248	0	0.007752	0	0.015384	0.007692	6.79901	2.75	1	0	-	0	0	0	0	0	0	0	0	0	0	0	0	0	0	0	0	0	0	0	0	0	0	0	0	0	0	0	0	0	0
27685640|F|0-12:G>A-12:G>A	27685640	TGCAGAAACTTCGAATTTCCAGAATTTAGTTCTTGTTGAGTTTGATCAGCTGGGAATTCATCCTAACTT	TGCAGAAACTTCGAATTTCCAGAATTTAGTTCTTGTTGAGTTTGATCAGCTGGGAATTCATCCTAACTT	12:G>A	12	0.732448	0.002591	0.997409	0.002591	0.997409	0	0.005168	0.005168	0.005168	3	2.75114	1	1	-	1	-	1	1	1	-	1	-	-	1	-	1	1	1	-	1	1	-	1	1	-	1	1	1	-	1	1	1	-	1
27685647|F|0-5:A>T-5:A>T	27685647	TGCAGAAAGAATAATGTGGAGACCAAGAAATTGTAAAGAAAATCGGTAGCCAAAACAAATTTTACAGAT	TGCAGAAAGAATAATGTGGAGACCAAGAAATTGTAAAGAAAATCGGTAGCCAAAACAAATTTTAC	5:A>T	5	0.990512	0.992337	0.007663	0.992337	0.007663	0	0.015208	0.015208	0.015208	29.13312	28.25	1	0	0	0	0	0	0	0	0	0	0	0	0	0	0	0	0	0	0	0	0	0	0	0	0	0	0	0	0	0	0	0	0
27685647|F|0-50:C>T-50:C>T	27685647	TGCAGAAAGAATAATGTGGAGACCAAGAAATTGTAAAGAAAATCGGTAGCCAAAACAAATTTTACAGAT	TGCAGAAAGAATAATGTGGAGACCAAGAAATTGTAAAGAAAATCGGTAGCCAAAACAAATTTTAC	50:C>T	50	0.990512	0.992337	0.007663	0.992337	0.007663	0	0.015208	0.015208	0.015208	29.13312	28.8	1	0	0	0	0	0	0	0	0	0	0	0	0	0	0	0	0	0	0	0	0	0	0	0	0	0	0	0	0	0	0	0	0
27685657|F|0-14:T>C-14:T>C	27685657	TGCAGAAAGCATGTTGTGGAACTGGAGGGAATTATAATTTTCATCAACAGAGTTTCTGTGGATCTCCAC	TGCAGAAAGCATGTTGTGGAACTGGAGGGAATTATAATTTTCATCAACAGAGTTTCTGTGGATCTCCAC	14:T>C	14	0.59203	0.987179	0.022436	0.977564	0.012821	0.009615	0.025312	0.043865	0.034589	5.64607	3.375	1	-	0	-	0	0	0	-	0	-	0	-	-	0	0	-	-	0	0	0	-	0	0	0	0	0	0	-	0	-	0	0	0
27685672|F|0-42:C>T-42:C>T	27685672	TGCAGAAAGTGTCTTCTCAATTGCTTTTTCAGCTGATTTTTTCTTCCATGGCCAACTACGGCGGTCCAT	TGCAGAAAGTGTCTTCTCAATTGCTTTTTCAGCTGATTTTTTCTTCCATGGCCAACTACGGCGGTCCAT	42:C>T	42	1	0.049336	0.965844	0.034156	0.950664	0.01518	0.093804	0.065978	0.079891	7.86667	9.09784	0.98913	1	1	1	1	1	1	1	0	1	1	1	1	1	1	1	1	1	1	1	1	1	1	1	1	1	1	1	1	1	1	1	1
27685706|F|0-12:C>T-12:C>T	27685706	TGCAGAAATTGGCGGATTTACAGATCTATGCCTGAGTATGAAATTGAAGACAAGGTCTACAATTTCTTT	TGCAGAAATTGGCGGATTTACAGATCTATGCCTGAGTATGAAATTGAAGACAAGGTCTACAATTTCTTT	12:C>T	12	0.979127	0.374031	0.643411	0.356589	0.625969	0.017442	0.468264	0.458867	0.463565	5.49784	5.37958	1	0	0	0	0	1	1	1	0	0	0	1	0	0	1	0	0	1	0	1	0	1	1	1	0	0	1	0	0	0	0	-	0
27685737|F|0-19:G>C-19:G>C	27685737	TGCAGAACATACAGAGACAGTTCACTGAAAATTGGCATATTGAGAAAGAGAAAACAAAATGCACTCATT	TGCAGAACATACAGAGACAGTTCACTGAAAATTGGCATATTGAGAAAGAGAAAACAAAATGCACTCATT	19:G>C	19	0.988615	0.015355	0.986564	0.013436	0.984645	0.001919	0.030239	0.02651	0.028374	9	7.04975	1	1	1	1	1	1	1	1	1	1	1	1	1	1	1	1	-	1	1	1	1	1	1	1	1	1	1	1	1	1	1	1	1
27685760|F|0-65:C>G-65:C>G	27685760	TGCAGCACCGTAAATCTTCAATGGAAGAAAAACAAGAAAGTAAAGAACAGAATAAGAACGAAGGACTTT	TGCAGCACCGTAAATCTTCAATGGAAGAAAAACAAGAAAGTAAAGAACAGAATAAGAACGAAGGACTTT	65:C>G	65	0.981025	0.998066	0.001934	0.998066	0.001934	0	0.003861	0.003861	0.003861	10.17484	5	1	0	0	0	0	0	0	0	0	0	0	0	0	-	0	0	0	0	1	0	0	0	0	-	0	0	0	0	0	0	-	0	0
27685760|F|0-9:G>C-9:G>C	27685760	TGCAGCACCGTAAATCTTCAATGGAAGAAAAACAAGAAAGTAAAGAACAGAATAAGAACGAAGGACTTT	TGCAGCACCGTAAATCTTCAATGGAAGAAAAACAAGAAAGTAAAGAACAGAATAAGAACGAAGGACTTT	9:G>C	9	0.986717	0.992308	0.013462	0.986538	0.007692	0.005769	0.015266	0.026561	0.020913	10.17484	3.85714	1	0	0	0	0	0	0	0	0	0	0	0	0	1	0	2	0	0	-	0	0	0	0	-	0	0	0	0	0	0	1	0	0
27685806|F|0-48:C>T-48:C>T	27685806	TGCAGAAGAAGCCATCGTTTGCAGACCAGCCCAAAAACTTCTTTATCCCTGTTATTCTCTAACTTCAAC	TGCAGAAGAAGCCATCGTTTGCAGACCAGCCCAAAAACTTCTTTATCCCTGTTATTCTCTAACTTCAAC	48:C>T	48	1	1	0.607211	0.392789	0	0.607211	0	0.477012	0.238506	13.1262	10.13684	1	0	2	0	2	2	2	2	0	0	2	2	2	2	2	2	2	0	0	2	0	2	0	2	2	2	2	0	2	0	2	0	2
27685826|F|0-23:C>G-23:C>G	27685826	TGCAGAAGAGCCCCAGCTGGCTGCGCTCTTGAAAGTCAGTGTGGAATCGGGGAGAGAAGATAAAGTTTA	TGCAGAAGAGCCCCAGCTGGCTGCGCTCTTGAAAGTCAGTGTGGAATCGGGGAGAGAAGATAAAGTTTA	23:C>G	23	0.939279	0.991919	0.008081	0.991919	0.008081	0	0.016031	0.016031	0.016031	3.9523	4	1	0	-	0	0	0	0	-	-	0	0	-	0	0	0	0	0	0	0	0	-	0	0	0	0	0	0	-	0	0	-	0	0
27685842|F|0-38:G>T-38:G>T	27685842	TGCAGAAGCAATTTTGTTGTTCCATAACAGACCCTTTTGCAACCTTATATATCAGACTCAAAAATGGAC	TGCAGAAGCAATTTTGTTGTTCCATAACAGACCCTTTTGCAACCTTATATATCAGACTCAAAAATGGAC	38:G>T	38	0.99241	1	0.001912	0.998088	0	0.001912	0	0.003817	0.001908	7.10662	3	1	0	0	0	0	0	0	0	0	0	0	0	0	0	0	0	0	0	0	0	0	0	0	0	0	0	0	-	0	0	0	0	0
27685848|F|0-24:C>A-24:C>A	27685848	TGCAGAAGCATCAACACAGGGGTGCTGCAAGGCTGAAGATGGCTCCCAAAGTGTGCATCAGATGAAACT	TGCAGAAGCATCAACACAGGGGTGCTGCAAGGCTGAAGATGGCTCCCAAAGTGTGCATCAGATGAAACT	24:C>A	24	0.994307	0.660305	0.362595	0.637405	0.339695	0.022901	0.448604	0.46224	0.455422	7.35697	7.77578	1	1	-	1	0	0	0	-	0	1	0	0	1	1	0	1	1	0	0	0	1	0	0	0	0	0	0	1	0	1	0	0	0
27685861|F|0-49:T>C-49:T>C	27685861	TGCAGAAGCTCAGCAAGCCAATACAGAGGGAGTTTCAGAGAATTCTTCATTAGATCAGGTTCTAATGAT	TGCAGAAGCTCAGCAAGCCAATACAGAGGGAGTTTCAGAGAATTCTTCATTAGATCAGGTTCTAATGAT	49:T>C	49	0.59962	0.924051	0.107595	0.892405	0.075949	0.031646	0.140362	0.192037	0.166199	18.2069	17.02632	0.990385	0	0	0	0	0	-	0	-	2	-	0	0	0	0	0	0	0	0	0	-	0	0	-	0	-	0	-	0	0	0	0	0
27685878|F|0-29:T>A-29:T>A	27685878	TGCAGAAGGGAGAAGCTCTTTCTGTGGTTTGTTCTCTATTTCCTTTTGAACTGAAGTCTCTGCATGTTC	TGCAGAAGGGAGAAGCTCTTTCTGTGGTTTGTTCTCTATTTCCTTTTGAACTGAAGTCTCTGCATGTTC	29:T>A	29	0.943074	0.008048	0.991952	0.008048	0.991952	0	0.015967	0.015967	0.015967	15.6	14.38937	1	1	1	1	1	1	1	1	-	1	1	1	-	1	1	1	-	1	1	1	1	1	1	1	1	1	1	1	1	1	1	1	1
27685894|F|0-14:T>A-14:T>A	27685894	TGCAGAAGTCAATGTTGTAGTCTTCAAAAACCAGAAGCTCACCACAGTCCATAAATGCAAAGGATATGT	TGCAGAAGTCAATGTTGTAGTCTTCAAAAACCAGAAGCTCACCACAGTCCATAAATGCAAAGGATATGT	14:T>A	14	0.872865	0.984783	0.015217	0.984783	0.015217	0	0.029972	0.029972	0.029972	11.10556	9	1	0	0	0	0	0	0	0	0	0	0	0	0	0	0	0	0	1	0	0	0	0	0	0	-	0	0	0	0	0	-	1	0
27685894|F|0-20:T>C-20:T>C	27685894	TGCAGAAGTCAATGTTGTAGTCTTCAAAAACCAGAAGCTCACCACAGTCCATAAATGCAAAGGATATGT	TGCAGAAGTCAATGTTGTAGTCTTCAAAAACCAGAAGCTCACCACAGTCCATAAATGCAAAGGATATGT	20:T>C	20	0.867173	0.991247	0.021882	0.978118	0.008753	0.013129	0.017352	0.042806	0.030079	11.10556	5.63636	1	0	0	0	0	0	0	0	0	0	0	0	0	0	0	0	0	-	0	0	0	0	0	0	-	0	0	0	0	0	-	-	0
27685894|F|0-28:A>T-28:A>T	27685894	TGCAGAAGTCAATGTTGTAGTCTTCAAAAACCAGAAGCTCACCACAGTCCATAAATGCAAAGGATATGT	TGCAGAAGTCAATGTTGTAGTCTTCAAAAACCAGAAGCTCACCACAGTCCATAAATGCAAAGGATATGT	28:A>T	28	0.865275	0.993421	0.015351	0.984649	0.006579	0.008772	0.013071	0.03023	0.021651	11.10556	5.66667	1	0	0	0	0	0	0	0	0	0	0	0	0	0	0	0	0	-	0	0	0	0	0	0	-	0	0	0	0	0	-	-	0
27685931|F|0-10:G>A-10:G>A	27685931	TGCAGAATACGATGGCTCCTCCTTCCAAGAGAAGTAACGTTGAAAGGAAAATGGATAAGATAGTCTATT	TGCAGAATACGATGGCTCCTCCTTCCAAGAGAAGTAACGTTGAAAGGAAAATGGATAAGATAGTCTATT	10:G>A	10	0.979127	0.992248	0.007752	0.992248	0.007752	0	0.015384	0.015384	0.015384	8.54305	8	1	0	0	0	0	0	0	0	0	0	-	0	0	0	0	0	0	0	0	0	0	0	0	0	-	-	0	0	0	0	0	0	-
27685931|F|0-14:G>T-14:G>T	27685931	TGCAGAATACGATGGCTCCTCCTTCCAAGAGAAGTAACGTTGAAAGGAAAATGGATAAGATAGTCTATT	TGCAGAATACGATGGCTCCTCCTTCCAAGAGAAGTAACGTTGAAAGGAAAATGGATAAGATAGTCTATT	14:G>T	14	0.979127	0.992248	0.00969	0.99031	0.007752	0.001938	0.015384	0.019192	0.017288	8.54305	4.42857	1	0	0	0	0	0	0	0	0	0	1	0	0	0	0	0	0	0	0	0	0	0	0	0	-	1	0	0	0	0	0	0	-
27685934|F|0-62:T>A-62:T>A	27685934	TGCAGAATAGAAGCCTATTTCCTCTTCCTACCCTAAACTGAAATTTCCACCAAACCCCACTTTGAATTT	TGCAGAATAGAAGCCTATTTCCTCTTCCTACCCTAAACTGAAATTTCCACCAAACCCCACTTTGAATTT	62:T>A	62	1	0.988615	0.011385	0.988615	0.011385	0	0.022511	0.022511	0.022511	17.71197	22.85714	1	0	0	0	0	0	0	0	0	0	0	0	0	0	0	0	0	0	0	1	0	0	0	0	0	0	0	0	0	0	0	0	0
27685941|F|0-29:A>T-29:A>T	27685941	TGCAGAATAGTTTGCACAACATTTGAAGAAGTGCAGGTAATTGTTGGCACAAGTTCATGGGCTTGAGCT	TGCAGAATAGTTTGCACAACATTTGAAGAAGTGCAGGTAATTGTTGGCACAAGTTCATGGGCTTGAGCT	29:A>T	29	0.998102	1	0.001901	0.998099	0	0.001901	0	0.003795	0.001898	10.26282	3	1	0	0	0	0	0	0	0	0	0	0	0	0	0	0	0	0	0	0	0	0	0	0	0	0	0	0	0	0	0	0	0	0
27685951|F|0-20:A>T-20:A>T	27685951	TGCAGAATCACAACGGATTCAGAGGATAAACCACTTTGGTGAAGACCCGAGATCAAACCATTCCAGGAT	TGCAGAATCACAACGGATTCAGAGGATAAACCACTTTGGTGAAGACCCGAGATCAAACCATTCCAGGAT	20:A>T	20	0.975332	0.957198	0.048638	0.951362	0.042802	0.005837	0.081939	0.092545	0.087242	6.22625	5.78571	1	0	0	0	0	0	0	0	0	0	0	0	0	0	0	0	0	0	-	0	0	0	0	0	0	0	0	0	0	0	-	0	0
27685953|F|0-13:A>C-13:A>C	27685953	TGCAGAATCACTAATTTTTCAAGCCCTAACCCTGCTGGCAGAAACCTATTCCCTACCCCAAACCATCCC	TGCAGAATCACTAATTTTTCAAGCCCTAACCCTGCTGGCAGAAACCTATTCCCTACCCCAAACCATCCC	13:A>C	13	0.996205	0.198095	0.809524	0.190476	0.801905	0.007619	0.317707	0.30839	0.313049	7.04	7.70858	1	1	0	1	0	1	1	1	1	1	1	1	0	1	1	1	0	-	1	1	0	1	1	1	-	1	1	0	0	1	1	1	0
27685976|F|0-11:G>A-11:G>A	27685976	TGCAGAATGACGTTGCTTTTAGGCCCTCCAAGCTCTGGAAAGACCACATTCCTGTTGTCTTTAGCAGGA	TGCAGAATGACGTTGCTTTTAGGCCCTCCAAGCTCTGGAAAGACCACATTCCTGTTGTCTTTAGCAGGA	11:G>A	11	1	1	0.00759	0.99241	0	0.00759	0	0.015065	0.007533	10.51757	9.6	1	0	0	0	0	0	0	0	0	0	0	0	0	0	0	0	0	0	0	0	0	0	0	0	0	0	0	0	0	0	0	0	0
27685984|F|0-16:A>T-16:A>T	27685984	TGCAGAATGCACTTTCAAGTGAGAACATTCTTGGTAATCGAGTGCTGGAAGTGAAAATAGCTACGCCTA	TGCAGAATGCACTTTCAAGTGAGAACATTCTTGGTAATCGAGTGCTGGAAGTGAAAATAGCTACGCCTA	16:A>T	16	0.975332	0.920233	0.085603	0.914397	0.079767	0.005837	0.146808	0.15655	0.151679	13.77224	13.54	1	0	0	0	0	0	0	0	0	0	0	0	0	0	0	0	0	0	-	0	0	0	0	0	0	0	0	0	0	0	0	0	0
27685995|F|0-18:G>A-18:G>A	27685995	TGCAGAATGGGTATTTTGGAAACCCTTAGCAATGTTGCCAACATGCGCCATCTCTAATTGTTCAACTTC	TGCAGAATGGGTATTTTGGAAACCCTTAGCAATGTTGCCAACATGCGCCATCTCTAATTGTTCAACTTC	18:G>A	18	0.998102	0.992395	0.009506	0.990494	0.007605	0.001901	0.015093	0.018831	0.016962	20.36613	17.16667	1	0	0	0	0	0	0	0	0	0	0	0	0	0	0	0	0	0	0	0	0	0	0	0	0	0	0	0	0	0	0	0	0
27685996|F|0-47:T>G-47:T>G	27685996	TGCAGAATGGTGTTGAGATCTGGCTAAATTCTTGGCAAGACTGTATATTGTAACTTTGTCCCTGACAAC	TGCAGAATGGTGTTGAGATCTGGCTAAATTCTTGGCAAGACTGTATATTGTAACTTTGTCCCTGACAAC	47:T>G	47	0.981025	0.961315	0.06383	0.93617	0.038685	0.025145	0.074376	0.119511	0.096944	6.32131	6.26316	1	0	0	0	0	0	0	0	0	0	0	0	0	0	0	0	0	0	0	0	0	0	0	-	-	0	0	0	0	0	0	0	0
27686028|F|0-5:A>C-5:A>C	27686028	TGCAGAATTTACAAACAAACATAACAGGAGTCCATGCCCAAAAAGACCACCAAGAAATTCAGAATACTT	TGCAGAATTTACAAACAAACATAACAGGAGTCCATGCCCAAAAAGACCACCAAGAAATTCAGAATACTT	5:A>C	5	0.994307	0.998092	0.001908	0.998092	0.001908	0	0.00381	0.00381	0.00381	12.59807	22	1	0	0	0	0	0	0	0	0	0	0	0	0	0	0	0	0	0	0	0	0	0	0	0	0	0	0	0	0	0	0	0	0
27686064|F|0-46:T>A-46:T>A	27686064	TGCAGACAAACTTGTGACCATATCATAGCAAAACCAACAACCAGATTTATATGCCACTACAATCGATTT	TGCAGACAAACTTGTGACCATATCATAGCAAAACCAACAACCAGATTTATATGCCACTACAATCGATTT	46:T>A	46	1	0.986717	0.01518	0.98482	0.013283	0.001898	0.026213	0.0299	0.028056	26.71405	21.875	1	0	0	0	0	0	0	0	0	0	0	0	0	0	0	0	0	0	0	0	0	0	0	0	0	0	0	0	0	0	0	0	0
27686104|F|0-32:C>T-32:C>T	27686104	TGCAGACAGCTCACTAGAAGCTTTTCATTTATCGAGACAACTCCCAAGTCAGCCCTAATATGAATGTTG	TGCAGACAGCTCACTAGAAGCTTTTCATTTATCGAGACAACTCCCAAGTCAGCCCTAATATGAATGTTG	32:C>T	32	0.702087	0.713514	0.332432	0.667568	0.286486	0.045946	0.408824	0.443842	0.426333	9.54859	10.97872	0.985075	0	0	0	0	0	-	-	-	0	-	0	0	0	0	0	0	-	0	0	0	1	0	0	-	-	0	0	-	0	-	-	0
27686106|F|0-25:A>T-25:A>T	27686106	TGCAGACAGGAGAGACTTATCATATAACATGTCAAGACTTTTTCCAAAGCAAATAAAGATTGATGAATA	TGCAGACAGGAGAGACTTATCATATAACATGTCAAGACTTTTTCCAAAGCAAATAAAGATTGATGAATA	25:A>T	25	0.960152	0.992095	0.007905	0.992095	0.007905	0	0.015685	0.015685	0.015685	6.41513	5	1	0	0	0	0	0	0	0	0	0	0	0	-	0	0	-	0	0	0	0	0	0	0	0	-	0	0	0	0	0	-	0	-
27686106|F|0-7:A>C-7:A>C	27686106	TGCAGACAGGAGAGACTTATCATATAACATGTCAAGACTTTTTCCAAAGCAAATAAAGATTGATGAATA	TGCAGACAGGAGAGACTTATCATATAACATGTCAAGACTTTTTCCAAAGCAAATAAAGATTGATGAATA	7:A>C	7	0.971537	0.980469	0.021484	0.978516	0.019531	0.001953	0.0383	0.042046	0.040173	6.41513	5.46154	1	0	0	0	0	0	0	0	0	0	0	0	-	2	0	1	0	0	0	0	0	0	0	0	1	0	0	0	0	0	-	0	1
27686114|F|0-68:G>C-68:G>C	27686114	TGCAGACAGTTAAGTATTTCAACAATGAGGCTTATGAAGCTGAGAAATATGAAGAGTTCTTGAAAAGTG	TGCAGACAGTTAAGTATTTCAACAATGAGGCTTATGAAGCTGAGAAATATGAAGAGTTCTTGAAAAGTG	68:G>C	68	0.895636	1	0.002119	0.997881	0	0.002119	0	0.004228	0.002114	4.26208	3	1	0	0	0	0	0	0	0	-	0	0	-	0	0	-	0	-	-	0	0	0	0	0	0	0	0	0	0	0	0	0	0	-
27686115|F|0-16:G>A-16:G>A	27686115	TGCAGACATAACTTGGGATTCAATGAGCAGAGCAGTACATCAATAACAAGAACCATATACCAAGTACCA	TGCAGACATAACTTGGGATTCAATGAGCAGAGCAGTACATCAATAACAAGAACCATATACCAAGTACCA	16:G>A	16	0.939279	0.008081	0.991919	0.008081	0.991919	0	0.016031	0.016031	0.016031	5.4	6.34602	1	1	1	1	1	1	1	1	1	1	1	1	-	1	1	1	-	1	1	1	1	1	1	1	1	1	1	1	1	1	1	1	1
27686116|F|0-60:G>A-60:G>A	27686116	TGCAGACATAAGAGTCACAATCCTGGACAGAGAACAGTTCCTCTTGATGAATTACAAAAGGAAAAGATG	TGCAGACATAAGAGTCACAATCCTGGACAGAGAACAGTTCCTCTTGATGAATTACAAAAGGAAAAGATG	60:G>A	60	0.330171	0.936782	0.068966	0.931034	0.063218	0.005747	0.118444	0.128419	0.123431	16.70408	14.35714	0.984375	0	0	0	0	-	-	-	-	0	-	-	-	0	-	0	-	-	-	0	-	-	-	0	-	-	-	-	0	0	-	-	0
27686154|F|0-52:A>T-52:A>T	27686154	TGCAGACCTAAGTCAGAAGGTGTTCTTGGAATCCATCAGATTCGAGACTACAATATCGTGGGGCTTCAC	TGCAGACCTAAGTCAGAAGGTGTTCTTGGAATCCATCAGATTCGAGACTACAATATCGTGGGGCTTCAC	52:A>T	52	0.986717	0.992308	0.007692	0.992308	0.007692	0	0.015266	0.015266	0.015266	7.41215	7.2	1	0	0	0	0	0	0	0	0	0	0	0	0	0	0	0	0	0	0	0	0	0	0	0	0	0	0	0	0	0	-	0	0
27686176|F|0-68:T>C-68:T>C	27686176	TGCAGACTAAATGAATGGGGGTGCAATTCTTGATATCAGCAACAATGTGCCAGTTTCCAGCCTTCTGCT	TGCAGACTAAATGAATGGGGGTGCAATTCTTGATATCAGCAACAATGTGCCAGTTTCCAGCCTTCTGCT	68:T>C	68	0.967742	0.909804	0.127451	0.872549	0.090196	0.037255	0.164121	0.222414	0.193268	12.43327	9.72152	1	0	-	0	-	0	0	1	1	0	0	1	0	2	2	0	0	0	0	0	0	0	0	1	0	0	0	0	-	0	0	0	0
27686232|F|0-46:G>T-46:G>T	27686232	TGCAGAGAAGAGGATGACGATGGCAAAGAACCTCGCAGTAGCAAAGGCAGAGACGGGCGTCACAGTTGC	TGCAGAGAAGAGGATGACGATGGCAAAGAACCTCGCAGTAGCAAAGGCAGAGACGGGCGTCACAGTTGC	46:G>T	46	1	0.99241	0.013283	0.986717	0.00759	0.005693	0.015065	0.026213	0.020639	10.07942	5.625	1	0	0	0	0	0	0	0	0	0	0	0	0	0	0	0	0	0	0	0	0	0	0	0	0	0	0	0	0	0	0	0	0
27686248|F|0-52:C>G-52:C>G	27686248	TGCAGAGACACACATTGTATATTTCTGAGATATCCTCTGTCCCCCAAAAATACCTCTTCTTGCCCTGTT	TGCAGAGACACACATTGTATATTTCTGAGATATCCTCTGTCCCCCAAAAATACCTCTTCTTGCCCTGTT	52:C>G	52	0.280835	0.871622	0.560811	0.439189	0.128378	0.432432	0.223795	0.492604	0.358199	4.69767	4.08434	1	2	0	2	2	0	2	0	0	2	2	0	1	1	0	2	2	0	2	0	2	2	0	0	2	2	0	2	2	1	0	2	2
27686257|F|0-7:A>G-7:A>G	27686257	TGCAGAGACTACAAGCAGATAACAAATTGATGATAGTTGATGAAATGGTGCATATAATGTGAAGCACTG	TGCAGAGACTACAAGCAGATAACAAATTGATGATAGTTGATGAAATGGTGCATATAATGTGAAGCACTG	7:A>G	7	0.994307	0.992366	0.022901	0.977099	0.007634	0.015267	0.015151	0.044753	0.029952	8.50571	3.23077	1	0	0	0	0	0	0	0	0	0	0	0	0	0	0	0	0	0	0	0	0	0	0	0	0	0	0	0	0	0	-	0	0
27686260|F|0-23:G>C-23:G>C	27686260	TGCAGAGACTTGTTCCAAACTATGTTGTCTTGATCTTGGTAACTTGAGAAAATTGACTGATCGTGCACT	TGCAGAGACTTGTTCCAAACTATGTTGTCTTGATCTTGGTAACTTGAGAAAATTGACTGATCGTGCACT	23:G>C	23	0.895636	0.991525	0.008475	0.991525	0.008475	0	0.016806	0.016806	0.016806	5.3849	4.25	1	0	0	0	0	-	0	0	0	0	-	0	0	0	0	0	0	0	0	0	0	-	0	0	0	0	0	0	0	0	-	0	0
27686260|F|0-61:C>A-61:C>A	27686260	TGCAGAGACTTGTTCCAAACTATGTTGTCTTGATCTTGGTAACTTGAGAAAATTGACTGATCGTGCACT	TGCAGAGACTTGTTCCAAACTATGTTGTCTTGATCTTGGTAACTTGAGAAAATTGACTGATCGTGCACT	61:C>A	61	0.963947	0.92126	0.082677	0.917323	0.07874	0.003937	0.14508	0.151683	0.148382	5.3849	5.40426	1	0	0	0	0	-	0	0	0	0	-	0	0	0	0	0	0	0	0	0	0	1	0	0	0	0	0	0	0	0	-	0	0
27686279|F|0-50:G>C-50:G>C	27686279	TGCAGAGAAGACCCTGAAAGGAGATAAAGATAGTAGCAGTTGCTTCTTCTGGTTATAAAAACAACTTCA	TGCAGAGAAGACCCTGAAAGGAGATAAAGATAGTAGCAGTTGCTTCTTCTGGTTATAAAAACAACTTCA	50:G>C	50	0.99241	1	0.003824	0.996176	0	0.003824	0	0.007619	0.003809	19.81804	6.5	1	0	0	0	0	0	0	0	0	0	0	0	0	2	0	2	0	0	0	0	0	0	0	0	0	0	0	0	0	0	0	0	0
27686292|F|0-9:T>G-9:T>G	27686292	TGCAGAGAGTTCATTCTGTATGGGAGCATTGGCATATGAATATTCAATCATCTTGTCAATGAAACCGAT	TGCAGAGAGTTCATTCTGTATGGGAGCATTGGCATATGAATATTCAATCATCTTGTCAATGAAACCGAT	9:T>G	9	0.998102	0.992395	0.007605	0.992395	0.007605	0	0.015093	0.015093	0.015093	12.03883	3.2	1	0	0	0	0	0	0	0	0	0	0	0	0	0	0	0	0	0	0	0	0	0	0	0	0	0	0	0	0	0	0	0	0
27686293|F|0-32:A>T-32:A>T	27686293	TGCAGAGATAATCAAATAATGCCTACAAGTAGATTTTCATCAGAAAATGTGGATAGAAATCCACGATAA	TGCAGAGATAATCAAATAATGCCTACAAGTAGATTTTCATCAGAAAATGTGGATAGAAATCCACGATAA	32:A>T	32	1	0.814042	0.86148	0.13852	0.185958	0.675522	0.302756	0.238664	0.27071	20.21942	20.02235	0.994624	2	2	2	2	2	2	2	2	2	2	2	1	2	2	2	1	2	2	2	0	2	2	2	2	2	2	0	2	2	2	2	2
27686293|F|0-51:G>T-51:G>T	27686293	TGCAGAGATAATCAAATAATGCCTACAAGTAGATTTTCATCAGAAAATGTGGATAGAAATCCACGATAA	TGCAGAGATAATCAAATAATGCCTACAAGTAGATTTTCATCAGAAAATGTGGATAGAAATCCACGATAA	51:G>T	51	0.840607	0.972912	0.027088	0.972912	0.027088	0	0.052709	0.052709	0.052709	20.10811	17.26667	1	0	0	0	0	0	0	0	0	0	0	0	1	0	0	0	1	0	0	0	0	0	0	0	0	0	0	0	0	0	0	0	0
27686307|F|0-31:G>A-31:G>A	27686307	TGCAGAGATTCAAGTAATGTCTGAGCAAGTAGGTTCTTTTCTTGTTCTCATTTTTCTCTCTATTATTTA	TGCAGAGATTCAAGTAATGTCTGAGCAAGTAGGTTCTTTTCTTGTTCTCATTTTTCTCTCTATTATTTA	31:G>A	31	0.986717	0.976923	0.026923	0.973077	0.023077	0.003846	0.045089	0.052396	0.048743	18.52579	15	0.994565	0	0	0	0	0	0	0	0	0	0	0	0	2	0	0	0	0	0	0	0	0	0	0	-	0	0	0	0	0	0	0	-
27686356|F|0-19:C>A-19:C>A	27686356	TGCAGAGCTTTGACATATACACTTCCACACAGGAGTTCCTTTCCCATAGGAATATGTGCATTCCTAACT	TGCAGAGCTTTGACATATACACTTCCACACAGGAGTTCCTTTCCCATAGGAATATGTGCATTCCTAACT	19:C>A	19	0.998102	0.986692	0.013308	0.986692	0.013308	0	0.026262	0.026262	0.026262	17.20425	12.75	1	0	0	0	0	0	0	0	0	0	1	0	0	0	0	0	0	0	0	0	0	0	0	0	0	1	0	0	0	0	0	0	0
27686371|F|0-60:T>C-60:T>C	27686371	TGCAGAGGAGCGATGGAGGGGGTGCCCCAGAAGCCGTAGATGTAGCCAATGGTCACCTAGTGTGTGGCT	TGCAGAGGAGCGATGGAGGGGGTGCCCCAGAAGCCGTAGATGTAGCCAATGGTCACCTAGTGTGTGGCT	60:T>C	60	0.969639	0.757339	0.262231	0.737769	0.242661	0.019569	0.367554	0.386932	0.377243	6.53007	5.97576	1	0	0	0	0	0	-	0	1	0	0	0	1	0	1	0	1	0	0	0	1	0	0	0	0	0	0	1	0	0	-	0	0
27686371|F|0-61:G>A-61:G>A	27686371	TGCAGAGGAGCGATGGAGGGGGTGCCCCAGAAGCCGTAGATGTAGCCAATGGTCACCTAGTGTGTGGCT	TGCAGAGGAGCGATGGAGGGGGTGCCCCAGAAGCCGTAGATGTAGCCAATGGTCACCTAGTGTGTGGCT	61:G>A	61	0.743833	0.987245	0.012755	0.987245	0.012755	0	0.025185	0.025185	0.025185	6.53007	5.33333	1	0	0	0	0	0	-	0	-	0	0	0	-	0	-	0	-	0	0	0	-	0	0	0	0	0	0	-	0	0	-	0	0
27686404|F|0-63:G>A-63:G>A	27686404	TGCAGAGGGCTTCTATCACTCGTATAATGTTCTTACGGTCTCTCTTCATATGAATCACGGTTCGTGGGG	TGCAGAGGGCTTCTATCACTCGTATAATGTTCTTACGGTCTCTCTTCATATGAATCACGGTTCGTGGGG	63:G>A	63	0.8463	0.991031	0.013453	0.986547	0.008969	0.004484	0.017776	0.026544	0.02216	7.3187	7	1	0	-	2	-	0	0	0	0	0	0	0	-	0	0	0	-	0	-	0	0	0	-	0	0	0	0	0	-	0	-	0	-
27686421|F|0-7:G>A-7:G>A	27686421	TGCAGAGGTTCTACTGCCTCCTTCAAGGTCCATTGCAATGGCAAGAAAACGTCTTGAGAGACTTCCATG	TGCAGAGGTTCTACTGCCTCCTTCAAGGTCCATTGCAATGGCAAGAAAACGTCTTGAGAGACTTCCATG	7:G>A	7	0.986717	0.967308	0.040385	0.959615	0.032692	0.007692	0.063247	0.077507	0.070377	6.53288	6	1	0	0	0	0	0	0	0	0	0	0	0	0	0	0	0	0	0	0	0	0	0	0	0	0	0	0	0	0	0	0	0	0
27686422|F|0-34:G>A-34:G>A	27686422	TGCAGAGGTTGATTGTTCTAGACCTCTCTAATATGAGCTTGGCAGGACAGATTCCAGAAACAATGGCAG	TGCAGAGGTTGATTGTTCTAGACCTCTCTAATATGAGCTTGGCAGGACAGATTCCAGAAACAATGGCAG	34:G>A	34	0.86907	0.849345	0.155022	0.844978	0.150655	0.004367	0.255916	0.26198	0.258948	2.73363	2.69136	1	0	0	0	-	0	0	0	0	0	0	-	0	-	-	-	0	0	0	0	0	0	1	0	-	0	-	0	0	0	0	-	1
27686436|F|0-56:A>G-56:A>G	27686436	TGCAGAGTATAAACCCTGTGCAGAAATTTGGAAGGAGAGAGAAAAGGGCATAGTCTACCCTTACAGATC	TGCAGAGTATAAACCCTGTGCAGAAATTTGGAAGGAGAGAGAAAAGGGCATAGTCTACCCTTAC	56:A>G	56	0.960152	0.992095	0.009881	0.990119	0.007905	0.001976	0.015685	0.019568	0.017626	5.27616	3.16667	1	0	0	0	0	0	0	0	0	0	0	0	0	0	0	0	0	0	0	0	0	0	0	-	0	0	0	0	0	0	-	0	0
27686454|F|0-28:A>G-28:A>G	27686454	TGCAGAGTGATGCAAAGGCTTTTGTGCCATCTTACCCAAGGTCACTCACTGAGTTGATGGGCAAGTCTT	TGCAGAGTGATGCAAAGGCTTTTGTGCCATCTTACCCAAGGTCACTCACTGAGTTGATGGGCAAGTCTT	28:A>G	28	0.893738	0.991507	0.010616	0.989384	0.008493	0.002123	0.016841	0.021006	0.018923	3.43773	2.5	1	0	0	0	0	0	0	0	0	0	0	0	0	0	0	-	0	0	-	0	0	0	0	0	0	0	0	0	-	0	0	0	-
27686454|F|0-37:A>T-37:A>T	27686454	TGCAGAGTGATGCAAAGGCTTTTGTGCCATCTTACCCAAGGTCACTCACTGAGTTGATGGGCAAGTCTT	TGCAGAGTGATGCAAAGGCTTTTGTGCCATCTTACCCAAGGTCACTCACTGAGTTGATGGGCAAGTCTT	37:A>T	37	0.889943	0.995736	0.004264	0.995736	0.004264	0	0.008492	0.008492	0.008492	3.43773	5	1	0	0	0	0	0	0	0	0	0	0	0	0	0	0	-	0	0	-	0	0	0	0	0	0	0	0	0	-	0	0	0	-
27686518|F|0-32:A>C-32:A>C	27686518	TGCAGATACAAAAAGCTCACTGACATAAAAAGAAACTCCATTGAGTCCACTAAATTGTTGAAAGAACAT	TGCAGATACAAAAAGCTCACTGACATAAAAAGAAACTCCATTGAGTCCACTAAATTGTTGAAAGAACAT	32:A>C	32	0.927894	0.99182	0.00818	0.99182	0.00818	0	0.016226	0.016226	0.016226	5.62063	3.25	1	-	0	-	0	0	0	-	0	-	0	0	0	0	0	0	0	0	0	0	0	0	0	0	0	-	0	0	0	-	0	0	0
27686518|F|0-35:C>T-35:C>T	27686518	TGCAGATACAAAAAGCTCACTGACATAAAAAGAAACTCCATTGAGTCCACTAAATTGTTGAAAGAACAT	TGCAGATACAAAAAGCTCACTGACATAAAAAGAAACTCCATTGAGTCCACTAAATTGTTGAAAGAACAT	35:C>T	35	0.967742	0.95098	0.080392	0.919608	0.04902	0.031373	0.093233	0.147859	0.120546	5.62063	4.14286	0.994186	1	0	1	0	0	0	-	0	1	0	0	0	0	0	0	0	0	0	0	0	0	0	0	0	-	0	0	0	1	0	0	0
27686521|F|0-31:G>A-31:G>A	27686521	TGCAGATACAGGGAGCTGAAAAACCCTCCTTGTGGGAACTTCTTGCTGTCCGGTTTATACTCCTTCCTT	TGCAGATACAGGGAGCTGAAAAACCCTCCTTGTGGGAACTTCTTGCTGTCCGGTTTATACTCCTTCCTT	31:G>A	31	0.998102	0.013308	0.992395	0.007605	0.986692	0.005703	0.026262	0.015093	0.020678	4.5	8.8336	1	1	1	1	1	1	-	1	1	1	1	1	1	1	1	1	1	1	1	1	1	1	1	1	1	1	2	1	1	1	1	1	1
27686536|F|0-46:G>A-46:G>A	27686536	TGCAGATAGCCTGAAATACGGTAGCACAACCCTCCATAGGAGACATGGGCACATGTTCTGACCACCTAA	TGCAGATAGCCTGAAATACGGTAGCACAACCCTCCATAGGAGACATGGGCACATGTTCTGACCACCTAA	46:G>A	46	1	0.965844	0.045541	0.954459	0.034156	0.011385	0.065978	0.086934	0.076456	9.63561	8.27586	0.989011	0	0	0	0	0	0	0	0	0	0	0	1	0	0	0	1	0	0	0	0	0	0	0	0	0	0	0	0	0	0	0	0
27686584|F|0-24:C>T-24:C>T	27686584	TGCAGATCACTACATGTGCTTGGTCGACCTATTAGGCCGTGCTGGCCGCATCTCAGACGCTTATGGGAT	TGCAGATCACTACATGTGCTTGGTCGACCTATTAGGCCGTGCTGGCCGCATCTCAGACGCTTATGGGAT	24:C>T	24	0.996205	0.889524	0.12381	0.87619	0.110476	0.013333	0.196542	0.216961	0.206752	8.8741	8.10811	0.994565	0	0	0	0	0	0	0	0	0	0	0	0	0	0	0	0	0	1	0	0	0	0	0	1	0	0	0	0	0	1	0	0
27686598|F|0-11:C>A-11:C>A	27686598	TGCAGATCCCGCGCATTTGGGTGTTCGAAATACTTATTTTCCTGTAAGGAGAGGGTGTTCAGTGACACT	TGCAGATCCCGCGCATTTGGGTGTTCGAAATACTTATTTTCCTGTAAGGAGAGGGTGTTCAGTGACACT	11:C>A	11	0.857685	0.99115	0.00885	0.99115	0.00885	0	0.017542	0.017542	0.017542	9.58302	8.2	1	0	0	0	0	0	0	0	0	0	0	-	0	0	0	0	0	0	0	0	0	-	0	-	0	0	0	0	0	0	0	0	-
27686625|F|0-34:C>A-34:C>A	27686625	TGCAGATCTTAGCAAGCTCATCCTCAACCTTCTGCCTGTAATTTCTTATCCTCTTGACATTTACAGATC	TGCAGATCTTAGCAAGCTCATCCTCAACCTTCTGCCTGTAATTTCTTATCCTCTTGACATTTAC	34:C>A	34	1	0.986717	0.013283	0.986717	0.013283	0	0.026213	0.026213	0.026213	14.89627	14.88889	1	0	1	0	1	0	0	0	0	0	0	0	0	0	0	0	0	0	0	0	0	0	0	0	0	0	0	0	1	0	0	0	0
27686632|F|0-13:C>T-13:C>T	27686632	TGCAGATCTTTGACGTCTGGTAAAGCATGGCATTTGGAAAAGGCACATGCGTTCAATTTCTTTCCAGGC	TGCAGATCTTTGACGTCTGGTAAAGCATGGCATTTGGAAAAGGCACATGCGTTCAATTTCTTTCCAGGC	13:C>T	13	0.986717	0.988462	0.017308	0.982692	0.011538	0.005769	0.022811	0.034016	0.028413	5.71285	3.90909	1	0	0	0	0	0	0	0	0	0	0	-	0	0	0	0	0	0	0	0	0	0	0	-	0	0	0	0	0	0	0	0	0
27686643|F|0-57:A>G-57:A>G	27686643	TGCAGATGACAAGAGTAGGATTTGCATGTTTGCAAAATCTGGGATGTCAGTGCGACAAATGTTACAGAT	TGCAGATGACAAGAGTAGGATTTGCATGTTTGCAAAATCTGGGATGTCAGTGCGACAAATGTTAC	57:A>G	57	0.998102	0.007605	0.992395	0.007605	0.992395	0	0.015093	0.015093	0.015093	24.2	17.27581	1	1	1	1	1	1	1	1	1	1	1	1	1	1	1	1	1	1	1	1	1	1	1	1	1	1	1	1	1	1	1	1	1
27686657|F|0-56:A>C-56:A>C	27686657	TGCAGATGAGGGAAAAGACAGACAAAAATTGTTTGAAGGGGGAACTGATGATCAGAAGCCAAGAGTTAG	TGCAGATGAGGGAAAAGACAGACAAAAATTGTTTGAAGGGGGAACTGATGATCAGAAGCCAAGAGTTAG	56:A>C	56	0.982922	0.007722	0.992278	0.007722	0.992278	0	0.015325	0.015325	0.015325	3.2	5.52066	1	1	1	1	1	1	1	-	1	1	1	-	1	1	1	1	1	1	1	1	1	1	1	1	1	1	1	1	1	1	1	1	1
27686667|F|0-49:A>T-49:A>T	27686667	TGCAGATGATGTCAATGCTTGGAAATTCATATACTACAGCTGGAGGCCCACTATCTCAAAGTCAAGTCC	TGCAGATGATGTCAATGCTTGGAAATTCATATACTACAGCTGGAGGCCCACTATCTCAAAGTCAAGTCC	49:A>T	49	1	0.00759	0.99241	0.00759	0.99241	0	0.015065	0.015065	0.015065	22.4	21.19485	1	1	1	1	1	1	1	1	1	1	1	1	1	1	1	1	1	1	1	1	1	1	1	1	1	1	1	1	1	1	1	1	1
27686671|F|0-35:T>C-35:T>C	27686671	TGCAGATGATTCCAATCTGAATTGTTCTAATGTGATGACATTTTCTCACAAGAACTTGAACTCTTGTGC	TGCAGATGATTCCAATCTGAATTGTTCTAATGTGATGACATTTTCTCACAAGAACTTGAACTCTTGTGC	35:T>C	35	0.975332	0.437743	0.63035	0.36965	0.562257	0.068093	0.492248	0.466018	0.479133	5.34831	5.21984	0.981707	0	0	0	0	1	1	0	1	0	1	1	1	1	1	1	1	0	1	1	0	1	0	-	1	1	1	0	0	0	-	-	1
27686681|F|0-16:C>T-16:C>T	27686681	TGCAGATGCAGAAAAACTCCAACCAAAAGAGAAGTTTGCTTAGAAACTTCATCGGCCATTACAGATCGG	TGCAGATGCAGAAAAACTCCAACCAAAAGAGAAGTTTGCTTAGAAACTTCATCGGCCATTAC	16:C>T	16	0.43833	0.87013	0.134199	0.865801	0.12987	0.004329	0.226008	0.232379	0.229194	15.60669	13.25714	1	0	0	0	0	-	-	1	-	0	0	-	-	1	-	1	-	0	0	0	-	-	1	-	1	0	-	-	0	0	0	0	1
27686693|F|0-31:C>T-31:C>T	27686693	TGCAGATGCTTGCTACACTTCTAATGACCTGCGCTGCACAGCTTGGAATCTATGTGGAATAAATTACTG	TGCAGATGCTTGCTACACTTCTAATGACCTGCGCTGCACAGCTTGGAATCTATGTGGAATAAATTACTG	31:C>T	31	0.280835	0.885135	0.5	0.5	0.114865	0.385135	0.203342	0.5	0.351671	4.49618	4.21622	1	0	-	2	2	2	2	2	2	2	2	0	0	2	0	0	1	0	2	0	0	1	-	0	0	2	1	0	2	0	2	1	0
27686694|F|0-53:G>C-53:G>C	27686694	TGCAGATGCTCGGAGGAAGATATGGACAAGTACGGGATCCATTTGCTAACACTGTCGCACGTTTACTCG	TGCAGATGCTCGGAGGAAGATATGGACAAGTACGGGATCCATTTGCTAACACTGTCGCACGTTTACTCG	53:G>C	53	0.914611	0.995851	0.004149	0.995851	0.004149	0	0.008264	0.008264	0.008264	3.56577	4.33333	1	0	-	0	0	0	0	0	0	0	0	0	-	0	0	0	0	0	0	0	0	0	-	0	0	0	0	0	0	0	0	0	0
27686745|F|0-29:G>T-29:G>T	27686745	TGCAGATTATAAAGCTGCTTTGTCATTATGGTTCAACCAGCAGTGCAGCACTGGCAGTGCCTATAAATG	TGCAGATTATAAAGCTGCTTTGTCATTATGGTTCAACCAGCAGTGCAGCACTGGCAGTGCCTATAAATG	29:G>T	29	0.851992	0.991091	0.008909	0.991091	0.008909	0	0.017659	0.017659	0.017659	16.5322	19.2	1	0	0	0	0	0	0	0	-	0	0	0	0	0	0	0	0	0	0	0	0	-	0	-	0	0	0	0	0	0	0	0	0
27686745|F|0-31:T>A-31:T>A	27686745	TGCAGATTATAAAGCTGCTTTGTCATTATGGTTCAACCAGCAGTGCAGCACTGGCAGTGCCTATAAATG	TGCAGATTATAAAGCTGCTTTGTCATTATGGTTCAACCAGCAGTGCAGCACTGGCAGTGCCTATAAATG	31:T>A	31	0.99241	0.85086	0.183556	0.816444	0.14914	0.034417	0.253794	0.299727	0.27676	16.5322	12.21739	1	0	0	0	0	0	0	0	1	0	0	0	0	0	0	0	0	0	0	0	0	1	0	1	0	0	0	0	0	0	0	0	0
27686761|F|0-16:G>A-16:G>A	27686761	TGCAGATTCAATAAACGTTGAATTCACCAACCCATCCAACAGAAAATTATAAGTGAACAAGCTAGGCTC	TGCAGATTCAATAAACGTTGAATTCACCAACCCATCCAACAGAAAATTATAAGTGAACAAGCTAGGCTC	16:G>A	16	0.975332	0.994163	0.007782	0.992218	0.005837	0.001946	0.011605	0.015443	0.013524	6.01664	3	1	0	0	0	0	0	0	0	0	0	0	0	-	0	0	0	0	0	0	0	0	0	0	-	0	0	0	0	0	0	0	0	0
27686778|F|0-55:G>C-55:G>C	27686778	TGCAGATTCCCATCAGGAGACCTCACTGAGAAGAGCTCTACTTCCTCCATTGTAAGACTGTAGCTTGTT	TGCAGATTCCCATCAGGAGACCTCACTGAGAAGAGCTCTACTTCCTCCATTGTAAGACTGTAGCTTGTT	55:G>C	55	0.886148	0.862955	0.137045	0.862955	0.137045	0	0.236527	0.236527	0.236527	3.21489	2.67123	1	0	0	-	0	0	0	-	0	0	-	0	-	0	0	-	0	0	-	0	0	-	-	0	0	0	-	0	0	0	0	0	0
27686804|F|0-40:G>A-40:G>A	27686804	TGCAGATTGCGTAGATGTTTCATGCCTTTGGGTAACTCATGTATTCCAGAACAACGGAGTATCAGTGAC	TGCAGATTGCGTAGATGTTTCATGCCTTTGGGTAACTCATGTATTCCAGAACAACGGAGTATCAGTGAC	40:G>A	40	0.994307	0.990458	0.013359	0.986641	0.009542	0.003817	0.018902	0.026361	0.022631	8.10098	6.5	1	0	0	0	0	0	0	0	0	0	0	0	0	1	0	1	0	0	0	0	0	0	0	0	0	0	0	0	0	0	1	0	0
27686805|F|0-49:A>G-49:A>G	27686805	TGCAGATTGCGTCATTTGTTCAGTTGAGAAGTGACAGTAGGAAAAGCAGATGAAGTGGATTCAGAGAAG	TGCAGATTGCGTCATTTGTTCAGTTGAGAAGTGACAGTAGGAAAAGCAGATGAAGTGGATTCAGAGAAG	49:A>G	49	0.798861	0.009501	0.990499	0.009501	0.990499	0	0.018822	0.018822	0.018822	4.25	3.80041	1	1	1	1	1	-	-	1	1	1	1	-	1	1	1	-	1	1	1	1	-	1	-	1	-	1	1	-	1	1	1	1	1
27686821|F|0-59:G>T-59:G>T	27686821	TGCAGATTTATGCCTTACAGACAGAAATGAGGATAGCCAAGAAAAAGTCACTTTTCCCAGGTTCTGCAC	TGCAGATTTATGCCTTACAGACAGAAATGAGGATAGCCAAGAAAAAGTCACTTTTCCCAGGTTCTGCAC	59:G>T	59	1	0.00759	0.99241	0.00759	0.99241	0	0.015065	0.015065	0.015065	15.2	19.83253	1	1	1	1	1	1	1	1	1	1	1	1	1	1	1	1	1	1	1	1	1	1	1	1	1	1	1	1	1	1	1	1	1
27686831|F|0-54:T>C-54:T>C	27686831	TGCAGATTTCTCCTTTCTTTCCCTCCATGTAATCCATCTTTTTCTCTCCTCTTTTCTAATCAAAATTGA	TGCAGATTTCTCCTTTCTTTCCCTCCATGTAATCCATCTTTTTCTCTCCTCTTTTCTAATCAAAATTGA	54:T>C	54	0.791271	0.990408	0.009592	0.990408	0.009592	0	0.019001	0.019001	0.019001	15.72131	10.8	1	-	0	-	0	0	0	0	-	-	0	0	0	0	-	0	0	0	-	0	0	0	0	0	-	0	0	0	0	-	0	0	-
27686837|F|0-24:G>A-24:G>A	27686837	TGCAGATTTGTTGTGCTATACTATGTATATCATGACTAGAATTTCATCAGGAGGAATTTCACATTAGCA	TGCAGATTTGTTGTGCTATACTATGTATATCATGACTAGAATTTCATCAGGAGGAATTTCACATTAGCA	24:G>A	24	1	0.694497	0.351044	0.648956	0.305503	0.045541	0.424342	0.455624	0.439983	13.26376	10.15741	0.994624	1	1	1	1	0	0	0	0	1	0	0	0	0	0	0	0	0	0	0	0	0	0	0	0	0	0	0	1	1	0	0	0
27686843|F|0-64:A>G-64:A>G	27686843	TGCAGATTTTGAAGCTACTTGAGAATATGGCAATGGTAGCAAGGGCAATAGTCAGGCTACTACTAAGAT	TGCAGATTTTGAAGCTACTTGAGAATATGGCAATGGTAGCAAGGGCAATAGTCAGGCTACTACTAAGAT	64:A>G	64	0.954459	0.475149	0.540755	0.459245	0.524851	0.015905	0.498765	0.496678	0.497721	6.06909	3.56918	1	1	0	1	0	1	1	1	1	1	0	1	1	0	1	0	1	1	0	1	1	-	-	1	0	0	1	1	0	1	-	1	-
27686854|F|0-11:C>T-11:C>T	27686854	TGCAGATTTTTCTATTTTGTCGTCATGTATGGATACAAATATTATGCCCAATCCTTGCATTCTTATCTA	TGCAGATTTTTCTATTTTGTCGTCATGTATGGATACAAATATTATGCCCAATCCTTGCATTCTTATCTA	11:C>T	11	0.897533	0.991543	0.008457	0.991543	0.008457	0	0.01677	0.01677	0.01677	11.7957	8.2	1	0	0	0	0	0	0	-	-	0	0	0	-	0	0	0	-	-	0	0	0	0	-	0	0	0	0	0	0	0	0	-	0
27686912|F|0-44:C>T-44:C>T	27686912	TGCAGCAACAAGACTAAATCACAGGAACAGCAGCAACATTCAAACGAGGGTAACAGTAGTAGCAGCTTC	TGCAGCAACAAGACTAAATCACAGGAACAGCAGCAACATTCAAACGAGGGTAACAGTAGTAGCAGCTTC	44:C>T	44	1	0.872865	0.136622	0.863378	0.127135	0.009488	0.221943	0.235913	0.228928	12.44587	12.24419	0.994624	0	0	0	0	0	0	0	0	0	0	0	0	0	0	0	0	0	0	0	1	0	0	0	0	0	0	1	0	0	0	0	0
27686925|F|0-60:C>G-60:C>G	27686925	TGCAGCAACATAAATAGCTCAATCAGTAATCTAAAATACACCATTTCTCAAATAAAATAACATCAAGAA	TGCAGCAACATAAATAGCTCAATCAGTAATCTAAAATACACCATTTCTCAAATAAAATAACATCAAGAA	60:C>G	60	0.994307	0.007634	0.992366	0.007634	0.992366	0	0.015151	0.015151	0.015151	18.4	16.59806	1	1	1	1	1	1	1	1	1	1	1	1	1	1	1	1	1	1	1	1	1	1	1	1	1	1	1	1	1	1	1	1	1
27686950|F|0-25:C>A-25:C>A	27686950	TGCAGCAAGAAGACTCTCCAAACTCCATATGGATAAAATTTCAGCAAAAGGATGGGCTCTTTACTTACT	TGCAGCAAGAAGACTCTCCAAACTCCATATGGATAAAATTTCAGCAAAAGGATGGGCTCTTTACTTACT	25:C>A	25	0.952562	1	0.001992	0.998008	0	0.001992	0	0.003976	0.001988	4.28028	3	1	0	0	0	-	-	-	0	0	0	0	0	0	0	0	-	0	0	0	0	0	-	0	0	0	0	0	0	0	0	-	0	0
27686958|F|0-9:C>A-9:C>A	27686958	TGCAGCAAGCAAAATCATGCAACATCAGTAAACAAAATCATCATTGCCAAGCACAGAGCACAATGGAAA	TGCAGCAAGCAAAATCATGCAACATCAGTAAACAAAATCATCATTGCCAAGCACAGAGCACAATGGAAA	9:C>A	9	1	0.652751	0.387097	0.612903	0.347249	0.039848	0.453334	0.474506	0.46392	27.46455	25.20661	0.989247	0	0	0	0	1	1	1	2	0	0	1	0	0	1	0	0	0	0	0	0	1	0	0	0	0	0	0	0	0	0	0	0
27686971|F|0-27:A>G-27:A>G	27686971	TGCAGCAAGTTCAACACCATCTGTGTCATTTTTTCGGCATCACTAGCTCTAGTCCTTGAGTTTGTCATG	TGCAGCAAGTTCAACACCATCTGTGTCATTTTTTCGGCATCACTAGCTCTAGTCCTTGAGTTTGTCATG	27:A>G	27	0.925996	0.116803	0.891393	0.108607	0.883197	0.008197	0.206321	0.193622	0.199971	4.2459	4.20939	1	-	1	1	1	1	1	1	1	1	1	1	1	1	1	1	1	0	1	1	1	1	1	1	1	1	1	-	1	1	-	2	0
27686971|F|0-34:C>T-34:C>T	27686971	TGCAGCAAGTTCAACACCATCTGTGTCGTTTTTTCGGCATCACTAGCTCTAGTCCTTGAGTTTGTCATG	TGCAGCAAGTTCAACACCATCTGTGTCGTTTTTTCGGCATCACTAGCTCTAGTCCTTGAGTTTGTCATG	34:C>T	34	0.833017	0.990888	0.009112	0.990888	0.009112	0	0.018057	0.018057	0.018057	4.20939	3	1	-	0	0	0	0	0	0	0	0	0	0	0	0	0	0	0	-	0	0	0	0	0	0	0	0	0	-	0	0	-	0	-
27686978|F|0-10:C>T-10:C>T	27686978	TGCAGCAATACATAGATAGTATGAGACCCTTCTAAGATACATATGGATGCACCATCATGTCTGATGGAT	TGCAGCAATACATAGATAGTATGAGACCCTTCTAAGATACATATGGATGCACCATCATGTCTGATGGAT	10:C>T	10	0.764706	0.977667	0.037221	0.962779	0.022333	0.014888	0.043668	0.071671	0.057669	4.97403	4.55556	1	0	0	0	0	0	0	0	0	0	0	-	0	-	0	-	0	-	0	-	0	-	-	-	-	0	0	0	0	0	-	-	-
27686998|F|0-8:T>C-8:T>C	27686998	TGCAGCAATTGTAACATATTTAGCTATAATAAAACTGTAGCCGGACAATTTATCAGGCGCAGCTAAACC	TGCAGCAATTGTAACATATTTAGCTATAATAAAACTGTAGCCGGACAATTTATCAGGCGCAGCTAAACC	8:T>C	8	0.944972	0.991968	0.01004	0.98996	0.008032	0.002008	0.015935	0.019879	0.017907	3.97396	3.5	1	0	0	0	0	0	0	-	0	-	0	-	0	0	0	0	0	0	0	0	0	0	0	0	0	0	0	-	0	0	0	0	-
27687012|F|0-57:T>C-57:T>C	27687012	TGCAGCACAAGGTGTCTCTCCAGGTGATGATGGTCTGCTGGGTCCGGCATTGAAATTTTCCCGATCAAA	TGCAGCACAAGGTGTCTCTCCAGGTGATGATGGTCTGCTGGGTCCGGCATTGAAATTTTCCCGATCAAA	57:T>C	57	0.982922	0.972973	0.052124	0.947876	0.027027	0.025097	0.052593	0.098813	0.075703	6.40604	5.53125	1	0	0	0	0	0	0	0	0	0	0	0	0	0	0	0	0	0	0	0	0	0	0	0	0	0	0	0	0	0	0	0	0
27687015|F|0-58:A>C-58:A>C	27687015	TGCAGCACACCCTCTTCCCAAACCATAATCTGAAGCATCAGATCCACATCCTGAGTCAATTCTGTTTAG	TGCAGCACACCCTCTTCCCAAACCATAATCTGAAGCATCAGATCCACATCCTGAGTCAATTCTGTTTAG	58:A>C	58	0.99241	0.994264	0.005736	0.994264	0.005736	0	0.011406	0.011406	0.011406	8.16801	4.66667	1	0	0	0	0	0	1	0	0	0	0	0	0	0	0	0	0	0	0	0	0	0	0	0	0	0	0	0	0	0	-	0	0
27687020|F|0-16:T>C-16:T>C	27687020	TGCAGCATATACTATATAGGCAGAAGGAGCAATTTAGTGATGGTGTTGGCTACAGTTGGATCGATGGGC	TGCAGCATATACTATATAGGCAGAAGGAGCAATTTAGTGATGGTGTTGGCTACAGTTGGATCGATGGGC	16:T>C	16	0.975332	0.992218	0.007782	0.992218	0.007782	0	0.015443	0.015443	0.015443	5.28286	4.75	1	0	0	0	0	0	0	0	0	0	0	0	0	0	0	0	0	0	0	0	0	0	0	0	0	0	0	0	0	0	0	0	0
27687040|F|0-52:G>C-52:G>C	27687040	TGCAGCACGTGACGCAGTTGTACTGAGGCAGTCACTTACGGGCACCATTGATGTAGATGCCGTAACTGA	TGCAGCACGTGACGCAGTTGTACTGAGGCAGTCACTTACGGGCACCATTGATGTAGATGCCGTAACTGA	52:G>C	52	0.994307	0.992366	0.007634	0.992366	0.007634	0	0.015151	0.015151	0.015151	14.38799	14	1	0	0	0	0	0	0	0	0	0	0	0	0	0	-	0	0	0	0	0	0	0	0	0	0	0	0	0	0	0	0	0	0
27687045|F|0-42:A>G-42:A>G	27687045	TGCAGCACTCCAAAGCTTGAGCCAAATACAAGGCAACACGCAACCTCATTGCCCATTTCATGGGCTGGT	TGCAGCACTCCAAAGCTTGAGCCAAATACAAGGCAACACGCAACCTCATTGCCCATTTCATGGGCTGGT	42:A>G	42	1	0.97723	0.036053	0.963947	0.02277	0.013283	0.044504	0.069507	0.057005	14.77997	9.68182	0.989011	0	0	0	0	0	0	0	0	0	0	0	0	0	0	0	0	0	0	0	0	0	0	0	0	0	0	0	0	0	0	0	0
27687060|F|0-36:C>T-36:C>T	27687060	TGCAGCAGAACTACTTGGATGTTATCCAGACATAGCCTGCTATGCAAAGCTTATGAGTGGTGGGATTAT	TGCAGCAGAACTACTTGGATGTTATCCAGACATAGCCTGCTATGCAAAGCTTATGAGTGGTGGGATTAT	36:C>T	36	1	0.97723	0.028463	0.971537	0.02277	0.005693	0.044504	0.055306	0.049905	14.46481	12.88889	0.994624	0	0	0	0	0	0	0	0	0	0	0	0	0	0	0	0	0	0	0	0	0	0	0	0	0	0	0	0	0	0	0	0
27687062|F|0-63:T>A-63:T>A	27687062	TGCAGCAGAAGAATCAGGTGCACTTTTAGGATCAGCCCAGCTGACAGTTGGAGTGTTGCCATCTAGCTT	TGCAGCAGAAGAATCAGGTGCACTTTTAGGATCAGCCCAGCTGACAGTTGGAGTGTTGCCATCTAGCTT	63:T>A	63	0.98482	0.99422	0.00578	0.99422	0.00578	0	0.011494	0.011494	0.011494	8.46721	8	1	0	0	0	0	0	0	0	0	0	0	0	0	0	0	0	0	0	0	0	0	0	0	0	0	0	0	0	0	0	0	0	0
27687105|F|0-64:C>T-64:C>T	27687105	TGCAGCAGTATTTATAGAGATCAGATCAGCTTTATGACCCAGAACCATTGTTATCAGGATTGGTCATCA	TGCAGCAGTATTTATAGAGATCAGATCAGCTTTATGACCCAGAACCATTGTTATCAGGATTGGTCATCA	64:C>T	64	0.965844	0.988212	0.011788	0.988212	0.011788	0	0.023298	0.023298	0.023298	5.16582	3.33333	1	0	1	0	1	0	0	0	0	0	0	0	0	0	0	0	0	0	0	0	0	0	0	0	0	0	0	0	1	0	0	0	0
27687128|F|0-60:C>T-60:C>T	27687128	TGCAGAAGCTTAGGATTTCCCAGAAAAATGAAACCAGAATTATTTCCAATCCTAAATCACCTATATCTT	TGCAGAAGCTTAGGATTTCCCAGAAAAATGAAACCAGAATTATTTCCAATCCTAAATCACCTATATCTT	60:C>T	60	0.821632	0.993072	0.006928	0.993072	0.006928	0	0.013761	0.013761	0.013761	3.19355	2.75	1	0	0	0	0	0	0	0	0	0	0	0	0	0	-	-	0	-	-	-	0	0	0	0	0	0	-	0	0	0	0	-	-
27687135|F|0-66:T>C-66:T>C	27687135	TGCAGCAGGAATACATTGCAGGTTCAACAAACAGCAAATAAATAGATGAGGAACACATATGAAGAATTT	TGCAGCAGGAATACATTGCAGGTTCAACAAACAGCAAATAAATAGATGAGGAACACATATGAAGAATTT	66:T>C	66	0.996205	0.007619	0.992381	0.007619	0.992381	0	0.015122	0.015122	0.015122	33.6	17.39644	1	1	1	1	1	1	1	1	1	1	1	1	1	1	1	1	1	1	1	1	1	1	1	1	1	1	1	1	1	1	1	1	1
27687147|F|0-17:C>T-17:C>T	27687147	TGCAGCAGGGCCTGCCTCTAATGAAAAAATAAAAAAGGATAACCCCAAGGCAGGGAAAAGGTCACTACA	TGCAGCAGGGCCTGCCTCTAATGAAAAAATAAAAAAGGATAACCCCAAGGCAGGGAAAAGGTCACTACA	17:C>T	17	0.990512	1	0.01341	0.98659	0	0.01341	0	0.02646	0.01323	11.72698	7.85714	1	0	0	0	0	0	0	0	0	0	0	0	0	0	0	0	0	0	0	0	0	0	0	0	0	0	0	0	0	0	0	0	0
27687171|F|0-63:G>A-63:G>A	27687171	TGCAGCAGTGTGGTAGTAAATCAGTGGAATTGATCCATCCTAATGTTCCTTTCAAACAATTTCGATGGC	TGCAGCAGTGTGGTAGTAAATCAGTGGAATTGATCCATCCTAATGTTCCTTTCAAACAATTTCGATGGC	63:G>A	63	0.994307	0.98855	0.019084	0.980916	0.01145	0.007634	0.022639	0.03744	0.030039	10.50977	6.54545	1	0	1	0	1	0	0	0	0	0	0	0	0	0	0	0	0	0	0	0	0	0	0	0	0	0	0	0	1	0	0	0	0
27687173|F|0-10:A>C-10:A>C	27687173	TGCAGCACTTATTGATCAACCTCTTTGGGTAATGAATGTAGTACCCATCACTGAGGCAGATACTCTTTC	TGCAGCACTTATTGATCAACCTCTTTGGGTAATGAATGTAGTACCCATCACTGAGGCAGATACTCTTTC	10:A>C	10	1	0.998102	0.003795	0.996205	0.001898	0.001898	0.003788	0.007561	0.005675	13.2672	6.33333	1	0	0	0	0	0	0	0	0	0	0	0	0	0	0	0	0	0	0	0	0	0	0	0	0	0	0	0	0	0	0	0	0
27687176|F|0-23:A>C-23:A>C	27687176	TGCAGCAGTTGTGAAGAAGTGCAAGTACACCATAGCAATGCTATCAGATCCTTCAGCTGCTCTGTCGGT	TGCAGCAGTTGTGAAGAAGTGCAAGTACACCATAGCAATGCTATCAGATCCTTCAGCTGCTCTGTCGGT	23:A>C	23	0.971537	0.992188	0.007812	0.992188	0.007812	0	0.015503	0.015503	0.015503	5.59464	6.8	1	0	0	0	0	0	0	-	0	0	0	0	0	0	0	0	0	0	0	0	0	0	0	0	0	-	0	0	0	0	-	0	0
27687196|F|0-51:A>G-51:A>G	27687196	TGCAGCATAGTTTCCTATGGTCTTTACACCTCCAGTTCCACCTGGAGTTGCACGATGGGATTCATTCTC	TGCAGCATAGTTTCCTATGGTCTTTACACCTCCAGTTCCACCTGGAGTTGCACGATGGGATTCATTCTC	51:A>G	51	0.998102	0.98289	0.047529	0.952471	0.01711	0.030418	0.033635	0.090539	0.062087	15.18597	6.81481	0.972826	0	0	0	0	0	0	0	0	0	0	0	0	0	0	0	0	0	0	0	0	0	0	0	1	0	0	0	0	0	0	0	1
27687229|F|0-58:T>A-58:T>A	27687229	TGCAGCATGAGTCTTCATTCATTGTTCTGAAGAGTTGCTTTGTGATTCTCATGAAGGGTGGCCATCGTT	TGCAGCATGAGTCTTCATTCATTGTTCTGAAGAGTTGCTTTGTGATTCTCATGAAGGGTGGCCATCGTT	58:T>A	58	0.99241	0.992352	0.007648	0.992352	0.007648	0	0.015179	0.015179	0.015179	8.76307	13.6	1	0	0	0	0	0	0	0	0	0	0	0	0	0	0	0	0	0	0	0	0	0	0	0	0	0	0	0	0	0	0	0	0
27687254|F|0-60:G>A-60:G>A	27687254	TGCAGCATTGGTGTAATACCAGAACCACCTGCAATCTGGAACAAAAGAATACCTCCAAGCGTTAGCTGG	TGCAGCATTGGTGTAATACCAGAACCACCTGCAATCTGGAACAAAAGAATACCTCCAAGCGTTAGCTGG	60:G>A	60	1	0.897533	0.113852	0.886148	0.102467	0.011385	0.183935	0.201779	0.192857	10.43214	9.73913	0.988889	0	0	0	0	0	0	0	0	0	0	0	1	0	0	0	1	0	0	0	0	0	1	0	0	0	0	0	0	0	0	0	0
27687279|F|0-10:T>C-10:T>C	27687279	TGCAGCCAACTATTACAGTTGAATGTTCTCTCCTGCTTCAACCATGTTGAAAGCTTTTTGAAGCTCAAG	TGCAGCCAACTATTACAGTTGAATGTTCTCTCCTGCTTCAACCATGTTGAAAGCTTTTTGAAGCTCAAG	10:T>C	10	1	0.99241	0.00759	0.99241	0.00759	0	0.015065	0.015065	0.015065	11.12238	10	1	0	0	0	0	0	0	0	0	0	0	0	0	0	0	0	0	0	0	0	0	0	0	0	0	0	0	0	0	0	0	0	0
27687303|F|0-23:A>C-23:A>C	27687303	TGCAGCCACTAGAGGATTTTCGGAGAAGCTCGGGCACGGTGGCTTTGGGACTGTTTTCAAAGGAGAACT	TGCAGCCACTAGAGGATTTTCGGAGAAGCTCGGGCACGGTGGCTTTGGGACTGTTTTCAAAGGAGAACT	23:A>C	23	0.982922	0.992278	0.007722	0.992278	0.007722	0	0.015325	0.015325	0.015325	5.615	4.4	1	0	0	0	0	0	0	0	0	0	0	0	0	0	0	0	0	0	0	0	0	0	0	0	0	0	0	0	0	0	0	0	0
27687307|F|0-52:G>T-52:G>T	27687307	TGCAGCCACTGAGAAGTGGGGTCGGAATGTGTATGTTGTCTTTCCACTGTTTGTTTTTTCAGTTTCTAA	TGCAGCCACTGAGAAGTGGGGTCGGAATGTGTATGTTGTCTTTCCACTGTTTGTTTTTTCAGTTTCTAA	52:G>T	52	0.975332	0.235409	0.776265	0.223735	0.764591	0.011673	0.359983	0.347356	0.353669	9.35766	6.27292	1	1	1	1	1	1	1	1	1	1	1	1	1	1	-	1	1	0	1	0	1	1	1	1	1	1	1	1	1	1	1	0	1
27687310|F|0-51:G>A-51:G>A	27687310	TGCAGCCAGAAACCACATATATTATATTCAAAAAACCAAATAGTTCTGGATGTACCTAAAATCAGTTAT	TGCAGCCAGAAACCACATATATTATATTCAAAAAACCAAATAGTTCTGGATGTACCTAAAATCAGTTAT	51:G>A	51	0.865275	1	0.004386	0.995614	0	0.004386	0	0.008733	0.004367	9.81066	3	1	0	0	0	0	0	0	0	0	0	0	0	-	0	0	0	-	0	0	0	0	0	0	0	0	0	0	0	0	0	0	0	0
27687311|F|0-48:C>T-48:C>T	27687311	TGCAGCCAGAAGCTTCACCATTTGAAGCCTTCTAATGGTTTACTCAACCGTCCTGGTTTTGAACTTGTC	TGCAGCCAGAAGCTTCACCATTTGAAGCCTTCTAATGGTTTACTCAACCGTCCTGGTTTTGAACTTGTC	48:C>T	48	0.99241	0.868069	0.137667	0.862333	0.131931	0.005736	0.229051	0.23743	0.23324	18.35688	14.96512	0.994565	0	0	0	0	0	0	0	0	0	0	0	0	0	0	0	0	0	0	0	1	0	0	0	0	0	0	1	0	0	0	0	0
27687311|F|0-8:G>A-8:G>A	27687311	TGCAGCCAGAAGCTTCACCATTTGAAGCCTTCTAATGGTTTACTCAACCGTCCTGGTTTTGAACTTGTC	TGCAGCCAGAAGCTTCACCATTTGAAGCCTTCTAATGGTTTACTCAACCGTCCTGGTTTTGAACTTGTC	8:G>A	8	0.870968	0.991285	0.008715	0.991285	0.008715	0	0.017277	0.017277	0.017277	18.32468	16.8	1	0	0	0	0	0	0	0	0	0	0	0	0	0	0	0	0	0	0	0	-	0	0	0	0	0	0	-	0	0	0	0	0
27687313|F|0-18:T>G-18:T>G	27687313	TGCAGCCAGAGCCCTTGTTTCTTCCCTTCCTCCAACAGTCAGAAGTGAAATGGGAATGAAACTGGGGGA	TGCAGCCAGAGCCCTTGTTTCTTCCCTTCCTCCAACAGTCAGAAGTGAAATGGGAATGAAACTGGGGGA	18:T>G	18	0.990512	0.992337	0.011494	0.988506	0.007663	0.003831	0.015208	0.022724	0.018966	10.34477	4.57143	1	0	0	0	0	0	0	0	1	0	0	0	0	0	0	0	0	0	0	0	0	0	0	0	0	0	0	0	0	0	0	0	0
27687313|F|0-41:G>A-41:G>A	27687313	TGCAGCCAGAGCCCTTGTTTCTTCCCTTCCTCCAACAGTCAGAAGTGAAATGGGAATGAAACTGGGGGA	TGCAGCCAGAGCCCTTGTTTCTTCCCTTCCTCCAACAGTCAGAAGTGAAATGGGAATGAAACTGGGGGA	41:G>A	41	0.988615	0.994242	0.009597	0.990403	0.005758	0.003839	0.01145	0.01901	0.01523	10.34477	8.42857	1	0	0	0	0	0	0	0	-	0	0	0	0	0	0	0	0	0	0	0	0	0	0	0	0	0	0	0	0	0	0	0	0
27687317|F|0-49:C>T-49:C>T	27687317	TGCAGCCAGCTCCATTTGAAGTGATGAAATAGTTTTATCTAAAGATCTACCAGCCCCAAAAAAATTCAT	TGCAGCCAGCTCCATTTGAAGTGATGAAATAGTTTTATCTAAAGATCTACCAGCCCCAAAAAAATTCAT	49:C>T	49	0.963947	0.996063	0.003937	0.996063	0.003937	0	0.007843	0.007843	0.007843	4.59348	2.66667	1	0	0	0	0	0	0	0	0	0	0	0	0	0	0	0	0	0	0	0	0	0	0	0	0	0	0	0	0	0	0	0	0
27687326|F|0-29:T>A-29:T>A	27687326	TGCAGTCATATAAGATATCAGCAATGCCTTGCTCAAATAAAAAAGAAGTCAAAAACAAACAAAATTTGG	TGCAGTCATATAAGATATCAGCAATGCCTTGCTCAAATAAAAAAGAAGTCAAAAACAAACAAAATTTGG	29:T>A	29	0.952562	0.99004	0.011952	0.988048	0.00996	0.001992	0.019722	0.023619	0.02167	4.78767	2.625	1	0	0	0	0	0	0	0	0	0	0	-	1	0	0	0	1	0	0	0	0	0	0	0	-	0	0	0	0	0	0	0	0
27687334|F|0-9:C>T-9:C>T	27687334	TGCAGCCATCGTTACCTGGATATTCCAATGTGCAAGCTAATCTAGCTTCACAATTTCCTTCTGCTCAGT	TGCAGCCATCGTTACCTGGATATTCCAATGTGCAAGCTAATCTAGCTTCACAATTTCCTTCTGCTCAGT	9:C>T	9	0.990512	0.992337	0.007663	0.992337	0.007663	0	0.015208	0.015208	0.015208	6.69067	6.4	1	0	0	0	0	0	0	0	0	0	0	0	0	0	0	0	0	0	0	0	0	0	0	0	0	0	0	0	0	0	0	0	0
27687385|F|0-6:C>A-6:C>A	27687385	TGCAGCCGAGACTGATTTGCCTCTTTGTTGTGAGGATTGTGATAAACCCTTGCAAGCATTGTCCCCAGA	TGCAGCCGAGACTGATTTGCCTCTTTGTTGTGAGGATTGTGATAAACCCTTGCAAGCATTGTCCCCAGA	6:C>A	6	0.99241	1	0.003824	0.996176	0	0.003824	0	0.007619	0.003809	9.56361	2.5	1	0	0	0	0	0	0	0	0	0	0	0	0	0	0	0	0	0	0	0	0	0	0	0	0	0	0	0	0	0	0	0	0
27687404|F|0-11:T>G-11:T>G	27687404	TGCAGCCTATTTCCTTCCATACTGATGTGATGTGCTCAAACTCTTGTTTTGATATAGTCTTTAGTGCTT	TGCAGCCTATTTCCTTCCATACTGATGTGATGTGCTCAAACTCTTGTTTTGATATAGTCTTTAGTGCTT	11:T>G	11	0.85389	0.533333	0.493333	0.506667	0.466667	0.026667	0.497778	0.499911	0.498844	12.08571	12.14444	1	0	0	0	0	1	1	0	-	0	0	1	1	0	0	0	1	0	0	0	1	-	0	-	0	0	-	1	0	0	0	0	0
27687404|F|0-40:C>T-40:C>T	27687404	TGCAGCCTATTGCCTTCCATACTGATGTGATGTGCTCAAACTCTTGTTTTGATATAGTCTTTAGTGCTT	TGCAGCCTATTGCCTTCCATACTGATGTGATGTGCTCAAACTCTTGTTTTGATATAGTCTTTAGTGCTT	40:C>T	40	0.58444	0.730519	0.282468	0.717532	0.269481	0.012987	0.393722	0.405359	0.39954	12.02198	11.28283	1	-	-	-	-	0	0	-	1	-	-	0	0	1	-	1	0	-	-	-	0	1	-	1	-	-	1	0	-	-	-	-	-
27687410|F|0-31:T>C-31:T>C	27687410	TGCAGCCTCATAGGTTAGATGGATGGGACTATATCTGGATTAGGTGATCTCACACATCCTATATAAGGT	TGCAGCCTCATAGGTTAGATGGATGGGACTATATCTGGATTAGGTGATCTCACACATCCTATATAAGGT	31:T>C	31	0.990512	0.992337	0.009579	0.990421	0.007663	0.001916	0.015208	0.018974	0.017091	7.05237	7.83333	1	0	0	0	0	0	0	0	0	0	0	0	-	0	0	0	0	0	0	0	0	0	0	0	0	0	0	0	0	0	0	0	0
27687460|F|0-28:G>T-28:G>T	27687460	TGCAGCGAAAAGTGCTGGAATCTTATCGGTTTGATGTTCTTGAGAGCTTATCAGTGGATTCACAAGATC	TGCAGCGAAAAGTGCTGGAATCTTATCGGTTTGATGTTCTTGAGAGCTTATCAGTGGATTCACAAGATC	28:G>T	28	0.88425	0.991416	0.01073	0.98927	0.008584	0.002146	0.01702	0.021229	0.019125	8.97632	6	1	0	0	2	0	0	0	0	-	0	0	0	0	0	0	0	0	0	0	0	0	0	0	0	0	0	0	0	0	0	0	0	0
27687460|F|0-45:G>A-45:G>A	27687460	TGCAGCGAAAAGTGCTGGAATCTTATCGGTTTGATGTTCTTGAGAGCTTATCAGTGGATTCACAAGATC	TGCAGCGAAAAGTGCTGGAATCTTATCGGTTTGATGTTCTTGAGAGCTTATCAGTGGATTCACAAGATC	45:G>A	45	0.986717	0.888462	0.123077	0.876923	0.111538	0.011538	0.198195	0.215858	0.207027	8.97632	7.36986	1	0	0	0	0	0	0	0	1	0	0	0	0	0	0	0	0	0	0	0	0	0	0	0	0	0	0	0	0	0	0	0	0
27687468|F|0-21:T>C-21:T>C	27687468	TGCAGCGAGGAATCAATTCAATGACTGAGTATGTGAGGAAGGCTGAAACCAAGAAGAAGAGAAAAAAGA	TGCAGCGAGGAATCAATTCAATGACTGAGTATGTGAGGAAGGCTGAAACCAAGAAGAAGAGAAAAAAGA	21:T>C	21	0.99241	0.240918	0.774379	0.225621	0.759082	0.015296	0.365753	0.349433	0.357593	8.43151	7.93154	0.983516	1	0	1	0	1	1	0	1	1	0	1	1	1	0	1	1	1	1	0	1	1	1	1	1	0	1	1	0	1	0	1	1
27687484|F|0-26:C>T-26:C>T	27687484	TGCAGCGGACAAAAGTATCACACATTCACACCTCAACTTTGAATTCATCTTTTACTTTATTATTTCAAA	TGCAGCGGACAAAAGTATCACACATTCACACCTCAACTTTGAATTCATCTTTTACTTTATTATTTCAAA	26:C>T	26	1	0.041746	0.967742	0.032258	0.958254	0.009488	0.080006	0.062435	0.071221	13.76	18.71947	0.994624	1	1	1	1	1	1	1	1	1	1	1	1	0	0	0	1	1	1	1	1	1	1	1	1	1	1	1	1	1	0	1	0
27687492|F|0-47:C>T-47:C>T	27687492	TGCAGCGGGAGTGCAAGCTTGGTCTGATAAAATTATAGGCAACTGCACAGTGCACCTTTATTACAGATC	TGCAGCGGGAGTGCAAGCTTGGTCTGATAAAATTATAGGCAACTGCACAGTGCACCTTTATTAC	47:C>T	47	1	0.893738	0.12334	0.87666	0.106262	0.017078	0.189941	0.216254	0.203097	18.04982	16.47887	1	0	0	0	0	0	0	0	0	0	0	0	0	0	0	0	0	1	0	0	0	0	1	0	0	0	0	0	0	0	0	1	0
27687494|F|0-53:A>G-53:A>G	27687494	TGCAGCGGTGCCTATGGGAATCCAAACACGTGCAAGCCATCTTCTTATTCTGAATTCTTTACAGATCGG	TGCAGCGGTGCCTATGGGAATCCAAACACGTGCAAGCCATCTTCTTATTCTGAATTCTTTAC	53:A>G	53	1	0.009488	0.990512	0.009488	0.990512	0	0.018795	0.018795	0.018795	27.33333	24.19225	1	1	1	1	1	1	1	0	1	1	1	1	1	1	1	1	1	1	1	1	1	1	1	1	1	1	1	1	1	1	1	1	1
27687522|F|0-33:C>T-33:C>T	27687522	TGCAGCTAACCTGAAGCTGTTGAACTTCAAAATCAAGCTTCAGAAGCACTTCAAAATATTTCTTTCTTA	TGCAGCTAACCTGAAGCTGTTGAACTTCAAAATCAAGCTTCAGAAGCACTTCAAAATATTTCTTTCTTA	33:C>T	33	0.85389	0.997778	0.002222	0.997778	0.002222	0	0.004435	0.004435	0.004435	6.88439	3	1	-	-	0	0	0	0	0	0	0	0	0	-	0	0	0	-	-	0	-	0	-	-	-	0	0	0	0	0	0	-	-	-
27687533|F|0-10:A>T-10:A>T	27687533	TGCAGCTACCAAGCTGTGAGTGACTGTGTATGATCAGCAATAAGTTGCAGGTTCAATTGGATGGGGATT	TGCAGCTACCAAGCTGTGAGTGACTGTGTATGATCAGCAATAAGTTGCAGGTTCAATTGGATGGGGATT	10:A>T	10	0.667932	0.920455	0.088068	0.911932	0.079545	0.008523	0.146436	0.160624	0.15353	9.047	8	0.991525	0	-	0	-	0	0	0	0	0	-	0	0	-	0	-	0	0	-	0	-	0	0	0	0	-	0	-	-	0	-	0	0
27687533|F|0-35:A>T-35:A>T	27687533	TGCAGCTACCAAGCTGTGAGTGACTGTGTATGATCAGCAATAAGTTGCAGGTTCAATTGGATGGGGATT	TGCAGCTACCAAGCTGTGAGTGACTGTGTATGATCAGCAATAAGTTGCAGGTTCAATTGGATGGGGATT	35:A>T	35	0.950664	0.646707	0.373253	0.626747	0.353293	0.01996	0.456954	0.467871	0.462413	9.047	8.84821	1	0	1	0	1	0	0	0	0	0	1	0	0	1	2	1	0	0	1	0	1	0	0	0	0	1	0	1	1	0	1	0	0
27687546|F|0-33:T>G-33:T>G	27687546	TGCAGCTAGCTTTGATCCTCTTGTAGGCAAAATTGCATTTTCTGAGAGCTTTTTCACCTTACAGATCGG	TGCAGCTAGCTTTGATCCTCTTGTAGGCAAAATTGCATTTTCTGAGAGCTTTTTCACCTTAC	33:T>G	33	0.250474	0.257576	0.787879	0.212121	0.742424	0.045455	0.382461	0.334252	0.358356	8.57143	7.90517	1	1	-	1	-	-	-	1	-	1	-	-	0	-	-	-	0	-	-	-	-	-	-	-	-	-	-	-	-	1	-	-	-
27687546|F|0-45:G>T-45:G>T	27687546	TGCAGCTAGCTTTGATCCTCTTGTAGGCAAAATGGCATTTTCTGAGAGCTTTTTCACCTTACAGATCGG	TGCAGCTAGCTTTGATCCTCTTGTAGGCAAAATGGCATTTTCTGAGAGCTTTTTCACCTTAC	45:G>T	45	0.98482	0.976879	0.090559	0.909441	0.023121	0.067437	0.045174	0.164716	0.104945	12.2812	7.16364	0.994382	0	0	0	0	0	0	0	0	0	0	0	0	0	0	0	0	0	0	0	0	0	0	0	0	0	0	0	0	0	0	0	0
27687555|F|0-33:C>A-33:C>A	27687555	TGCAGCTAGTTTAGGTCCTATGCTATAACTATGCTGAGATTCACACTGCATACAGGCCAAGATCAATGC	TGCAGCTAGTTTAGGTCCTATGCTATAACTATGCTGAGATTCACACTGCATACAGGCCAAGATCAATGC	33:C>A	33	0.998102	0.992395	0.011407	0.988593	0.007605	0.003802	0.015093	0.022553	0.018823	10.47326	6.28571	1	0	0	0	0	0	0	0	0	0	0	0	0	0	0	0	0	0	0	0	0	0	0	0	0	0	0	0	0	0	0	0	0
27687556|F|0-7:A>G-7:A>G	27687556	TGCAGCTATAAATGAAGTCTTGGATCCATGGATCAATGCTAAGCAACCAAAGAAGGAACTAGACAAACA	TGCAGCTATAAATGAAGTCTTGGATCCATGGATCAATGCTAAGCAACCAAAGAAGGAACTAGACAAACA	7:A>G	7	0.988615	0.017274	0.994242	0.005758	0.982726	0.011516	0.033952	0.01145	0.022701	7	8.44209	1	1	1	1	1	1	1	1	1	1	1	1	1	1	1	1	1	1	1	1	1	1	1	1	1	1	1	1	1	1	1	1	1
27687564|F|0-5:C>T-5:C>T	27687564	TGCAGCTATGAGTCTATTTATAAGACGCATGCTATCATCTACATTTGCAGCAGAATTCTGCACTCTAAT	TGCAGCTATGAGTCTATTTATAAGACGCATGCTATCATCTACATTTGCAGCAGAATTCTGCACTCTAAT	5:C>T	5	0.996205	0.988571	0.011429	0.988571	0.011429	0	0.022596	0.022596	0.022596	7.45041	5.42857	1	0	1	0	1	0	0	0	0	0	0	0	0	0	0	0	0	0	0	0	0	0	0	0	0	0	0	0	1	0	0	0	0
27687606|F|0-48:C>T-48:C>T	27687606	TGCAGCTCGAGCTTTCCCACTGGAAAAGCTAATGGATACACTACTACTCTATCAGAGGAACTGGTTGAG	TGCAGCTCGAGCTTTCCCACTGGAAAAGCTAATGGATACACTACTACTCTATCAGAGGAACTGGTTGAG	48:C>T	48	1	1	0.003795	0.996205	0	0.003795	0	0.007561	0.003781	11.37179	3	1	0	0	0	0	0	0	0	0	0	0	0	0	0	0	0	0	0	0	0	0	0	0	0	0	0	0	0	0	0	0	0	0
27687631|F|0-34:A>G-34:A>G	27687631	TGCAGCTCTGCCTTTCTATAAACATATGAAGCTCAGTTTGGATCTAATCTCTTCTCTGTATTCTCAGTA	TGCAGCTCTGCCTTTCTATAAACATATGAAGCTCAGTTTGGATCTAATCTCTTCTCTGTATTCTCAGTA	34:A>G	34	0.994307	0.979008	0.022901	0.977099	0.020992	0.001908	0.041103	0.044753	0.042928	8.06942	4.4	1	0	0	0	0	0	0	0	0	0	0	0	1	0	0	0	1	0	0	0	0	0	0	0	0	0	0	0	0	0	0	0	0
27687635|F|0-55:C>T-55:C>T	27687635	TGCAGCTCTGTTTCTTACAGAAGAATTGTCAGTTCATTCATAGTGCTATAGGGCTCCTATAATGCATAC	TGCAGCTCTGTTTCTTACAGAAGAATTGTCAGTTCATTCATAGTGCTATAGGGCTCCTATAATGCATAC	55:C>T	55	0.996205	0.79619	0.217143	0.782857	0.20381	0.013333	0.324542	0.339984	0.332263	10.59639	10.61069	1	0	0	0	0	0	0	0	0	0	0	0	0	0	0	0	0	0	0	1	0	0	0	1	0	0	0	0	0	0	0	0	0
27687685|F|0-15:G>A-15:G>A	27687685	TGCAGCTGCTAGACCGTATCGAAAGTCATATGGAGCTCCAAAGAGTGTTTCCCCTTCCTTGTAGCCTTC	TGCAGCTGCTAGACCGTATCGAAAGTCATATGGAGCTCCAAAGAGTGTTTCCCCTTCCTTGTAGCCTTC	15:G>A	15	0.981025	0.992263	0.007737	0.992263	0.007737	0	0.015354	0.015354	0.015354	10.15702	9.4	1	0	0	0	0	0	0	0	0	0	0	0	0	0	0	0	0	0	0	0	0	0	0	0	0	0	0	0	0	0	0	0	0
27687708|F|0-24:G>C-24:G>C	27687708	TGCAGCTGGGGTGGTCCTGAGTAGGTTGGTGGCACAACCTCGGTAAAATCCAGGAATACCATCTTTCTC	TGCAGCTGGGGTGGTCCTGAGTAGGTTGGTGGCACAACCTCGGTAAAATCCAGGAATACCATCTTTCTC	24:G>C	24	0.998102	1	0.001901	0.998099	0	0.001901	0	0.003795	0.001898	15.76122	6	1	0	0	0	0	0	0	0	0	0	0	0	0	0	0	0	0	0	0	0	0	0	0	0	0	0	0	0	0	0	0	0	0
27687746|F|0-21:G>C-21:G>C	27687746	TGCAGCTTATGTGGTGCTACTGTCAGAATCCTGGATTTCATAACTTTACCTCGCCCTGCTCATTTTTCT	TGCAGCTTATGTGGTGCTACTGTCAGAATCCTGGATTTCATAACTTTACCTCGCCCTGCTCATTTTTCT	21:G>C	21	0.916509	0.989648	0.010352	0.989648	0.010352	0	0.02049	0.02049	0.02049	3.80651	3.33333	1	0	0	0	0	0	-	-	0	0	0	0	1	0	0	0	1	0	-	0	0	-	0	-	0	-	-	0	-	0	-	0	0
27687788|F|0-29:C>A-29:C>A	27687788	TGCAGCTTCTTTCTGCTTAGTGTTTTCTGCTATATCCAAAGGCCTATGTGATCCAGTAAATCTTGAGAC	TGCAGCTTCTTTCTGCTTAGTGTTTTCTGCTATATCCAAAGGCCTATGTGATCCAGTAAATCTTGAGAC	29:C>A	29	0.973435	0.990253	0.011696	0.988304	0.009747	0.001949	0.019303	0.023118	0.021211	7.00333	4	0.994444	0	0	0	0	0	0	0	0	0	1	-	0	0	0	0	0	0	0	0	0	0	0	0	0	1	0	0	0	0	-	0	0
27687821|F|0-33:T>C-33:T>C	27687821	TGCAGCTTTCCTCCATTCCCCAAAACCCTAAAATCATAACCCTTGTTCCCATATCACCCTCTTTTCTGT	TGCAGCTTTCCTCCATTCCCCAAAACCCTAAAATCATAACCCTTGTTCCCATATCACCCTCTTTTCTGT	33:T>C	33	0.965844	0.992141	0.007859	0.992141	0.007859	0	0.015594	0.015594	0.015594	7.09748	6.2	1	0	0	0	0	0	0	0	0	0	0	0	-	0	0	0	0	0	0	0	0	0	0	-	0	0	0	0	0	0	0	0	0
27687821|F|0-41:C>T-41:C>T	27687821	TGCAGCTTTCCTCCATTCCCCAAAACCCTAAAATCATAACCCTTGTTCCCATATCACCCTCTTTTCTGT	TGCAGCTTTCCTCCATTCCCCAAAACCCTAAAATCATAACCCTTGTTCCCATATCACCCTCTTTTCTGT	41:C>T	41	0.962049	0.996055	0.019724	0.980276	0.003945	0.015779	0.007858	0.03867	0.023264	7.09748	5.25	1	0	0	0	0	0	0	0	0	0	0	0	-	0	0	0	0	0	0	0	0	0	0	-	0	0	0	0	0	0	0	0	0
27687837|F|0-64:C>G-64:C>G	27687837	TGCAGCTTTTATGCCTGTCAGATTTGGAGTTCGATTGCATGAATCCTTATGATTCATCATCTCGCATTA	TGCAGCTTTTATGCCTGTCAGATTTGGAGTTCGATTGCATGAATCCTTATGATTCATCATCTCGCATTA	64:C>G	64	1	0.013283	0.986717	0.013283	0.986717	0	0.026213	0.026213	0.026213	24.44444	17.44571	1	0	1	0	1	1	1	1	1	0	1	1	1	1	1	1	1	1	1	1	1	1	1	1	1	1	1	1	1	0	1	1	1
27687853|F|0-56:G>A-56:G>A	27687853	TGCAGGAAAACCAATAGATTCAAATGATGTATAGGGTGCAGGCACATTATCTCCCTGAAAGAAAATTCA	TGCAGGAAAACCAATAGATTCAAATGATGTATAGGGTGCAGGCACATTATCTCCCTGAAAGAAAATTCA	56:G>A	56	1	0.99241	0.018975	0.981025	0.00759	0.011385	0.015065	0.037231	0.026148	14.10306	7	1	0	0	0	0	0	0	0	0	0	0	0	0	0	0	0	0	0	0	0	0	0	0	0	0	0	0	0	0	0	0	0	0
27687855|F|0-15:G>A-15:G>A	27687855	TGCAGGAAAAGAAAAGAGAGCTGCAATCAAGATTTTGTCATTATATTTCACAAAGCCAGAGATATTCTA	TGCAGGAAAAGAAAAGAGAGCTGCAATCAAGATTTTGTCATTATATTTCACAAAGCCAGAGATATTCTA	15:G>A	15	0.996205	0.95619	0.049524	0.950476	0.04381	0.005714	0.08378	0.094142	0.088961	14.51007	12.55172	1	0	0	0	0	0	0	0	0	0	0	0	0	0	0	0	0	0	0	0	0	0	0	0	0	0	0	0	0	0	0	0	0
27687860|F|0-22:G>A-22:G>A	27687860	TGCAGGAAACACATGATCATATGCTTGAAACCATCATTTTTCGTATTTTCTTTTGGATGGTCAAATATT	TGCAGGAAACACATGATCATATGCTTGAAACCATCATTTTTCGTATTTTCTTTTGGATGGTCAAATATT	22:G>A	22	0.982922	0.994208	0.011583	0.988417	0.005792	0.005792	0.011516	0.022898	0.017207	11.21697	8	1	0	0	0	0	0	0	0	0	0	0	0	0	0	0	0	0	0	0	0	0	0	0	0	0	0	0	0	0	0	0	0	0
27687865|F|0-67:A>G-67:A>G	27687865	TGCAGGAAACTGTGGGTTCTTTTTTGAAGTACTACACGGACTTGGCTTCTCGCCCTGTTTTTGAGACAG	TGCAGGAAACTGTGGGTTCTTTTTTGAAGTACTACACGGACTTGGCTTCTCGCCCTGTTTTTGAGACAG	67:A>G	67	0.994307	0.98855	0.020992	0.979008	0.01145	0.009542	0.022639	0.041103	0.031871	8.68842	5.46154	1	0	0	0	0	0	0	0	0	0	0	0	0	0	0	0	0	0	0	0	0	0	0	0	0	0	0	0	0	0	0	0	0
27687881|F|0-53:A>T-53:A>T	27687881	TGCAGGAAATTACTTGATATGCATCTAATTTTTGTGCCCAGGATCTCGAACACAACTATCCTCACCCCC	TGCAGGAAATTACTTGATATGCATCTAATTTTTGTGCCCAGGATCTCGAACACAACTATCCTCACCCCC	53:A>T	53	0.99241	0.931166	0.07457	0.92543	0.068834	0.005736	0.128191	0.138018	0.133105	6.46459	5.77273	0.994444	0	1	0	1	0	0	0	0	0	0	0	0	0	2	0	0	1	0	0	0	0	0	0	0	0	0	0	1	0	0	1	0
27687895|F|0-22:C>T-22:C>T	27687895	TGCAGGAACTAGCACAGAGAAGCTGCTTCAACCTCCCTTCCTATGCATGTATCAGGGAAGGACCTGATC	TGCAGGAACTAGCACAGAGAAGCTGCTTCAACCTCCCTTCCTATGCATGTATCAGGGAAGGACCTGATC	22:C>T	22	0.912713	0.991684	0.010395	0.989605	0.008316	0.002079	0.016494	0.020574	0.018534	16.23104	12.5	1	0	0	0	0	-	0	0	0	0	0	0	0	0	0	0	0	0	0	0	0	0	0	0	0	0	0	0	0	0	0	0	0
27687895|F|0-5:G>C-5:G>C	27687895	TGCAGGAACTAGCACAGAGAAGCTGCTTCAACCTCCCTTCCTATGCATGTATCAGGGAAGGACCTGATC	TGCAGGAACTAGCACAGAGAAGCTGCTTCAACCTCCCTTCCTATGCATGTATCAGGGAAGGACCTGATC	5:G>C	5	0.990512	0.911877	0.088123	0.911877	0.088123	0	0.160714	0.160714	0.160714	16.25795	15.7963	1	0	0	0	0	1	0	0	0	0	0	0	0	0	0	0	0	0	0	0	0	0	0	0	0	0	0	0	0	0	0	0	0
27687907|F|0-9:A>C-9:A>C	27687907	TGCAGGAAGATGTGTTTATCAATCAGAAAATTATGCAGTGCAAAGTTCAATACATATAAGAAAATCCTC	TGCAGGAAGATGTGTTTATCAATCAGAAAATTATGCAGTGCAAAGTTCAATACATATAAGAAAATCCTC	9:A>C	9	0.929791	0.991837	0.008163	0.991837	0.008163	0	0.016193	0.016193	0.016193	17.84828	17.8	1	0	0	0	0	0	0	0	0	0	0	0	0	0	0	0	0	0	0	0	0	0	0	0	0	0	0	0	0	0	0	0	0
27687934|F|0-14:G>A-14:G>A	27687934	TGCAGGAATGAATTGCCGATATGCCGGCCCAAGACAACAGCATCCTCTAGTGCTGAACAACCACCCTGT	TGCAGGAATGAATTGCCGATATGCCGGCCCAAGACAACAGCATCCTCTAGTGCTGAACAACCACCCTGT	14:G>A	14	0.952562	0.007968	0.992032	0.007968	0.992032	0	0.015809	0.015809	0.015809	4.8	4.18815	1	1	1	1	1	1	1	1	1	1	1	1	1	1	1	1	1	1	-	1	1	1	1	-	1	1	1	1	1	1	1	1	1
27687990|F|0-23:C>T-23:C>T	27687990	TGCAGGAGAACTGGAGGTGGTTTCTTTACTGTTGTGCGCAATAGTGGCAGTTTCCTTCAAAACCTCCAC	TGCAGGAGAACTGGAGGTGGTTTCTTTACTGTTGTGCGCAATAGTGGCAGTTTCCTTCAAAACCTCCAC	23:C>T	23	0.998102	0.007605	0.992395	0.007605	0.992395	0	0.015093	0.015093	0.015093	13.2	12.52989	1	1	1	1	1	1	1	1	1	1	1	1	1	1	1	1	1	1	1	1	1	1	1	1	1	1	1	1	1	1	1	1	1
27688010|F|0-25:T>C-25:T>C	27688010	TGCAGGAGCATGTTCTTTCTGGGGGTCACGGTCTGATGAAGCAGGGTTATTACCCAGTGATTACAGATC	TGCAGGAGCATGTTCTTTCTGGGGGTCACGGTCTGATGAAGCAGGGTTATTACCCAGTGATTAC	25:T>C	25	0.998102	0.007605	0.992395	0.007605	0.992395	0	0.015093	0.015093	0.015093	16.8	14.1147	1	1	1	1	1	1	1	1	1	1	1	1	1	1	1	1	1	1	1	1	1	1	1	1	1	1	1	1	1	1	1	1	1
27688026|F|0-36:G>A-36:G>A	27688026	TGCAGGAGGTCTGCGAGGAATGCCAGAATCAATTGCGATTATATGAAAATCACTGAGCTTTACTTCAGC	TGCAGGAGGTCTGCGAGGAATGCCAGAATCAATTGCGATTATATGAAAATCACTGAGCTTTACTTCAGC	36:G>A	36	0.99241	0.950287	0.057361	0.942639	0.049713	0.007648	0.094484	0.108142	0.101313	7.36269	5.85366	0.994253	0	0	0	0	0	0	0	0	0	0	0	1	0	0	0	1	0	0	0	0	0	0	0	0	0	0	0	0	0	0	0	0
27688047|F|0-47:T>C-47:T>C	27688047	TGCAGGATAAAGGAATTGAATTTGCCAAGGGAGCAGTATGAGTGGTATTTAGATCTTCGCAGGCATGGA	TGCAGGATAAAGGAATTGAATTTGCCAAGGGAGCAGTATGAGTGGTATTTAGATCTTCGCAGGCATGGA	47:T>C	47	0.836812	0.00907	0.99093	0.00907	0.99093	0	0.017976	0.017976	0.017976	3.5	2.64056	1	1	1	1	1	-	1	1	1	1	1	-	-	-	-	-	1	-	1	1	1	1	1	1	1	1	1	-	-	1	1	-	-
27688078|F|0-22:T>C-22:T>C	27688078	TGCAGGATGATGATGACTGGAATGTGGCAAGTGACACTGGTGAAGATGTTCCCACAATACCAAGGAGGC	TGCAGGATGATGATGACTGGAATGTGGCAAGTGACACTGGTGAAGATGTTCCCACAATACCAAGGAGGC	22:T>C	22	0.86148	0.997797	0.002203	0.997797	0.002203	0	0.004396	0.004396	0.004396	6.65602	3	1	0	0	0	0	0	0	0	0	0	0	0	0	0	0	0	0	0	0	0	-	0	0	0	0	0	0	-	0	0	-	0	0
27688089|F|0-26:G>A-26:G>A	27688089	TGCAGGATTAGTAATGCTTGAAGATGGAGATGAAGTTTAGGAGTATTCTTGGAGTTGCAGCTACTGCAA	TGCAGGATTAGTAATGCTTGAAGATGGAGATGAAGTTTAGGAGTATTCTTGGAGTTGCAGCTACTGCAA	26:G>A	26	0.895636	0.989407	0.016949	0.983051	0.010593	0.006356	0.020962	0.033324	0.027143	13.30811	9.3	1	0	0	0	0	0	2	0	0	0	-	0	0	0	0	0	0	0	0	0	0	0	0	0	0	-	0	0	0	0	0	0	0
27688089|F|0-59:G>A-59:G>A	27688089	TGCAGGATTAGTAATGCTTGAAGATGGAGATGAAGTTTAGGAGTATTCTTGGAGTTGCAGCTACTGCAA	TGCAGGATTAGTAATGCTTGAAGATGGAGATGAAGTTTAGGAGTATTCTTGGAGTTGCAGCTACTGCAA	59:G>A	59	0.973435	0.908382	0.097466	0.902534	0.091618	0.005848	0.166448	0.175933	0.17119	13.33032	12.7037	1	0	0	0	0	0	0	0	0	0	-	0	0	0	0	0	0	0	0	0	0	0	0	0	0	-	0	0	0	0	0	0	0
27688089|F|0-65:G>A-65:G>A	27688089	TGCAGGATTAGTAATGCTTGAAGATGGAGATGAAGTTTAGGAGTATTCTTGGAGTTGCAGCTACTGCAA	TGCAGGATTAGTAATGCTTGAAGATGGAGATGAAGTTTAGGAGTATTCTTGGAGTTGCAGCTACTGCAA	65:G>A	65	0.888046	0.997863	0.002137	0.997863	0.002137	0	0.004264	0.004264	0.004264	13.30811	3	1	0	0	0	0	0	0	0	0	0	-	0	0	0	0	0	0	0	0	0	0	0	0	0	0	-	0	0	0	0	0	0	0
27688111|F|0-25:A>G-25:A>G	27688111	TGCAGGCAAACCAACATTGCAGCAAAATAGATGTCATACAATGCAGTAGACAAGGAATCGAGGTGAAAT	TGCAGGCAAACCAACATTGCAGCAAAATAGATGTCATACAATGCAGTAGACAAGGAATCGAGGTGAAAT	25:A>G	25	0.98482	0.911368	0.109827	0.890173	0.088632	0.021195	0.161553	0.195529	0.178541	9.02504	7.60294	0.994444	0	0	0	0	1	1	0	0	0	0	1	0	0	1	0	0	0	0	1	0	1	0	2	0	0	0	0	0	0	0	0	0
27688121|F|0-9:G>T-9:G>T	27688121	TGCAGGAAAGATATTGCTAAACACTTGCTGGAATGTCTTGGTGATGAAAAGCTTATGATTCGTGTAGAA	TGCAGGAAAGATATTGCTAAACACTTGCTGGAATGTCTTGGTGATGAAAAGCTTATGATTCGTGTAGAA	9:G>T	9	0.998102	0.994297	0.009506	0.990494	0.005703	0.003802	0.011342	0.018831	0.015086	16.38065	8.5	1	0	0	0	0	0	0	0	0	0	0	0	0	0	0	0	0	0	0	0	0	0	0	0	0	0	0	0	0	0	0	0	0
27688127|F|0-16:G>A-16:G>A	27688127	TGCAGGCACAATACCTGTTACTATTGTGTTCATTCAAAGAACACCTTCAACAACATGTCAGAGTTCATG	TGCAGGCACAATACCTGTTACTATTGTGTTCATTCAAAGAACACCTTCAACAACATGTCAGAGTTCATG	16:G>A	16	0.975332	0.996109	0.005837	0.994163	0.003891	0.001946	0.007752	0.011605	0.009678	5.45545	3	1	-	0	0	0	0	0	0	0	0	0	0	0	0	0	0	0	-	0	0	0	0	0	0	0	0	0	0	0	0	-	0	0
27688129|F|0-11:C>T-11:C>T	27688129	TGCAGGCACATCCAGTTCTATCCCAGCTATAAGCCCAAGCCCTCGTACTTCCTTCACGTGTGGGTTTCC	TGCAGGCACATCCAGTTCTATCCCAGCTATAAGCCCAAGCCCTCGTACTTCCTTCACGTGTGGGTTTCC	11:C>T	11	0.939279	0.735354	0.30303	0.69697	0.264646	0.038384	0.389217	0.422406	0.405812	5.57143	4.83425	0.98125	-	0	-	0	1	1	0	1	-	0	0	-	0	0	0	-	0	0	1	2	1	1	1	0	0	0	0	0	-	0	0	0
27688167|F|0-10:G>A-10:G>A	27688167	TGCAGGGCAGGAGCGGTTCAGGACTATAACCAGCAGTTATTACCGAGGCGCACATGGAATCATTGTATG	TGCAGGGCAGGAGCGGTTCAGGACTATAACCAGCAGTTATTACCGAGGCGCACATGGAATCATTGTATG	10:G>A	10	1	1	0.00759	0.99241	0	0.00759	0	0.015065	0.007533	22.8432	6.6	1	0	0	0	0	0	0	0	0	0	0	0	0	0	0	0	0	0	0	0	0	0	0	0	0	0	0	0	0	0	0	0	0
27688180|F|0-26:A>C-26:A>C	27688180	TGCAGGCCTGAAGATCTTAGGATCCCATTTGAACGTTATGGCCCTGTGAAGGATGTGTATCTTCCAAAG	TGCAGGCCTGAAGATCTTAGGATCCCATTTGAACGTTATGGCCCTGTGAAGGATGTGTATCTTCCAAAG	26:A>C	26	0.905123	0.731656	0.289308	0.710692	0.268344	0.020964	0.392671	0.411218	0.401944	3.00506	2.61783	0.991525	1	-	1	1	1	0	0	0	1	0	0	0	-	0	0	0	1	0	0	0	-	1	-	0	0	1	0	1	1	-	1	0
27688200|F|0-44:C>A-44:C>A	27688200	TGCAGGCTATATGTATCAACTCCATTGATCAACAGCAAACAGCACTTGCTAGCAATAGGAAGGTTAGCT	TGCAGGCTATATGTATCAACTCCATTGATCAACAGCAAACAGCACTTGCTAGCAATAGGAAGGTTAGCT	44:C>A	44	0.927894	0.99182	0.00818	0.99182	0.00818	0	0.016226	0.016226	0.016226	3.78417	3.4	1	0	0	0	0	0	-	0	0	0	0	0	0	0	0	0	0	-	0	0	0	-	0	0	0	0	0	0	-	0	0	0	0
27688201|F|0-6:C>T-6:C>T	27688201	TGCAGGCTATGCCCCAGCAAAAAATGACTTTCTATTTGAAAGGGTATTTGCTTATTCTCAGTCCTTTCT	TGCAGGCTATGCCCCAGCAAAAAATGACTTTCTATTTGAAAGGGTATTTGCTTATTCTCAGTCCTTTCT	6:C>T	6	1	0.901328	0.117647	0.882353	0.098672	0.018975	0.177871	0.207612	0.192742	10.81239	9.5	0.978261	0	0	0	0	0	0	0	1	0	0	0	0	0	0	0	0	0	0	0	0	0	0	1	0	0	0	0	0	0	1	0	0
27688240|F|0-46:C>A-46:C>A	27688240	TGCAGGCTTTGCAGGCAATCGAATCGGGTTTGAAGAGGTTTTTCTTCTCTTATCGACAACTAATCATGA	TGCAGGCTTTGCAGGCAATCGAATCGGGTTTGAAGAGGTTTTTCTTCTCTTATCGACAACTAATCATGA	46:C>A	46	0.994307	1	0.001908	0.998092	0	0.001908	0	0.00381	0.001905	10.37781	3	1	0	0	0	0	0	0	0	0	0	0	0	0	0	0	0	0	0	0	0	0	0	0	0	0	0	0	0	0	0	0	0	0
27688252|F|0-35:C>G-35:C>G	27688252	TGCAGGGAAAGCTCCACTGCTTCGTGTCGTTGGAACTGTAACTATCTGTTCTGGGAGAACAGCATCACT	TGCAGGGAAAGCTCCACTGCTTCGTGTCGTTGGAACTGTAACTATCTGTTCTGGGAGAACAGCATCACT	35:C>G	35	0.99241	0.992352	0.007648	0.992352	0.007648	0	0.015179	0.015179	0.015179	8.55139	6.2	1	0	0	0	0	0	0	0	0	0	0	0	0	0	0	0	0	0	0	0	0	0	0	0	0	0	0	0	0	0	0	0	0
27688278|F|0-29:A>G-29:A>G	27688278	TGCAGGGAATTGCAAAACTTCAGGTAGCTATAAGAGCAAAATCTTATGATTCTTTCATCTAAACTACAA	TGCAGGGAATTGCAAAACTTCAGGTAGCTATAAGAGCAAAATCTTATGATTCTTTCATCTAAACTACAA	29:A>G	29	0.979127	0.988372	0.01938	0.98062	0.011628	0.007752	0.022985	0.038009	0.030497	8.11333	4.25	1	0	-	0	-	0	0	0	0	0	0	0	0	0	0	0	0	0	0	0	0	0	0	0	0	0	0	0	-	0	0	0	0
27688278|F|0-58:C>G-58:C>G	27688278	TGCAGGGAATTGCAAAACTTCAGGTAGCTATAAGAGCAAAATCTTATGATTCTTTCATCTAAACTACAA	TGCAGGGAATTGCAAAACTTCAGGTAGCTATAAGAGCAAAATCTTATGATTCTTTCATCTAAACTACAA	58:C>G	58	0.979127	0.988372	0.011628	0.988372	0.011628	0	0.022985	0.022985	0.022985	8.11333	3.85714	1	0	1	0	1	0	0	0	0	0	0	0	0	0	0	0	0	0	0	0	0	0	0	0	0	0	0	0	1	0	0	0	0
27688280|F|0-23:A>C-23:A>C	27688280	TGCAGGGACAAAGTTATGGCTCAAATTTCTGATGTGTTGTGGACAGTGATTAGATCTAGTGATGGCATG	TGCAGGGACAAAGTTATGGCTCAAATTTCTGATGTGTTGTGGACAGTGATTAGATCTAGTGATGGCATG	23:A>C	23	0.943074	0.008048	0.991952	0.008048	0.991952	0	0.015967	0.015967	0.015967	7.8	7.72414	1	1	1	1	1	1	1	1	1	1	1	1	1	1	1	1	1	1	1	1	1	1	1	1	1	1	1	1	1	1	1	1	1
27688280|F|0-56:T>C-56:T>C	27688280	TGCAGGGACAAAGTTATGGCTCACATTTCTGATGTGTTGTGGACAGTGATTAGATCTAGTGATGGCATG	TGCAGGGACAAAGTTATGGCTCACATTTCTGATGTGTTGTGGACAGTGATTAGATCTAGTGATGGCATG	56:T>C	56	0.981025	0.953578	0.058027	0.941973	0.046422	0.011605	0.088533	0.10932	0.098927	7.72414	6.07692	0.994444	0	0	0	0	0	0	0	0	0	0	0	0	0	0	0	0	0	0	0	0	0	0	0	0	0	0	0	0	0	0	0	0
27688310|F|0-66:C>G-66:C>G	27688310	TGCAGGGATGGAATCCTACACATTACACTTCCTAAACTTTGAGAAGACACTGGATACACATGTATACCA	TGCAGGGATGGAATCCTACACATTACACTTCCTAAACTTTGAGAAGACACTGGATACACATGTATACCA	66:C>G	66	0.996205	0.121905	0.899048	0.100952	0.878095	0.020952	0.214088	0.181522	0.197805	11.96	8.88929	1	0	1	0	1	1	1	1	1	0	1	1	1	0	1	0	1	1	1	1	1	1	0	1	1	1	1	1	1	0	0	1	1
27688338|F|0-64:G>C-64:G>C	27688338	TGCAGGGCTTCATCATCGAAAAGAACAAGAAGGAATGTGGTCATTCATGCACCAACTTGAGGGGGAGTG	TGCAGGGCTTCATCATCGAAAAGAACAAGAAGGAATGTGGTCATTCATGCACCAACTTGAGGGGGAGTG	64:G>C	64	0.996205	0.990476	0.009524	0.990476	0.009524	0	0.018866	0.018866	0.018866	16.97254	17.2	1	0	0	0	0	0	0	0	0	0	0	0	0	0	0	0	0	0	1	0	0	0	0	0	0	0	0	0	0	0	0	0	0
27688353|F|0-53:G>A-53:G>A	27688353	TGCAGGGGAGTTGCCATTATTGTACACGGCCTGAATGAGCACAGGTATGTCTAGATGTTCTTTTCTCCA	TGCAGGGGAGTTGCCATTATTGTACACGGCCTGAATGAGCACAGGTATGTCTAGATGTTCTTTTCTCCA	53:G>A	53	0.939279	0.973737	0.052525	0.947475	0.026263	0.026263	0.051146	0.099533	0.075339	4.10893	3.89655	0.986842	0	0	0	0	0	-	0	0	0	0	0	0	0	0	0	0	-	0	0	0	0	0	0	0	0	0	0	0	0	0	0	0
27688355|F|0-31:C>T-31:C>T	27688355	TGCAGGGGATGTCCATTCATGACGCAACTCTCGAGTAGTAGAACTGACCAGGCGTACAGAGTTTGCAGT	TGCAGGGGATGTCCATTCATGACGCAACTCTCGAGTAGTAGAACTGACCAGGCGTACAGAGTTTGCAGT	31:C>T	31	0.863378	1	0.008791	0.991209	0	0.008791	0	0.017428	0.008714	6.73606	4.4	1	0	-	0	-	0	0	2	0	0	0	0	0	0	2	0	0	0	-	0	0	0	0	0	0	0	0	0	0	0	-	0	0
27688366|F|0-19:G>A-19:G>A	27688366	TGCAGGGGGTGGAAGCTCAGACATTGGCAAATGTTTATCTGGCTCTAGAAAATAACCTTGAAATTATTC	TGCAGGGGGTGGAAGCTCAGACATTGGCAAATGTTTATCTGGCTCTAGAAAATAACCTTGAAATTATTC	19:G>A	19	0.770398	0.578818	0.44335	0.55665	0.421182	0.022167	0.487576	0.493581	0.490579	11.78648	12.46226	1	-	-	-	-	0	0	0	-	-	0	0	-	0	-	0	-	-	1	0	1	-	-	0	-	0	-	1	-	-	0	-	-
27688366|F|0-46:A>C-46:A>C	27688366	TGCAGGGGGTGGAAGCTCAGACATTGGCAAATGTTTATCTGGCTCTAGAAAATAACCTTGAAATTATTC	TGCAGGGGGTGGAAGCTCAGACATTGGCAAATGTTTATCTGGCTCTAGAAAATAACCTTGAAATTATTC	46:A>C	46	0.688805	0.652893	0.407713	0.592287	0.347107	0.060606	0.453248	0.482966	0.468107	11.71025	9.94767	1	1	1	1	1	0	0	0	1	1	0	0	1	0	1	0	1	1	-	0	-	1	1	0	1	0	1	-	1	1	0	1	1
27688371|F|0-12:A>G-12:A>G	27688371	TGCAGGGGTGTTACCAAAGTATTTTAGCTCAGAATGGTCAGTTGCGCAGTTTCGCCTACATGAAGGTTC	TGCAGGGGTGTTACCAAAGTATTTTAGCTCAGAATGGTCAGTTGCGCAGTTTCGCCTACATGAAGGTTC	12:A>G	12	0.986717	0.753846	0.292308	0.707692	0.246154	0.046154	0.371124	0.413728	0.392426	6.4013	5.9435	0.988636	0	0	2	0	0	1	1	0	0	1	0	0	0	2	0	0	0	0	0	0	1	0	0	1	1	0	0	0	0	0	0	1
27688371|F|0-8:T>A-8:T>A	27688371	TGCAGGGGTGTTACCAAAGTATTTTAGCTCAGAATGGTCAGTTGCGCAGTTTCGCCTACATGAAGGTTC	TGCAGGGGTGTTACCAAAGTATTTTAGCTCAGAATGGTCAGTTGCGCAGTTTCGCCTACATGAAGGTTC	8:T>A	8	0.745731	0.997455	0.002545	0.997455	0.002545	0	0.005076	0.005076	0.005076	6.4013	6.5	1	0	0	0	0	0	-	-	0	0	-	0	0	0	0	0	0	0	0	0	0	-	0	0	-	-	0	0	0	0	0	0	-
27688382|F|0-8:A>C-8:A>C	27688382	TGCAGGGTACCCCTCAAAGGAACCCTGCCTCCACTTTGGCAATAAACACTCAAATTCTTTATTCAATCA	TGCAGGGTACCCCTCAAAGGAACCCTGCCTCCACTTTGGCAATAAACACTCAAATTCTTTATTCAATCA	8:A>C	8	0.994307	1	0.005725	0.994275	0	0.005725	0	0.011385	0.005692	7.87805	4.5	1	0	0	0	0	0	0	0	0	0	0	0	0	0	0	0	0	0	0	0	0	0	0	0	0	0	0	0	0	0	0	0	0
27688420|F|0-30:C>T-30:C>T	27688420	TGCAGGGTTCGTCTCCCACGTGTCGGCGATCTATGGGACAAAGGGTACCCAATAAAGGAAAATGCAAAG	TGCAGGGTTCGTCTCCCACGTGTCGGCGATCTATGGGACAAAGGGTACCCAATAAAGGAAAATGCAAAG	30:C>T	30	0.996205	0.990476	0.013333	0.986667	0.009524	0.00381	0.018866	0.026311	0.022589	11.09709	5.25	1	0	0	0	0	1	0	0	0	0	0	0	0	0	0	0	0	0	0	0	0	0	0	0	0	0	1	0	0	0	0	0	0
27688445|F|0-62:T>G-62:T>G	27688445	TGCAGGTAAGGCAGAAAATTCCATGACAAAAGAGTAGACAAGATGGACATTGCCGGATCAGATACTGTT	TGCAGGTAAGGCAGAAAATTCCATGACAAAAGAGTAGACAAGATGGACATTGCCGGATCAGATACTGTT	62:T>G	62	0.99241	0.992352	0.00956	0.99044	0.007648	0.001912	0.015179	0.018938	0.017059	9.38049	5.83333	1	0	0	0	0	0	0	0	0	0	0	0	0	0	0	0	0	0	-	0	0	0	0	0	0	0	0	0	0	0	0	0	0
27688463|F|0-47:A>T-47:A>T	27688463	TGCAGGTAGAAAGATTGCACAAATCAGATACTACTAAGATTGCAGAAATGAGACTACACACTGAGTTTT	TGCAGGTAGAAAGATTGCACAAATCAGATACTACTAAGATTGCAGAAATGAGACTACACACTGAGTTTT	47:A>T	47	0.996205	0.007619	0.992381	0.007619	0.992381	0	0.015122	0.015122	0.015122	8	7.58671	1	1	1	1	1	1	1	1	1	1	1	1	1	1	1	1	1	1	1	1	1	1	1	1	1	1	1	1	1	1	1	1	1
27688466|F|0-47:T>A-47:T>A	27688466	TGCAGGTAGGACATTTATTCTGAGCAGATATAGCAGTCCTGATGCACTTTTTACAGAAAATATGGCCAC	TGCAGGTAGGACATTTATTCTGAGCAGATATAGCAGTCCTGATGCACTTTTTACAGAAAATATGGCCAC	47:T>A	47	0.988615	0.992322	0.007678	0.992322	0.007678	0	0.015237	0.015237	0.015237	6.88834	5.6	1	0	0	0	0	0	0	0	0	0	0	0	0	0	0	0	0	0	0	0	0	0	-	0	0	0	0	0	0	0	0	0	0
27688474|F|0-29:G>T-29:G>T	27688474	TGCAGGTATCCTACATTTACTGATGATGAGATTGAAAACCTATGTCCTTTTTGTCGTGGAAACTGCAAC	TGCAGGTATCCTACATTTACTGATGATGAGATTGAAAACCTATGTCCTTTTTGTCGTGGAAACTGCAAC	29:G>T	29	1	0.99241	0.009488	0.990512	0.00759	0.001898	0.015065	0.018795	0.01693	12.6129	7.5	1	0	0	0	0	0	0	0	0	0	0	0	0	0	0	0	0	0	0	0	0	0	0	0	0	0	0	0	0	0	0	0	0
27688483|F|0-16:C>G-16:C>G	27688483	TGCAGGTCAACTTGCCCGAGACATCGAGAAGATGTCAGATGAGGCTGCTGCTAATTTTGCTTTTATGCA	TGCAGGTCAACTTGCCCGAGACATCGAGAAGATGTCAGATGAGGCTGCTGCTAATTTTGCTTTTATGCA	16:C>G	16	0.975332	0.86965	0.138132	0.861868	0.13035	0.007782	0.226718	0.238104	0.232411	10.52662	9.75294	0.994253	0	0	0	0	0	0	0	0	0	0	0	0	-	0	-	0	0	0	0	1	0	0	0	0	0	0	1	0	0	-	0	-
27688509|F|0-42:G>A-42:G>A	27688509	TGCAGGTCTCATACAGGATGTCTGCCAGAAGTGCCCAAATCCGACTTGTGAGCTCCCATCCTGAGGTTT	TGCAGGTCTCATACAGGATGTCTGCCAGAAGTGCCCAAATCCGACTTGTGAGCTCCCATCCTGAGGTTT	42:G>A	42	1	1	0.102467	0.897533	0	0.102467	0	0.183935	0.091967	10.40545	9.10606	1	0	0	0	0	0	0	0	0	0	0	0	0	2	0	2	0	0	0	2	0	0	0	0	2	0	0	0	0	0	0	0	0
27688556|F|0-30:T>C-30:T>C	27688556	TGCAGGTGGAAAATTATTGCAGGTAGCTACTATTTCTCATAGTTTTGTTTATTGAGAATATTCAGTGGG	TGCAGGTGGAAAATTATTGCAGGTAGCTACTATTTCTCATAGTTTTGTTTATTGAGAATATTCAGTGGG	30:T>C	30	0.986717	0.971154	0.034615	0.965385	0.028846	0.005769	0.056028	0.066834	0.061431	6.07288	5.63158	1	0	0	0	0	0	0	0	0	0	0	0	0	-	0	0	0	0	0	0	0	0	0	0	0	0	0	0	0	0	0	0	0
27688563|F|0-42:A>G-42:A>G	27688563	TGCAGGTGGAGTCGAACGGGACAGTTTTGTCCACAAACTGGAAAGAAGTGGGTTCAAAGAAGGTGGAAA	TGCAGGTGGAGTCGAACGGGACAGTTTTGTCCACAAACTGGAAAGAAGTGGGTTCAAAGAAGGTGGAAA	42:A>G	42	0.988615	0.93666	0.090211	0.909789	0.06334	0.026871	0.118656	0.164146	0.141401	8.06873	7.38462	0.98913	0	0	0	0	0	0	0	0	0	0	0	0	0	0	0	0	0	0	0	0	0	0	0	0	0	0	0	0	0	-	0	1
27688623|F|0-31:C>T-31:C>T	27688623	TGCAGGTTCATATGCTGGACATGGAATGCTTCTCTTACCTGAACCGTGCTTTGGAGAGCTCGCTGTCCC	TGCAGGTTCATATGCTGGACATGGAATGCTTCTCTTACCTGAACCGTGCTTTGGAGAGCTCGCTGTCCC	31:C>T	31	0.789374	0.990385	0.009615	0.990385	0.009615	0	0.019046	0.019046	0.019046	6.92754	6.4	1	0	0	0	0	0	0	-	0	0	-	0	0	0	0	0	0	0	0	0	0	0	0	-	-	-	0	0	0	-	0	0	-
27688623|F|0-62:C>T-62:C>T	27688623	TGCAGGTTCATATGCTGGACATGGAATGCTTCTCTTACCTGAACCGTGCTTTGGAGAGCTCGCTGTCCC	TGCAGGTTCATATGCTGGACATGGAATGCTTCTCTTACCTGAACCGTGCTTTGGAGAGCTCGCTGTCCC	62:C>T	62	0.975332	0.801556	0.241245	0.758755	0.198444	0.042802	0.318127	0.366092	0.34211	6.92754	6.41892	0.994186	0	0	0	0	0	0	1	0	0	1	0	0	0	2	0	0	0	0	0	0	0	0	1	1	1	0	0	0	-	0	0	1
27688630|F|0-55:G>A-55:G>A	27688630	TGCAGGTTCGTTGGACTTTCTGCGCAACAGTCAACAGGTATCTGTATTCTATTTCGCTTGAGAGCATCC	TGCAGGTTCGTTGGACTTTCTGCGCAACAGTCAACAGGTATCTGTATTCTATTTCGCTTGAGAGCATCC	55:G>A	55	0.982922	0.998069	0.005792	0.994208	0.001931	0.003861	0.003854	0.011516	0.007685	9.80687	3.33333	1	0	0	0	0	0	0	0	0	0	0	0	0	0	0	0	0	-	0	0	0	0	0	0	0	0	0	0	0	0	0	-	0
27688654|F|0-48:A>T-48:A>T	27688654	TGCAGGTTGCTCTCTCAGGTGGAGTTCTTTTCCTTGTCTTTGGTATCCAGTCGTTTCTATCACCTGCTG	TGCAGGTTGCTCTCTCAGGTGGAGTTCTTTTCCTTGTCTTTGGTATCCAGTCGTTTCTATCACCTGCTG	48:A>T	48	0.996205	0.990476	0.011429	0.988571	0.009524	0.001905	0.018866	0.022596	0.020731	8.86179	5.5	1	0	0	0	0	0	0	0	0	0	1	0	0	0	0	0	0	0	0	0	0	0	0	0	0	1	0	0	0	0	0	0	0
27688677|F|0-33:A>G-33:A>G	27688677	TGCAGGTTTCTGGATTCTGCCTTATCTTGTTCTATTGGGCATTCTAATCTTCCAACAATTCCAAGAGAC	TGCAGGTTTCTGGATTCTGCCTTATCTTGTTCTATTGGGCATTCTAATCTTCCAACAATTCCAAGAGAC	33:A>G	33	1	1	0.13093	0.86907	0	0.13093	0	0.227574	0.113787	18.39457	9.98734	0.983871	0	0	0	0	0	0	0	0	0	0	0	0	0	0	0	0	0	0	0	0	0	0	0	0	2	0	0	0	0	2	0	0
27688718|F|0-14:G>A-14:G>A	27688718	TGCAGTAACAAACAGCACATCTATGCCTGATATCCCTAATCTTCCTGCCGATTATAAACGTGACCCACG	TGCAGTAACAAACAGCACATCTATGCCTGATATCCCTAATCTTCCTGCCGATTATAAACGTGACCCACG	14:G>A	14	0.975332	0.992218	0.009728	0.990272	0.007782	0.001946	0.015443	0.019266	0.017355	4.29648	5.5	1	0	0	0	0	0	0	0	0	0	0	-	0	0	0	-	0	0	0	0	0	0	0	0	-	-	0	0	0	0	0	0	0
27688736|F|0-37:T>A-37:T>A	27688736	TGCAGTAACTTTATGAGGTTGTCTTATTCTAAAAGAATTTTTCTTCATGTGGATTTAGTGTAGTTGGGA	TGCAGTAACTTTATGAGGTTGTCTTATTCTAAAAGAATTTTTCTTCATGTGGATTTAGTGTAGTTGGGA	37:T>A	37	0.986717	0.988462	0.315385	0.684615	0.011538	0.303846	0.022811	0.431834	0.227322	10.26456	6.0625	0.976471	2	0	2	0	0	0	0	2	2	2	2	0	0	0	0	0	0	0	0	0	2	0	2	0	2	0	0	0	2	0	0	0
27688743|F|0-21:T>C-21:T>C	27688743	TGCAGTAAGGTTTATCAAACGTCCAGCATCCTAACTTCTGTATGCTTCACCGAACTTTTACATACCCAA	TGCAGTAAGGTTTATCAAACGTCCAGCATCCTAACTTCTGTATGCTTCACCGAACTTTTACATACCCAA	21:T>C	21	0.937381	0.989879	0.012146	0.987854	0.010121	0.002024	0.020038	0.023996	0.022017	4.95767	2.71429	1	0	0	0	0	0	0	0	-	0	0	0	0	-	0	-	0	0	0	1	0	-	0	-	0	0	0	0	0	-	-	0	0
27688778|F|0-19:G>A-19:G>A	27688778	TGCAGTACACAAGAAGGTCGAGATAAGAATAGTGACTTTACTGTTCAAGGATCATTGCACACAAATCAT	TGCAGTACACAAGAAGGTCGAGATAAGAATAGTGACTTTACTGTTCAAGGATCATTGCACACAAATCAT	19:G>A	19	0.859583	0.00883	0.99117	0.00883	0.99117	0	0.017504	0.017504	0.017504	16	13.6573	1	1	1	1	1	1	-	1	1	1	1	1	1	1	1	1	1	-	1	1	1	1	-	1	1	1	1	1	1	1	1	-	1
27688833|F|0-13:A>G-13:A>G	27688833	TGCAGTAGCAGTAAAGCCAGGAACTCCAATTGAAGAAATTTTTCCTCTTGTATGGTTTGCCTATTTCCA	TGCAGTAGCAGTAAAGCCAGGAACTCCAATTGAAGAAATTTTTCCTCTTGTATGGTTTGCCTATTTCCA	13:A>G	13	0.962049	1	0.001972	0.998028	0	0.001972	0	0.003937	0.001968	4.94088	3	1	0	0	0	0	0	0	-	0	0	0	-	0	0	0	0	0	0	-	0	0	0	-	0	0	0	0	0	0	0	0	0	0
27688883|F|0-11:C>A-11:C>A	27688883	TGCAGTATATTCTTACTTTGTGATTACAAATTGAGATCTAAAATGGATGCATGGAGTAGTTACAGATCG	TGCAGTATATTCTTACTTTGTGATTACAAATTGAGATCTAAAATGGATGCATGGAGTAGTTAC	11:C>A	11	0.990512	0.007663	0.992337	0.007663	0.992337	0	0.015208	0.015208	0.015208	13	7.16557	1	1	1	1	1	1	1	1	1	1	1	1	1	1	1	1	1	1	1	1	1	1	1	1	1	1	1	1	1	1	1	1	1
27688909|F|0-51:T>C-51:T>C	27688909	TGCAGTATGCTGGTGATTCTAGACCCATTTGAACACCTTCGCATAAGGTGATATCTTCCATCTGTGCAG	TGCAGTATGCTGGTGATTCTAGACCCATTTGAACACCTTCGCATAAGGTGATATCTTCCATCTGTGCAG	51:T>C	51	0.965844	0.925344	0.082515	0.917485	0.074656	0.007859	0.138165	0.151412	0.144789	8.84296	6.55769	1	0	0	0	0	0	0	0	1	0	0	1	1	0	0	0	1	-	0	0	0	0	-	0	0	0	0	0	0	0	-	-	0
27688932|F|0-43:A>C-43:A>C	27688932	TGCAGTCAAAGATGCAGTATACAGGTCAAAGAAAGTAGACACAAGACCAATTCAATATTGTTTTACATT	TGCAGTCAAAGATGCAGTATACAGGTCAAAGAAAGTAGACACAAGACCAATTCAATATTGTTTTACATT	43:A>C	43	0.996205	0.988571	0.011429	0.988571	0.011429	0	0.022596	0.022596	0.022596	8.42857	4.42857	1	0	0	0	0	1	1	0	0	0	0	0	0	0	0	0	0	0	0	0	0	0	0	0	0	0	0	0	0	0	-	0	0
27688941|F|0-29:T>C-29:T>C	27688941	TGCAGTCAACTGATTTATAGATTTGGCCCTCTGATATGACGTTTAGAATCTACTGACAGACTTCATATT	TGCAGTCAACTGATTTATAGATTTGGCCCTCTGATATGACGTTTAGAATCTACTGACAGACTTCATATT	29:T>C	29	0.918406	0.989669	0.020661	0.979339	0.010331	0.010331	0.020448	0.040469	0.030458	4.0018	2.58333	1	0	0	-	0	-	0	0	0	0	0	0	-	-	0	-	0	-	0	0	-	0	0	0	0	0	0	0	0	0	-	0	0
27688985|F|0-63:G>C-63:G>C	27688985	TGCAGTCATGTCATCTAATCCAGAACCCGCAGAAGCGAAGCTTACACCGGTGAGCAAGTCGTTGTTGGT	TGCAGTCATGTCATCTAATCCAGAACCCGCAGAAGCGAAGCTTACACCGGTGAGCAAGTCGTTGTTGGT	63:G>C	63	1	1	0.011385	0.988615	0	0.011385	0	0.022511	0.011256	18.16506	8.5	1	0	0	0	0	0	0	0	0	0	0	0	0	0	0	0	0	0	0	0	0	0	0	0	0	0	0	0	0	0	0	0	0
27688985|F|0-9:G>A-9:G>A	27688985	TGCAGTCATGTCATCTAATCCAGAACCCGCAGAAGCGAAGCTTACACCGGTGAGCAAGTCGTTGTTGGT	TGCAGTCATGTCATCTAATCCAGAACCCGCAGAAGCGAAGCTTACACCGGTGAGCAAGTCGTTGTTGGT	9:G>A	9	1	1	0.136622	0.863378	0	0.136622	0	0.235913	0.117957	18.16506	8.19753	0.983871	0	0	0	0	0	0	0	0	0	0	2	0	0	0	0	0	0	0	0	0	0	0	0	0	0	0	0	0	0	0	0	0
27688999|F|0-67:C>A-67:C>A	27688999	TGCAGTCCATGTCAGCATATTCGGACGAAGCTCTAGAGATTGAAAGTCCTCCTTGGCGGAAGCGAGCCA	TGCAGTCCATGTCAGCATATTCGGACGAAGCTCTAGAGATTGAAAGTCCTCCTTGGCGGAAGCGAGCCA	67:C>A	67	0.996205	0.992381	0.007619	0.992381	0.007619	0	0.015122	0.015122	0.015122	7.81818	8	1	0	0	0	0	0	0	0	0	0	0	0	0	0	0	0	0	0	0	0	0	0	0	0	0	0	0	0	0	0	0	0	0
27689025|F|0-31:A>C-31:A>C	27689025	TGCAGTCGGTTTTGAGAGAAAAGAACTCTAAAGAGGTTTCTCCACCACTTTCAAAAGGCCTAATGTTCT	TGCAGTCGGTTTTGAGAGAAAAGAACTCTAAAGAGGTTTCTCCACCACTTTCAAAAGGCCTAATGTTCT	31:A>C	31	1	0.009488	0.99241	0.00759	0.990512	0.001898	0.018795	0.015065	0.01693	13	12.39516	1	1	1	1	1	1	1	1	1	1	1	1	1	1	1	1	1	1	1	1	1	1	1	1	1	1	1	1	1	1	1	1	1
27689033|F|0-21:G>A-21:G>A	27689033	TGCAGTCTAATGGCTTACACAGCCCGAAGTCTGACAGCTTCATGTGGCCATATCTATCGAGCAACAAAT	TGCAGTCTAATGGCTTACACAGCCCGAAGTCTGACAGCTTCATGTGGCCATATCTATCGAGCAACAAAT	21:G>A	21	0.960152	0.988142	0.025692	0.974308	0.011858	0.013834	0.023434	0.050063	0.036749	4.50344	3.93333	1	0	-	0	0	0	0	0	0	0	0	0	0	0	-	0	0	0	0	0	0	0	-	0	0	0	0	0	0	0	0	0	0
27689075|F|0-45:A>G-45:A>G	27689075	TGCAGTCTTGACTTTTCTTTGGATTCTCATTAGTCCAAGCAATTTACCAAAAGGAAATAAAGCAGAAGC	TGCAGTCTTGACTTTTCTTTGGATTCTCATTAGTCCAAGCAATTTACCAAAAGGAAATAAAGCAGAAGC	45:A>G	45	0.982922	0.009653	0.992278	0.007722	0.990347	0.001931	0.019119	0.015325	0.017222	18.5	19.97049	1	1	1	1	1	1	1	1	-	1	1	1	1	1	-	1	1	1	1	1	1	1	1	1	1	1	1	1	1	1	1	1	1
27689084|F|0-66:C>G-66:C>G	27689084	TGCAGTCTTTTGCATTCAACAGATGATCTGTGGCAAGGATACTTCTCTCTAGTTTGTTCTATTTTTCTG	TGCAGTCTTTTGCATTCAACAGATGATCTGTGGCAAGGATACTTCTCTCTAGTTTGTTCTATTTTTCTG	66:C>G	66	0.975332	0.916342	0.107004	0.892996	0.083658	0.023346	0.153318	0.191108	0.172213	7.49376	7.03226	1	0	0	0	0	0	0	0	0	0	0	0	0	0	1	0	0	0	0	0	0	0	0	0	0	0	0	0	0	0	0	0	0
27689088|F|0-17:G>C-17:G>C	27689088	TGCAGTGAAAATCCATAGGGTAAAAATATCTCCATAAATATTGATTTCTGATGCTGTAAAAGTTCCAGC	TGCAGTGAAAATCCATAGGGTAAAAATATCTCCATAAATATTGATTTCTGATGCTGTAAAAGTTCCAGC	17:G>C	17	0.958254	0.007921	0.992079	0.007921	0.992079	0	0.015716	0.015716	0.015716	9.6	8.18581	1	1	1	1	1	1	1	1	1	1	1	1	1	1	1	1	1	1	1	1	1	1	1	1	-	1	1	1	1	1	1	1	1
27689120|F|0-38:C>T-38:C>T	27689120	TGCAGTGACTGTACGTGGTTGATGATCTCTTCCAGCACCAGAGCCGTACCTGATATCTGCAAAAGCACT	TGCAGTGACTGTACGTGGTTGATGATCTCTTCCAGCACCAGAGCCGTACCTGATATCTGCAAAAGCACT	38:C>T	38	0.99241	0.017208	0.992352	0.007648	0.982792	0.00956	0.033825	0.015179	0.024502	3.9	9.41789	1	1	1	1	1	1	1	1	1	1	1	1	1	1	1	1	1	1	1	1	1	1	1	1	1	1	1	1	1	1	1	1	1
27689135|F|0-46:C>A-46:C>A	27689135	TGCAGTGATAAGATGATTAGTTATCCATCTCATTGTACTGAGGAAACTAATTCTATATGAGGATACTTC	TGCAGTGATAAGATGATTAGTTATCCATCTCATTGTACTGAGGAAACTAATTCTATATGAGGATACTTC	46:C>A	46	0.965844	0.992141	0.007859	0.992141	0.007859	0	0.015594	0.015594	0.015594	4.32598	3.2	1	0	0	0	0	0	0	0	0	0	0	0	0	0	0	-	0	0	0	0	0	0	0	0	0	0	0	0	0	0	0	0	0
27689143|F|0-8:T>C-8:T>C	27689143	TGCAGTGATGAAGGCCATCTAGTGATTGTATATCAGAAGTGGTCAGGACATGTGGTCTTTTGAAGTCTT	TGCAGTGATGAAGGCCATCTAGTGATTGTATATCAGAAGTGGTCAGGACATGTGGTCTTTTGAAGTCTT	8:T>C	8	1	0.99241	0.00759	0.99241	0.00759	0	0.015065	0.015065	0.015065	17.76329	20.8	1	0	0	0	0	0	0	0	0	0	0	0	0	0	0	0	0	0	0	0	0	0	0	0	0	0	0	0	0	0	0	0	0
27689147|F|0-14:A>G-14:A>G	27689147	TGCAGTGATGCTCAAGATGAACTGTACCAAAGAGAACTGACCTGATATTGTTGTCGCGGTTTGACAAGA	TGCAGTGATGCTCAAGATGAACTGTACCAAAGAGAACTGACCTGATATTGTTGTCGCGGTTTGACAAGA	14:A>G	14	1	0.899431	0.108159	0.891841	0.100569	0.00759	0.18091	0.192922	0.186916	26.35752	27.12308	1	0	0	0	0	0	0	0	0	0	0	0	0	0	0	0	0	0	0	0	0	0	0	0	0	0	0	0	0	0	0	0	0
27689171|F|0-17:C>T-17:C>T	27689171	TGCAGTGCAGAGACTGACAAACAAGCGAAGGCCAAGAAAGAGAAGTAGGTGAACAGATCTTTGATGACA	TGCAGTGCAGAGACTGACAAACAAGCGAAGGCCAAGAAAGAGAAGTAGGTGAACAGATCTTTGATGACA	17:C>T	17	0.990512	0.992337	0.007663	0.992337	0.007663	0	0.015208	0.015208	0.015208	12.97398	10.6	1	0	0	0	0	0	0	0	0	0	0	0	0	0	0	0	0	-	0	0	0	0	0	0	0	0	0	0	0	0	0	-	0
27689171|F|0-58:C>T-58:C>T	27689171	TGCAGTGCAGAGACTGACAAACAAGCGAAGGCCAAGAAAGAGAAGTAGGTGAACAGATCTTTGATGACA	TGCAGTGCAGAGACTGACAAACAAGCGAAGGCCAAGAAAGAGAAGTAGGTGAACAGATCTTTGATGACA	58:C>T	58	0.990512	0.992337	0.009579	0.990421	0.007663	0.001916	0.015208	0.018974	0.017091	12.97398	8.4	1	0	0	0	0	0	0	0	0	0	0	0	0	0	0	0	0	1	0	0	0	0	0	0	0	0	0	0	0	0	0	1	0
27689207|F|0-7:G>C-7:G>C	27689207	TGCAGTGGAAAGACTGAATAAAAGAAAATAGGCAAAACATTGAGTCAGAACGTTTGCTGGACAAACATT	TGCAGTGGAAAGACTGAATAAAAGAAAATAGGCAAAACATTGAGTCAGAACGTTTGCTGGACAAACATT	7:G>C	7	0.998102	1	0.001901	0.998099	0	0.001901	0	0.003795	0.001898	10.68	3	1	0	0	0	0	0	0	0	0	0	0	0	0	0	0	0	0	0	0	0	0	0	0	0	0	0	0	0	0	0	0	0	0
27689234|F|0-7:G>A-7:G>A	27689234	TGCAGTGGATGATAAAGACTGCATCAAAAGTAAGCAAAAGTGGGGTTTTCTTGAAAAGGGAAGTTGATT	TGCAGTGGATGATAAAGACTGCATCAAAAGTAAGCAAAAGTGGGGTTTTCTTGAAAAGGGAAGTTGATT	7:G>A	7	0.982922	1	0.001931	0.998069	0	0.001931	0	0.003854	0.001927	7.36513	3	1	0	0	0	0	0	0	0	0	0	0	0	0	0	0	0	0	0	0	0	0	0	0	0	0	0	0	0	0	0	0	0	-
27689236|F|0-10:G>T-10:G>T	27689236	TGCAGTGGATGGCTATTGTTCTGCTAGCTGTTGGTACAACCACAAGCCAGGTAATAATGGCTACCTTTT	TGCAGTGGATGGCTATTGTTCTGCTAGCTGTTGGTACAACCACAAGCCAGGTAATAATGGCTACCTTTT	10:G>T	10	1	0.00759	0.99241	0.00759	0.99241	0	0.015065	0.015065	0.015065	17.2	17.94032	1	1	1	1	1	1	1	1	1	1	1	1	1	1	1	1	1	1	1	1	1	1	1	1	1	1	1	1	1	1	1	1	1
27689273|F|0-44:G>A-44:G>A	27689273	TGCAGTGGTATTGCTCATAATCCAGTTCAACACAAGCAAACAAAGCACATTATATTGACAGGCATTTCA	TGCAGTGGTATTGCTCATAATCCAGTTCAACACAAGCAAACAAAGCACATTATATTGACAGGCATTTCA	44:G>A	44	0.86148	0.832599	0.176211	0.823789	0.167401	0.008811	0.278756	0.290322	0.284539	15.8809	15.65625	1	0	0	0	0	0	0	0	0	0	0	0	1	0	0	0	1	0	0	0	1	0	0	0	0	0	0	1	0	0	0	0	0
27689273|F|0-52:G>T-52:G>T	27689273	TGCAGTGGTATTGCTCATAATCCAGTTCAACACAAGCAAACAAAGCACATTAGATTGACAGGCATTTCA	TGCAGTGGTATTGCTCATAATCCAGTTCAACACAAGCAAACAAAGCACATTAGATTGACAGGCATTTCA	52:G>T	52	0.86907	0.179039	0.831878	0.168122	0.820961	0.010917	0.293968	0.279714	0.286841	15.26531	15.78125	1	1	1	1	1	1	1	1	1	1	1	1	-	1	1	1	-	1	1	1	-	1	1	1	1	1	1	-	1	1	1	1	1
27689283|F|0-6:G>A-6:G>A	27689283	TGCAGTGGTGTCTATTGCAGCTAAGATCAAAGTCTGCAAAATAGATGGTAGGTTACTTTAGTTACTAAC	TGCAGTGGTGTCTATTGCAGCTAAGATCAAAGTCTGCAAAATAGATGGTAGGTTACTTTAGTTACTAAC	6:G>A	6	0.6926	0.991781	0.008219	0.991781	0.008219	0	0.016303	0.016303	0.016303	11.17184	4	1	0	0	0	0	-	-	-	-	0	-	-	-	-	-	-	-	-	0	-	0	0	-	-	0	-	0	0	0	0	-	-	0
27689303|F|0-6:G>A-6:G>A	27689303	TGCAGTGTCAAAGGTGCCCAGCCATCGCCTCTCTTTGGTCTGCGGATCTCTTATCTCTGCTGCATATCT	TGCAGTGTCAAAGGTGCCCAGCCATCGCCTCTCTTTGGTCTGCGGATCTCTTATCTCTGCTGCATATCT	6:G>A	6	0.982922	0.996139	0.003861	0.996139	0.003861	0	0.007692	0.007692	0.007692	6.22003	2.5	1	0	0	0	0	0	0	0	0	0	0	0	0	1	0	1	0	0	0	0	0	0	0	0	0	0	0	0	0	0	0	-	0
27689329|F|0-52:G>A-52:G>A	27689329	TGCAGTGTGGTCGGGAAGAAGTAAAAGAGGATTTTTCTGACAGGGGAACTGCGTACTTGCATGGTGACC	TGCAGTGTGGTCGGGAAGAAGTAAAAGAGGATTTTTCTGACAGGGGAACTGCGTACTTGCATGGTGACC	52:G>A	52	0.347249	0.032787	0.978142	0.021858	0.967213	0.010929	0.063424	0.04276	0.053092	6.71429	8.66827	1	-	-	-	-	-	-	-	-	-	-	1	1	-	1	-	1	-	-	-	-	-	-	-	-	-	-	-	-	-	-	-	-
27689336|F|0-7:T>A-7:T>A	27689336	TGCAGTGTCATTAGTTTCCTACAGTCCAACTTCAAGTGAGTTCTACTATAGTCCTATTGCCAATAGGAT	TGCAGTGTCATTAGTTTCCTACAGTCCAACTTCAAGTGAGTTCTACTATAGTCCTATTGCCAATAGGAT	7:T>A	7	0.986717	0.9	0.101923	0.898077	0.1	0.001923	0.18	0.18307	0.181535	13.8853	13.61667	1	0	0	0	0	0	0	0	1	0	0	0	0	0	0	0	0	0	0	0	0	0	0	1	0	0	0	0	0	0	-	0	0
27689336|F|0-8:T>C-8:T>C	27689336	TGCAGTGTTATTAGTTTCCTACAGTCCAACTTCAAGTGAGTTCTACTATAGTCCTATTGCCAATAGGAT	TGCAGTGTTATTAGTTTCCTACAGTCCAACTTCAAGTGAGTTCTACTATAGTCCTATTGCCAATAGGAT	8:T>C	8	0.903226	0.023109	0.985294	0.014706	0.976891	0.008403	0.04515	0.028979	0.037065	6.23077	13.86225	1	1	1	1	1	1	1	1	-	1	1	1	1	1	1	1	1	1	1	1	1	1	1	-	1	1	1	1	1	1	0	1	1
27689342|F|0-27:G>A-27:G>A	27689342	TGCAGTGTTGAAGAGGACATGGTGGACGGTTTCCCATATGAAGTGCCTGAAGAGTACAGAAACATGCCT	TGCAGTGTTGAAGAGGACATGGTGGACGGTTTCCCATATGAAGTGCCTGAAGAGTACAGAAACATGCCT	27:G>A	27	0.998102	0.990494	0.013308	0.986692	0.009506	0.003802	0.018831	0.026262	0.022546	11.94992	8	1	0	0	0	0	0	0	0	0	0	0	0	0	0	0	0	0	0	1	0	0	0	0	0	0	0	0	0	0	0	0	0	0
27689424|F|0-53:C>T-53:C>T	27689424	TGCAGTTATTGTAGTACGGCTGGGTACCCACTTCACGACACGGTTAGGATCGGCCCTCATTGGGGAATG	TGCAGTTATTGTAGTACGGCTGGGTACCCACTTCACGACACGGTTAGGATCGGCCCTCATTGGGGAATG	53:C>T	53	0.783681	0.014528	0.990315	0.009685	0.985472	0.004843	0.028634	0.019183	0.023908	3.28571	4.57173	1	1	-	1	-	-	1	1	1	1	1	1	1	1	1	1	1	1	1	1	1	-	-	1	-	1	1	-	-	1	-	1	-
27689429|F|0-34:A>T-34:A>T	27689429	TGCAGTTCAATAATCATAAAAGAAGCATAAGACTAGAATAGACAGTACATGGAGTTGCTAAGCGGACGT	TGCAGTTCAATAATCATAAAAGAAGCATAAGACTAGAATAGACAGTACATGGAGTTGCTAAGCGGACGT	34:A>T	34	0.988615	0.992322	0.007678	0.992322	0.007678	0	0.015237	0.015237	0.015237	12.76961	14.2	1	0	0	0	0	0	0	0	0	0	-	0	0	0	0	0	0	0	0	0	0	0	0	0	-	-	0	0	0	0	0	0	0
27689443|F|0-58:G>A-58:G>A	27689443	TGCAGTTCAGCCAAGTTCCAAGGCAGATTAGGGTAGGCTGGAGTCAGAATTGAGTCTTGTGTCCTTACA	TGCAGTTCAGCCAAGTTCCAAGGCAGATTAGGGTAGGCTGGAGTCAGAATTGAGTCTTGTGTCCTTACA	58:G>A	58	0.982922	1	0.001931	0.998069	0	0.001931	0	0.003854	0.001927	7.39577	3	1	0	0	0	0	0	0	0	0	0	0	0	0	0	0	0	0	0	0	0	0	0	0	0	0	0	0	0	0	0	0	0	0
27689446|F|0-65:A>T-65:A>T	27689446	TGCAGTTCAGTACCAAGCATACCCAGATTTTGCATTGGACATGGGAATAATTCAGGAAGCTGACTACAA	TGCAGTTCAGTACCAAGCATACCCAGATTTTGCATTGGACATGGGAATAATTCAGGAAGCTGACTACAA	65:A>T	65	1	0.785579	0.248577	0.751423	0.214421	0.034156	0.33689	0.373573	0.355231	30.03476	27.82278	1	0	0	0	0	0	0	1	0	0	1	0	0	0	0	0	0	1	0	1	0	1	1	1	0	1	0	0	0	0	0	1	0
27689483|F|0-22:A>G-22:A>G	27689483	TGCAGTTCGGATTGGTCTCACAATATATAGAGAAGAGATGAACCATTGCAATCGAAAAGGACAGTTGGA	TGCAGTTCGGATTGGTCTCACAATATATAGAGAAGAGATGAACCATTGCAATCGAAAAGGACAGTTGGA	22:A>G	22	0.97723	0.036893	0.970874	0.029126	0.963107	0.007767	0.071064	0.056556	0.06381	7.95238	9.6425	0.994382	1	1	1	1	1	1	1	1	1	1	1	-	1	1	1	-	1	1	1	1	1	1	1	1	1	1	1	1	1	1	1	1
27689483|F|0-58:G>T-58:G>T	27689483	TGCAGTTCGGATTGGTCTCACAATATATAGAGAAGAGATGAACCATTGCAATTGAAAAGGACAGTTGGA	TGCAGTTCGGATTGGTCTCACAATATATAGAGAAGAGATGAACCATTGCAATTGAAAAGGACAGTTGGA	58:G>T	58	0.994307	0.973282	0.034351	0.965649	0.026718	0.007634	0.052007	0.066342	0.059175	9.62417	8.54545	0.994565	0	0	0	0	0	0	0	0	0	0	1	0	0	0	0	0	0	0	0	0	0	0	0	0	0	0	0	0	0	0	0	0
27689543|F|0-48:A>T-48:A>T	27689543	TGCAGTTGAGGAGAGGAGAAACAAGGGTTGTTTGATCTTATAAATAACAGGAACTGTAGTCAGTTTCAT	TGCAGTTGAGGAGAGGAGAAACAAGGGTTGTTTGATCTTATAAATAACAGGAACTGTAGTCAGTTTCAT	48:A>T	48	0.981025	0.994197	0.009671	0.990329	0.005803	0.003868	0.011538	0.019155	0.015347	6.8876	6	1	0	0	0	0	0	0	0	0	0	0	0	0	0	0	0	0	0	0	0	0	0	0	0	0	0	0	0	0	0	0	0	0
27689543|F|0-55:A>G-55:A>G	27689543	TGCAGTTGAGGAGAGGAGAAACAAGGGTTGTTTGATCTTATAAATAACAGGAACTATAGTCAGTTTCAT	TGCAGTTGAGGAGAGGAGAAACAAGGGTTGTTTGATCTTATAAATAACAGGAACTATAGTCAGTTTCAT	55:A>G	55	0.981025	0.994197	0.009671	0.990329	0.005803	0.003868	0.011538	0.019155	0.015347	6.92775	6	1	0	0	0	0	0	0	0	0	0	0	0	0	0	0	0	0	0	0	-	0	0	0	0	0	0	0	0	0	0	0	0	0
27689573|F|0-10:G>A-10:G>A	27689573	TGCAGTTGCCGGTACCTTGGTCTTCTTGTTGGTCTTATATAATCTTCAGCTGCCTTTCACGACTCCTGA	TGCAGTTGCCGGTACCTTGGTCTTCTTGTTGGTCTTATATAATCTTCAGCTGCCTTTCACGACTCCTGA	10:G>A	10	0.99241	1	0.053537	0.946463	0	0.053537	0	0.101342	0.050671	22.14355	7.8125	0.972527	0	0	0	0	0	0	0	0	0	0	2	0	0	0	0	0	0	0	2	0	0	0	0	0	0	0	0	0	0	0	0	0
27689608|F|0-66:T>A-66:T>A	27689608	TGCAGTTGGTGTTGCAAATGGACCAAATGTGATGACAGGATATGGACTTCCAGACGTAAATTTTACTCT	TGCAGTTGGTGTTGCAAATGGACCAAATGTGATGACAGGATATGGACTTCCAGACGTAAATTTTACTCT	66:T>A	66	0.982922	0.998069	0.007722	0.992278	0.001931	0.005792	0.003854	0.015325	0.009589	6.7931	3.75	1	0	0	0	0	0	0	0	0	0	0	0	0	0	0	0	0	-	0	0	0	0	0	0	0	0	0	0	0	0	0	-	0
27689640|F|0-38:T>C-38:T>C	27689640	TGCAGTTGTTACAGAATGTATGATGTTCTTTATTGCAATGCAGATATAGGTCTGACAGGGACAAAGTTA	TGCAGTTGTTACAGAATGTATGATGTTCTTTATTGCAATGCAGATATAGGTCTGACAGGGACAAAGTTA	38:T>C	38	0.943074	0.961771	0.066398	0.933602	0.038229	0.028169	0.073536	0.123979	0.098758	4.36511	3.81081	0.986486	0	0	0	0	0	0	0	0	0	0	-	0	0	2	0	0	0	0	0	0	-	0	0	0	0	0	0	0	0	0	0	-
27689664|F|0-61:G>T-61:G>T	27689664	TGCAGTTTAGGTCCTCTATTTCTCTCTTGTATGCCCAGAAGCTGCCCCCTCTTCCCTTCTAGACGCCTT	TGCAGTTTAGGTCCTCTATTTCTCTCTTGTATGCCCAGAAGCTGCCCCCTCTTCCCTTCTAGACGCCTT	61:G>T	61	0.998102	0.872624	0.140684	0.859316	0.127376	0.013308	0.222303	0.241785	0.232044	16.61765	16.94318	0.989247	0	0	0	0	0	0	0	0	0	0	0	0	0	0	0	0	0	0	0	1	0	0	0	0	0	0	1	0	0	0	0	0
27689700|F|0-60:T>C-60:T>C	27689700	TGCAGTTTCTGGATACGGGTTCGACCGAAATTCTTGTAAAGAAATTTTGAATATCTGTTTTCTTTACTG	TGCAGTTTCTGGATACGGGTTCGACCGAAATTCTTGTAAAGAAATTTTGAATATCTGTTTTCTTTACTG	60:T>C	60	0.998102	0.007605	0.992395	0.007605	0.992395	0	0.015093	0.015093	0.015093	21.2	16.08078	1	1	1	1	1	1	1	1	1	1	1	1	1	1	1	1	1	1	1	1	1	1	1	1	1	1	1	1	1	1	1	1	1
27689740|F|0-64:A>T-64:A>T	27689740	TGCAGTTTGTGGAAGTTATTCTTGGAATACGAGCAGGTCCTGAGGTAACAGTTCTTGAGATTCTAGAAG	TGCAGTTTGTGGAAGTTATTCTTGGAATACGAGCAGGTCCTGAGGTAACAGTTCTTGAGATTCTAGAAG	64:A>T	64	0.99241	0.011472	0.992352	0.007648	0.988528	0.003824	0.022681	0.015179	0.01893	6.28571	7.4765	1	1	1	1	1	1	1	1	1	1	1	1	1	1	1	1	1	1	1	1	1	1	1	1	1	1	1	1	1	1	1	1	1
27689742|F|0-58:A>G-58:A>G	27689742	TGCAGTTTGTTCACTAATAATGTTCTACAGATGTAGCAGGTGACTTTGAAGTTTCTATACCAATGATCT	TGCAGTTTGTTCACTAATAATGTTCTACAGATGTAGCAGGTGACTTTGAAGTTTCTATACCAATGATCT	58:A>G	58	1	0.009488	0.99241	0.00759	0.990512	0.001898	0.018795	0.015065	0.01693	9.66667	12.11272	1	1	1	1	1	1	1	1	1	1	1	1	1	1	1	1	1	1	1	1	1	1	1	1	1	1	1	1	1	1	1	1	1
27690065|F|0-11:T>C-11:T>C	27690065	TGCAGCTTGGATGTAATCGTATTTTGCTAGGTCCACCACCACCTTGCCTGACATAGAAAGGGAGAAGTA	TGCAGCTTGGATGTAATCGTATTTTGCTAGGTCCACCACCACCTTGCCTGACATAGAAAGGGAGAAGTA	11:T>C	11	0.440228	0.969828	0.030172	0.969828	0.030172	0	0.058524	0.058524	0.058524	6.89963	3.625	1	0	-	0	-	0	0	0	-	0	0	-	-	-	-	-	-	0	-	-	0	0	0	0	-	0	0	0	-	0	-	0	-
27690065|F|0-59:T>G-59:T>G	27690065	TGCAGCTTGGATGTAATCGTATTTTGCTAGGTCCACCACCACCTTGCCTGACATAGAAATGGAGAAGTA	TGCAGCTTGGATGTAATCGTATTTTGCTAGGTCCACCACCACCTTGCCTGACATAGAAATGGAGAAGTA	59:T>G	59	0.969639	0.594912	0.440313	0.559687	0.405088	0.035225	0.481983	0.492875	0.487429	6.79261	6.89963	0.988235	1	0	1	0	1	1	1	0	1	1	0	0	0	-	0	0	1	0	0	1	1	1	1	0	1	1	1	0	1	0	1	0
27690065|F|0-60:G>A-60:G>A	27690065	TGCAGCTTGGATGTAATCGTATTTTGCTAGGTCCACCACCACCTTGCCTGACATAGAAATGGAGAAGTA	TGCAGCTTGGATGTAATCGTATTTTGCTAGGTCCACCACCACCTTGCCTGACATAGAAATGGAGAAGTA	60:G>A	60	0.595825	0.968153	0.038217	0.961783	0.031847	0.006369	0.061666	0.073512	0.067589	6.79261	3.4	1	-	0	-	0	-	-	-	0	-	-	0	0	2	1	2	0	-	0	0	-	-	-	-	0	-	-	-	0	-	0	-	0
27690072|F|0-35:G>T-35:G>T	27690072	TGCAGGAAGGGGTTGGAAGGTTTTAGGGTGCACAGGAGTGCAGGAAGTACAAAGAGTTTAGGGCACACA	TGCAGGAAGGGGTTGGAAGGTTTTAGGGTGCACAGGAGTGCAGGAAGTACAAAGAGTTTAGGGCACACA	35:G>T	35	0.474383	0.984	0.02	0.98	0.016	0.004	0.031488	0.0392	0.035344	5.0106	4.5	1	0	-	0	-	-	0	-	0	0	-	0	-	0	0	-	-	0	0	0	-	-	0	-	-	-	0	-	-	0	-	0	-
27690083|F|0-33:T>G-33:T>G	27690083	TGCAGGAGCTGTTGCTGGCGCTGCTGCGAAGACTGTTACAGCCCCTCTCGATCGAGTCAAGCTGCTAAT	TGCAGGAGCTGTTGCTGGCGCTGCTGCGAAGACTGTTACAGCCCCTCTCGATCGAGTCAAGCTGCTAAT	33:T>G	33	0.842505	0.997748	0.002252	0.997748	0.002252	0	0.004494	0.004494	0.004494	3.01765	3	1	0	-	0	0	0	0	0	0	0	0	0	0	0	0	-	0	0	-	0	-	0	0	-	-	-	0	0	0	-	-	0	-
27690154|F|0-13:T>C-13:T>C	27690154	TGCAGGTTCCTTTTCGTTTTCTAGTTGATTTTAGATTACAGTAAGAGTTTCAGAAGTTGTTCATTACAC	TGCAGGTTCCTTTTCGTTTTCTAGTTGATTTTAGATTACAGTAAGAGTTTCAGAAGTTGTTCATTACAC	13:T>C	13	0.982922	0.569498	0.455598	0.544402	0.430502	0.025097	0.49034	0.496057	0.493199	12.22581	10.73793	0.994624	1	0	1	0	1	0	0	0	1	0	1	1	1	2	1	1	1	1	0	1	0	1	0	1	0	0	1	0	1	1	1	1
27690283|F|0-68:T>A-68:T>A	27690283	TGCAGTTGTTTCCTTTGCACACATCTGGGTGATACTGAACATGGATGATTTTGACAAATCAGTACGTGT	TGCAGTTGTTTCCTTTGCACACATCTGGGTGATACTGAACATGGATGATTTTGACAAATCAGTACGTGT	68:T>A	68	0.971537	0.992188	0.009766	0.990234	0.007812	0.001953	0.015503	0.019341	0.017422	5.41107	5	1	0	0	0	0	0	0	0	0	0	0	0	-	0	0	0	0	-	0	0	0	0	0	-	0	0	0	0	0	0	0	0	0
27690287|F|0-9:C>T-9:C>T	27690287	TGCAGTTTACGTTCAATTAGCAAATATATATGCTGCTGCTGGGCAGTGGAATGAAGCTGCAAATGTGAG	TGCAGTTTACGTTCAATTAGCAAATATATATGCTGCTGCTGGGCAGTGGAATGAAGCTGCAAATGTGAG	9:C>T	9	0.954459	0.61829	0.40159	0.59841	0.38171	0.019881	0.472015	0.480631	0.476323	5.21644	4.41277	1	0	1	0	1	-	0	0	0	0	0	0	1	0	0	0	1	0	0	0	1	0	0	1	0	0	1	1	1	0	-	0	-
27690377|F|0-23:T>A-23:T>A	27690377	TGCAGCAACCTGGATAGAAAGAATAATAATCAGAAGGTGAGCAGTACAAGTACAAACTACCTGATGCTT	TGCAGCAACCTGGATAGAAAGAATAATAATCAGAAGGTGAGCAGTACAAGTACAAACTACCTGATGCTT	23:T>A	23	0.808349	0.99061	0.014085	0.985915	0.00939	0.004695	0.018603	0.027772	0.023188	14.4012	9	1	0	2	0	1	0	-	0	0	0	0	-	0	0	0	0	0	0	0	0	0	-	0	0	0	0	-	0	1	0	-	0	0
27690377|F|0-61:T>C-61:T>C	27690377	TGCAGCAACCTGGATAGAAAGAATAATAATCAGAAGGTGAGCAGTACAAGTACAAACTACCTGATGCTT	TGCAGCAACCTGGATAGAAAGAATAATAATCAGAAGGTGAGCAGTACAAGTACAAACTACCTGATGCTT	61:T>C	61	0.986717	0.807692	0.215385	0.784615	0.192308	0.023077	0.310651	0.337988	0.32432	14.45491	13.83969	0.983146	0	0	0	-	0	1	0	0	0	2	1	0	0	2	0	0	0	0	0	0	1	0	0	0	0	1	0	-	0	-	0	0
27690548|F|0-14:C>A-14:C>A	27690548	TGCAGTGGCAGAGCCTTATGTACTCTGTGCACTTTCTTTTTACTATAATTGGAGTTACATGGATAAAAT	TGCAGTGGCAGAGCCTTATGTACTCTGTGCACTTTCTTTTTACTATAATTGGAGTTACATGGATAAAAT	14:C>A	14	0.994307	0.996183	0.003817	0.996183	0.003817	0	0.007604	0.007604	0.007604	9.83495	3.33333	1	0	0	0	0	0	0	0	0	0	0	0	0	0	0	0	0	0	0	0	0	0	0	0	0	0	0	0	0	0	0	0	0
27690592|F|0-63:A>C-63:A>C	27690592	TGCAGATACAGAGCACCAATGGAGCATTAGTATGGGATATCATACAGGAGGCACAGGGGTCTCATTTTA	TGCAGATACAGAGCACCAATGGAGCATTAGTATGGGATATCATACAGGAGGCACAGGGGTCTCATTTTA	63:A>C	63	1	0.99241	0.00759	0.99241	0.00759	0	0.015065	0.015065	0.015065	26.3124	20	1	0	0	0	0	0	0	0	0	0	0	0	0	0	0	0	0	0	0	0	0	0	0	0	0	0	0	0	0	0	0	0	0
27690601|F|0-68:A>T-68:A>T	27690601	TGCAGAGGACAAAGATGGACAAGGGTATGCAGCTGATCGTGTTTTCCTCTTGACATCTGGTTTGTTACA	TGCAGAGGACAAAGATGGACAAGGGTATGCAGCTGATCGTGTTTTCCTCTTGACATCTGGTTTGTTACA	68:A>T	68	1	0.994307	0.009488	0.990512	0.005693	0.003795	0.01132	0.018795	0.015058	17.89533	8.83333	1	0	0	0	0	0	0	0	0	0	0	0	0	0	0	0	0	0	0	0	0	0	0	0	0	0	0	0	0	0	1	0	0
27690665|F|0-27:A>T-27:A>T	27690665	TGCAGGACCTAATTTTCTTCTTGAAACAGCTAAGCTTCTCTTTATGGGACCAAATTGTGTTACAGATCG	TGCAGGACCTAATTTTCTTCTTGAAACAGCTAAGCTTCTCTTTATGGGACCAAATTGTGTTAC	27:A>T	27	1	0.996205	0.003795	0.996205	0.003795	0	0.007561	0.007561	0.007561	26.94231	40	1	0	0	0	0	0	0	0	0	0	0	0	0	0	0	0	0	0	0	0	0	0	0	0	0	0	0	0	0	0	0	0	0
27691209|F|0-60:G>A-60:G>A	27691209	TGCAGCATTGAGTTATACTTTGGGCTTGGAATCTTCTTTCTTGTATTTTGTCATCCTTCAGCCACCTTG	TGCAGCATTGAGTTATACTTTGGGCTTGGAATCTTCTTTCTTGTATTTTGTCATCCTTCAGCCACCTTG	60:G>A	60	0.669829	0.86119	0.144476	0.855524	0.13881	0.005666	0.239084	0.247205	0.243145	13.02786	12.61017	1	-	0	-	0	-	-	0	-	-	-	0	0	-	0	-	0	0	-	0	0	-	0	0	-	-	-	0	0	-	-	0	0
27691295|F|0-67:T>C-67:T>C	27691295	TGCAGAAGATGCTTCCAACCTGTGGTTCCAGCAACATAAATATTATCTGGTTCACGTGTTTCAACCATG	TGCAGAAGATGCTTCCAACCTGTGGTTCCAGCAACATAAATATTATCTGGTTCACGTGTTTCAACCATG	67:T>C	67	0.998102	0.06654	0.939163	0.060837	0.93346	0.005703	0.124225	0.114271	0.119248	12.30769	11.33447	0.994624	1	1	1	1	1	1	1	1	1	1	1	1	1	1	1	1	1	1	1	1	1	1	1	1	1	1	1	1	1	1	1	1
27691314|F|0-63:T>A-63:T>A	27691314	TGCAGAATCGGTGGATTTATTAGATCCCATAGAGCTGGCAAGCTTCCAAATAGAAACACATGCTGCAAA	TGCAGAATCGGTGGATTTATTAGATCCCATAGAGCTGGCAAGCTTCCAAATAGAAACACATGCTGCAAA	63:T>A	63	0.963947	0.586614	0.417323	0.582677	0.413386	0.003937	0.484996	0.486329	0.485662	11.09195	9.93333	1	0	-	0	-	1	1	0	-	0	-	1	0	0	-	0	0	1	0	1	0	1	1	1	0	-	1	0	-	0	0	1	0
27691421|F|0-12:T>C-12:T>C	27691421	TGCAGCACGATATAGTCTGGGATCCATGATTGTGCTAGCCGATGCGTTTTCTCTGCTTTGGAGGAATTC	TGCAGCACGATATAGTCTGGGATCCATGATTGTGCTAGCCGATGCGTTTTCTCTGCTTTGGAGGAATTC	12:T>C	12	0.973435	0.103314	0.922027	0.077973	0.896686	0.025341	0.18528	0.143786	0.164533	12.96774	9.42523	0.981928	1	1	1	1	1	1	-	1	1	-	1	1	1	0	1	1	1	0	0	1	1	1	1	0	-	1	1	1	1	1	1	1
27691425|F|0-60:C>T-60:C>T	27691425	TGCAGCAGATCCATTGTGTCCATCAAATAACTGCAAAGTCATGTAGTTCTAATCAGTAGGCAGAATTTC	TGCAGCAGATCCATTGTGTCCATCAAATAACTGCAAAGTCATGTAGTTCTAATCAGTAGGCAGAATTTC	60:C>T	60	0.963947	0.769685	0.246063	0.753937	0.230315	0.015748	0.35454	0.371032	0.362786	4.91814	4.34	0.993827	1	0	1	0	1	1	0	0	1	1	0	-	0	0	0	0	1	0	0	0	1	1	1	0	1	0	0	0	1	0	1	0
27691454|F|0-43:C>G-43:C>G	27691454	TGCAGCCATTGCATCAATAGCAGCCAACTCACAGTCATCTGTGCTCTTTAGAAGATGTTCAACAGCATT	TGCAGCCATTGCATCAATAGCAGCCAACTCACAGTCATCTGTGCTCTTTAGAAGATGTTCAACAGCATT	43:C>G	43	0.998102	0.718631	0.315589	0.684411	0.281369	0.034221	0.404401	0.431985	0.418193	19.46067	17.82673	0.989247	0	0	0	0	0	0	0	0	0	0	0	1	0	0	0	1	0	0	0	1	0	0	0	0	0	0	1	0	0	0	0	0
27691590|F|0-22:C>G-22:C>G	27691590	TGCAGGGTCCCCTTCAAAGGGACCCTGCCACCTCTTGGCAAGACCACTCAATTCTTTATTACAGATCGG	TGCAGGGTCCCCTTCAAAGGGACCCTGCCACCTCTTGGCAAGACCACTCAATTCTTTATTAC	22:C>G	22	1	0.893738	0.13093	0.86907	0.106262	0.024668	0.189941	0.227574	0.208757	15.71226	15.30769	1	0	0	0	0	0	0	0	0	0	0	0	0	0	0	0	0	0	0	0	0	0	0	0	0	0	0	0	0	0	0	0	0
27691685|F|0-57:A>T-57:A>T	27691685	TGCAGTTGGAGGTAAGATAATAGCAACCTCACTATCACCTCTTTTTTCTATCCTTGGAGCTTTACAGAT	TGCAGTTGGAGGTAAGATAATAGCAACCTCACTATCACCTCTTTTTTCTATCCTTGGAGCTTTAC	57:A>T	57	1	0.872865	0.136622	0.863378	0.127135	0.009488	0.221943	0.235913	0.228928	15.82018	14.06977	0.994624	0	0	0	0	0	0	0	0	0	0	0	0	0	0	0	0	0	0	0	1	0	0	0	0	0	0	1	0	0	0	0	0
27691820|F|0-22:T>A-22:T>A	27691820	TGCAGAAAAGAGCACTCATCCTTTCATTACAGATCGGAAGAGCGGTTCAGCAGGAATGCCGAGACCGAT	TGCAGAAAAGAGCACTCATCCTTTCATTAC	22:T>A	22	0.886148	0.961456	0.044968	0.955032	0.038544	0.006424	0.074117	0.085892	0.080004	20.73458	5.12	1	2	0	0	0	-	-	0	0	0	0	0	0	0	0	0	0	0	0	1	0	-	0	1	0	0	1	0	0	0	0	0	0
27691824|F|0-10:G>A-10:G>A	27691824	TGCAGAAAAGGAGTGCCCAAATCCTTTACAGATCGGAAGAGCGGTTCAGCAGGAATGCCGAGACCGATC	TGCAGAAAAGGAGTGCCCAAATCCTTTAC	10:G>A	10	0.973435	0.791423	0.224172	0.775828	0.208577	0.015595	0.330145	0.347837	0.338991	45.36756	42.72868	0.994382	0	0	0	0	0	1	0	0	0	0	0	0	0	2	0	0	1	0	0	0	1	1	1	0	0	1	0	0	0	0	1	0
27691873|F|0-28:C>G-28:C>G	27691873	TGCAGAAAGGAACATGAAAGACGGGACCCAACTTACAGATCGGAAGAGCGGTTCAGCAGGAATGCCGAG	TGCAGAAAGGAACATGAAAGACGGGACCCAACTTAC	28:C>G	28	0.986717	1	0.001923	0.998077	0	0.001923	0	0.003839	0.001919	10.14495	3	1	0	0	0	0	0	0	0	0	0	0	0	0	0	0	0	0	0	0	0	0	0	0	0	0	0	0	0	0	0	0	0	0
27691881|F|0-19:G>T-19:G>T	27691881	TGCAGAAAGTTGCAAAATAGAAGTCTTTGCTTTGTGCTAGGTCTTACTAAACGTTTACAGATCGGAAGA	TGCAGAAAGTTGCAAAATAGAAGTCTTTGCTTTGTGCTAGGTCTTACTAAACGTTTAC	19:G>T	19	0.990512	0.992337	0.007663	0.992337	0.007663	0	0.015208	0.015208	0.015208	34.6759	25.8	1	0	0	0	0	0	0	0	0	0	0	0	0	0	0	0	0	0	0	0	0	0	0	0	0	0	0	0	0	0	0	0	0
27691881|F|0-46:C>G-46:C>G	27691881	TGCAGAAAGTTGCAAAATAGAAGTCTTTGCTTTGTGCTAGGTCTTACTAAACGTTTACAGATCGGAAGA	TGCAGAAAGTTGCAAAATAGAAGTCTTTGCTTTGTGCTAGGTCTTACTAAACGTTTAC	46:C>G	46	0.99241	0.99044	0.00956	0.99044	0.00956	0	0.018938	0.018938	0.018938	34.6759	49.14286	1	0	0	0	0	0	0	0	0	0	0	0	0	0	0	0	0	0	0	0	0	0	0	0	0	0	0	0	0	0	0	0	0
27691887|F|0-25:G>A-25:G>A	27691887	TGCAGAAATATGAGAATGTAGAAGAGTCAAAGGAGAGATGGTATTATTACAGATCGGAAGAGCGGTTCA	TGCAGAAATATGAGAATGTAGAAGAGTCAAAGGAGAGATGGTATTATTAC	25:G>A	25	0.893738	0.983015	0.019108	0.980892	0.016985	0.002123	0.033393	0.037486	0.03544	11.30699	15.81818	1	0	-	0	0	0	0	0	0	0	0	1	0	-	-	0	0	-	-	0	0	0	1	0	-	0	0	0	0	0	0	1	-
27691909|F|0-12:T>A-12:T>A	27691909	TGCAGAAATTGTTTTGGATGAATACAAAAAATTTACAGATCGGAAGAGCGGTTCAGCAGGAATGCCGAG	TGCAGAAATTGTTTTGGATGAATACAAAAAATTTAC	12:T>A	12	1	0.99241	0.009488	0.990512	0.00759	0.001898	0.015065	0.018795	0.01693	29.27581	31	1	0	0	0	0	0	0	0	0	0	0	0	0	0	0	0	0	0	0	0	0	0	0	0	0	0	0	0	0	0	0	0	0
27691925|F|0-12:T>C-12:T>C	27691925	TGCAGAACAGTATAAACACCAAATTACAGATCGGAAGAGCGGTTCAGCAGGAATGCCGAGACCGATCTC	TGCAGAACAGTATAAACACCAAATTAC	12:T>C	12	0.275142	0.751724	0.296552	0.703448	0.248276	0.048276	0.37327	0.417218	0.395244	10.27966	7.6875	0.961538	-	-	-	-	-	-	0	-	-	-	-	-	-	-	-	-	-	-	-	-	-	0	-	-	-	-	-	-	-	-	-	-
27691966|F|0-53:A>T-53:A>T	27691966	TGCAGAACTGGCAGCGGTTTCATATGCCAAAGCTGATGATCACATAAAGTGCTATCTTACAGATCGGAA	TGCAGAACTGGCAGCGGTTTCATATGCCAAAGCTGATGATCACATAAAGTGCTATCTTAC	53:A>T	53	1	0.888046	0.121442	0.878558	0.111954	0.009488	0.198841	0.213388	0.206115	17.23835	13.59722	0.994565	0	0	0	0	0	0	0	0	0	0	0	0	0	0	0	0	0	1	0	0	0	0	0	0	0	0	0	0	0	0	0	0
27692009|F|0-9:A>G-9:A>G	27692009	TGCAGAAGGAAAGCCAAGATAAAATTTTCAAAATAAATCCCATCAGAAATTACAGATCGGAAGAGCGGT	TGCAGAAGGAAAGCCAAGATAAAATTTTCAAAATAAATCCCATCAGAAATTAC	9:A>G	9	0.990512	0.024904	0.977011	0.022989	0.975096	0.001916	0.048568	0.04492	0.046744	21.3125	18.99669	1	1	0	1	0	1	1	1	1	1	1	1	1	1	1	1	1	1	1	1	1	1	1	1	1	1	1	1	0	1	1	1	1
27692020|F|0-30:G>A-30:G>A	27692020	TGCAGAAGGGTTGGCTGTCTCTTCACTGAAGCAGGCATGGTAGAAGAACCGTCTTTTACAGATCGGAAG	TGCAGAAGGGTTGGCTGTCTCTTCACTGAAGCAGGCATGGTAGAAGAACCGTCTTTTAC	30:G>A	30	0.476281	0.928287	0.075697	0.924303	0.071713	0.003984	0.133141	0.139934	0.136538	27.04659	24.95652	1	0	0	0	-	1	-	0	-	0	0	1	0	0	-	0	-	-	0	0	-	-	-	-	0	0	-	-	-	0	0	-	0
27692020|F|0-49:T>C-49:T>C	27692020	TGCAGAAGGGTTGGCTGTCTCTTCACTGAAGCAGGCATGGTAGAAGAACTGTCTTTTACAGATCGGAAG	TGCAGAAGGGTTGGCTGTCTCTTCACTGAAGCAGGCATGGTAGAAGAACTGTCTTTTAC	49:T>C	49	0.975332	0.599222	0.42607	0.57393	0.400778	0.025292	0.48031	0.489069	0.484689	27.92717	28.52652	0.994253	1	0	1	0	0	0	1	0	1	1	-	0	1	0	1	0	0	1	1	0	0	0	0	1	1	0	0	0	1	1	0	1
27692052|F|0-29:C>T-29:C>T	27692052	TGCAGAATAAAAATTCACCATATTATAGACATTTCTTTTGAATTACAGATCGGAAGAGCGGTTCAGCAG	TGCAGAATAAAAATTCACCATATTATAGACATTTCTTTTGAATTAC	29:C>T	29	1	0.973435	0.043643	0.956357	0.026565	0.017078	0.051719	0.083477	0.067598	19.67881	12.8125	1	0	0	0	0	0	0	0	0	0	0	0	0	0	0	0	0	0	0	0	0	0	0	0	0	0	0	0	0	0	0	0	0
27692071|F|0-20:G>A-20:G>A	27692071	TGCAGAATATTGTAGATCTTGCAGATTTTATCCCCTGTTTTACAGATCGGAAGAGCGGTTCAGCAGGAA	TGCAGAATATTGTAGATCTTGCAGATTTTATCCCCTGTTTTAC	20:G>A	20	0.969639	0.988258	0.013699	0.986301	0.011742	0.001957	0.023208	0.027022	0.025115	27.855	23.375	1	0	0	0	0	0	0	0	0	0	0	0	0	0	0	0	0	0	0	1	0	0	0	0	0	0	0	0	0	0	0	0	0
27692133|F|0-18:T>C-18:T>C	27692133	TGCAGAATTTCTAAATTTTGTAAATCTGATTCTGTTTACAGATCGGAAGAGCGGTTCAGCAGGAATGCC	TGCAGAATTTCTAAATTTTGTAAATCTGATTCTGTTTAC	18:T>C	18	0.286528	0.97351	0.02649	0.97351	0.02649	0	0.051577	0.051577	0.051577	16.36207	18.6	1	-	0	-	0	-	-	-	-	-	0	-	-	-	0	-	-	-	-	-	-	-	0	-	-	0	-	-	0	-	-	-	-
27692160|F|0-8:A>G-8:A>G	27692160	TGCAGACAACTTGTGCATAACACCATGTTACAGATCGGAAGAGCGGTTCAGCAGGAATGCCGAGACCGA	TGCAGACAACTTGTGCATAACACCATGTTAC	8:A>G	8	0.998102	0.465779	0.56654	0.43346	0.534221	0.032319	0.497658	0.491145	0.494401	21.24306	18.64804	0.994624	1	0	1	0	0	0	0	0	1	0	0	0	0	1	0	0	1	1	0	1	0	1	1	0	0	0	1	0	1	1	1	0
27692172|F|0-15:A>G-15:A>G	27692172	TGCAGACACCATTCGAATTACTATTCACTTATTTACAGATCGGAAGAGCGGTTCAGCAGGAATGCCGAG	TGCAGACACCATTCGAATTACTATTCACTTATTTAC	15:A>G	15	0.982922	0.027027	0.974903	0.025097	0.972973	0.001931	0.052593	0.048933	0.050763	20.29412	14.215	1	1	1	1	1	1	1	1	1	1	1	1	0	1	1	1	0	1	1	1	1	1	1	-	1	1	1	1	1	1	1	1	1
27692172|F|0-25:C>T-25:C>T	27692172	TGCAGACACCATTCGAATTACTATTCACTTATTTACAGATCGGAAGAGCGGTTCAGCAGGAATGCCGAG	TGCAGACACCATTCGAATTACTATTCACTTATTTAC	25:C>T	25	0.789374	0.03125	0.971154	0.028846	0.96875	0.002404	0.060547	0.056028	0.058287	21.5	17.99791	0.993333	-	-	-	-	1	1	1	1	-	1	1	0	-	1	-	0	1	-	-	1	1	1	1	1	1	1	1	-	-	1	1	1
27692174|F|0-17:G>T-17:G>T	27692174	TGCAGACACTACCTGTGGATTAGAATTTTCTAAATTCTCCACCAAACGCTTACAGATCGGAAGAGCGGT	TGCAGACACTACCTGTGGATTAGAATTTTCTAAATTCTCCACCAAACGCTTAC	17:G>T	17	0.990512	0.988506	0.011494	0.988506	0.011494	0	0.022724	0.022724	0.022724	17.95759	15.5	1	1	0	1	0	0	0	0	0	1	0	0	0	0	0	0	0	0	0	0	0	0	0	0	0	0	0	0	0	1	0	0	0
27692175|F|0-44:T>A-44:T>A	27692175	TGCAGACACTGCACTTATTTTGCTAGCATTTTTCTATTTTGTTCTGCAACAATTTTTACAGATCGGAAG	TGCAGACACTGCACTTATTTTGCTAGCATTTTTCTATTTTGTTCTGCAACAATTTTTAC	44:T>A	44	1	0.99241	0.00759	0.99241	0.00759	0	0.015065	0.015065	0.015065	26.30918	26.8	1	0	0	0	0	0	0	0	0	0	0	0	0	0	0	0	0	0	0	0	0	0	0	0	0	0	0	0	0	0	0	0	0
27692180|F|0-24:A>G-24:A>G	27692180	TGCAGACAGAGGGAGGGAGGATTTACATTTGGGGTTGGGGTTTCTTATTACTTGAAGTTACAGATCGGA	TGCAGACAGAGGGAGGGAGGATTTACATTTGGGGTTGGGGTTTCTTATTACTTGAAGTTAC	24:A>G	24	0.986717	1	0.007692	0.992308	0	0.007692	0	0.015266	0.007633	13.9252	11.6	1	0	-	0	0	0	0	0	0	0	0	0	0	0	0	0	0	0	0	0	0	0	0	0	0	0	0	0	-	0	0	0	0
27692180|F|0-54:A>C-54:A>C	27692180	TGCAGACAGAGGGAGGGAGGATTTGCATTTGGGGTTGGGGTTTCTTATTACTTGAAGTTACAGATCGGA	TGCAGACAGAGGGAGGGAGGATTTGCATTTGGGGTTGGGGTTTCTTATTACTTGAAGTTAC	54:A>C	54	0.998102	0.992395	0.007605	0.992395	0.007605	0	0.015093	0.015093	0.015093	14.17314	11.6	1	0	0	0	0	0	0	0	0	0	0	0	0	0	0	0	0	0	0	0	0	0	0	0	0	0	0	0	0	0	0	0	0
27692182|F|0-37:G>C-37:G>C	27692182	TGCAGCCAGGATACCCACTATAAAGGAAAGGCTATGTGCTTATTCTAAGTAGGTTACAGATCGGAAGAG	TGCAGCCAGGATACCCACTATAAAGGAAAGGCTATGTGCTTATTCTAAGTAGGTTAC	37:G>C	37	0.394687	0.980769	0.019231	0.980769	0.019231	0	0.037722	0.037722	0.037722	18.07377	18	1	-	-	-	-	-	-	0	-	-	0	-	-	-	0	-	-	0	0	-	0	-	0	-	0	0	-	0	-	-	-	0	0
27692188|F|0-12:G>C-12:G>C	27692188	TGCAGACATAATGAAGAAAGTAGCTCAAGGGATATATTGATCCTTTACAGATCGGAAGAGCGGTTCAGC	TGCAGACATAATGAAGAAAGTAGCTCAAGGGATATATTGATCCTTTAC	12:G>C	12	0.662239	0.799427	0.203438	0.796562	0.200573	0.002865	0.320687	0.324102	0.322395	24.72727	24.52941	1	0	-	0	-	0	0	-	0	0	-	0	0	-	-	-	0	0	-	-	1	0	0	0	-	-	0	1	-	0	-	0	-
27692188|F|0-41:C>T-41:C>T	27692188	TGCAGACATAATGAAGAAAGTAGCTCAAGGGATATATTGATCCTTTACAGATCGGAAGAGCGGTTCAGC	TGCAGACATAATGAAGAAAGTAGCTCAAGGGATATATTGATCCTTTAC	41:C>T	41	0.870968	0.599129	0.431373	0.568627	0.400871	0.030501	0.480347	0.490581	0.485464	25.0184	28.73504	1	0	1	0	1	0	0	1	0	0	1	0	0	1	1	1	0	0	1	1	-	0	0	0	1	1	0	-	1	0	1	0	1
27692231|F|0-29:T>G-29:T>G	27692231	TGCAGACCTTTAATGTCTGTGGTGCTTACTTAGCTTATTACAGATCGGAAGAGCGGTTCAGCAGGAATG	TGCAGACCTTTAATGTCTGTGGTGCTTACTTAGCTTATTAC	29:T>G	29	0.943074	0.418511	0.619718	0.380282	0.581489	0.038229	0.486719	0.471335	0.479027	6.29661	5.96328	1	0	0	0	0	1	1	1	1	0	0	0	1	0	2	0	1	-	0	1	1	1	0	-	0	0	1	1	0	0	0	0	0
27692243|F|0-23:T>C-23:T>C	27692243	TGCAGACTATTTGTTATTCTGATTATTGGTTACAGATCGGAAGAGCGGTTCAGCAGGAATGCCGAGACC	TGCAGACTATTTGTTATTCTGATTATTGGTTAC	23:T>C	23	0.982922	0.604247	0.453668	0.546332	0.395753	0.057915	0.478265	0.495707	0.486986	16.44385	16.18773	1	0	0	0	0	1	1	0	0	0	0	0	0	0	2	0	0	1	0	1	0	1	1	1	0	0	1	0	0	0	0	1	0
27692244|F|0-18:G>A-18:G>A	27692244	TGCAGACTCACGAACTTCGGGCGTGCTGTTGACAGAAAATTTACAGATCGGAAGAGCGGTTCAGCAGGA	TGCAGACTCACGAACTTCGGGCGTGCTGTTGACAGAAAATTTAC	18:G>A	18	0.97723	0.990291	0.01165	0.98835	0.009709	0.001942	0.019229	0.02303	0.021129	26.96205	30.5	1	0	-	0	-	0	0	0	0	0	0	0	0	0	0	0	0	0	0	0	0	0	0	0	1	0	0	0	-	0	0	0	1
27692255|F|0-17:A>T-17:A>T	27692255	TGCAGACTGGCCTGGTGAGATTTACAGATCGGAAGAGCGGTTCAGCAGGAATGCCGAGACCGATCTCGT	TGCAGACTGGCCTGGTGAGATTTAC	17:A>T	17	0.998102	0.876426	0.13308	0.86692	0.123574	0.009506	0.216607	0.230739	0.223673	19.3775	18.59494	1	0	0	0	0	0	0	0	0	0	0	0	0	0	0	0	0	0	0	0	0	0	0	0	0	0	0	0	0	0	0	0	0
27692260|F|0-47:G>A-47:G>A	27692260	TGCAGACTTACTGGTCTCCCCCTCATGATGGACCTTTTATAATGAAGGGGCTACAGCTTACAGATCGGA	TGCAGACTTACTGGTCTCCCCCTCATGATGGACCTTTTATAATGAAGGGGCTACAGCTTAC	47:G>A	47	0.996205	0.994286	0.009524	0.990476	0.005714	0.00381	0.011363	0.018866	0.015115	10.70598	8.83333	1	0	0	0	0	0	0	0	0	0	0	0	0	0	0	0	0	0	0	0	0	0	0	0	0	0	0	0	0	0	0	0	0
27692264|F|0-24:C>T-24:C>T	27692264	TGCAGACTTTTTCCAGCCATCGAACTTTACATCTTTACAGATCGGAAGAGCGGTTCAGCAGGAATGCCG	TGCAGACTTTTTCCAGCCATCGAACTTTACATCTTTAC	24:C>T	24	0.476281	0.984064	0.015936	0.984064	0.015936	0	0.031365	0.031365	0.031365	27.01	30.8	1	0	0	0	0	-	-	0	-	0	0	-	0	-	-	-	0	-	0	-	0	-	-	-	-	0	-	0	0	0	0	-	-
27692277|F|0-10:A>T-10:A>T	27692277	TGCAGAGAAGAGGGGATTCTATTGGTTACAGATCGGAAGAGCGGTTCAGCAGGAATGCCGAGACCGATC	TGCAGAGAAGAGGGGATTCTATTGGTTAC	10:A>T	10	0.986717	0.936538	0.067308	0.932692	0.063462	0.003846	0.118868	0.125555	0.122212	15.83247	16.47368	1	0	0	0	0	0	0	0	0	0	0	0	0	0	0	0	0	0	0	0	0	0	0	0	0	0	0	0	0	0	0	0	0
27692278|F|0-27:T>G-27:T>G	27692278	TGCAGAGAAGGAGCAACAAATCAGTCTTCATTCAAACTATAATCATTACAGATCGGAAGAGCGGTTCAG	TGCAGAGAAGGAGCAACAAATCAGTCTTCATTCAAACTATAATCATTAC	27:T>G	27	0.998102	0.914449	0.10076	0.89924	0.085551	0.015209	0.156465	0.181216	0.16884	32.05043	27.5	1	0	0	0	0	0	0	0	0	0	0	0	0	0	0	0	0	0	0	0	0	0	0	0	0	0	0	0	0	0	0	0	0
27692285|F|0-19:T>C-19:T>C	27692285	TGCAGAGAATGGGAAATATTGATCAAGCTGTTCCTTTCTTTGGGAAAGGATTTACAGATCGGAAGAGCG	TGCAGAGAATGGGAAATATTGATCAAGCTGTTCCTTTCTTTGGGAAAGGATTTAC	19:T>C	19	1	0.011385	0.99241	0.00759	0.988615	0.003795	0.022511	0.015065	0.018788	20.85714	26.50725	1	1	1	1	1	1	1	1	1	1	1	1	1	1	1	1	1	1	1	1	1	1	1	1	1	1	1	1	1	1	1	1	1
27692290|F|0-24:G>T-24:G>T	27692290	TGCAGAGACCAATCTGTGCAATGTGCAGAAAAATTACAGATCGGAAGAGCGGTTCAGCAGGAATGCCGA	TGCAGAGACCAATCTGTGCAATGTGCAGAAAAATTAC	24:G>T	24	1	0.969639	0.043643	0.956357	0.030361	0.013283	0.058878	0.083477	0.071177	27.77011	21.96154	1	0	0	0	0	0	0	0	0	0	0	0	0	0	0	0	0	0	0	0	0	0	0	0	0	0	0	0	0	0	0	0	0
27692345|F|0-46:G>T-46:G>T	27692345	TGCAGAGCATGGTCATTCTGGGCAGCAGAGTTACCGCTTCTATCACGTTACAGATCGGAAGAGCGGTTC	TGCAGAGCATGGTCATTCTGGGCAGCAGAGTTACCGCTTCTATCACGTTAC	46:G>T	46	0.982922	0.996139	0.003861	0.996139	0.003861	0	0.007692	0.007692	0.007692	19.84943	36.5	1	0	0	0	0	0	0	0	0	0	0	-	0	0	0	0	0	0	0	0	0	0	0	0	0	0	0	0	0	0	0	0	0
27692345|F|0-7:C>G-7:C>G	27692345	TGCAGAGCATGGTCATTCTGGGCAGCAGAGTTACCGCTTCTATCACGTTACAGATCGGAAGAGCGGTTC	TGCAGAGCATGGTCATTCTGGGCAGCAGAGTTACCGCTTCTATCACGTTAC	7:C>G	7	0.990512	0.988506	0.01341	0.98659	0.011494	0.001916	0.022724	0.02646	0.024592	19.84943	27.33333	1	0	0	0	0	0	0	0	0	0	0	1	0	0	0	0	0	0	0	0	0	0	0	0	0	0	0	0	0	0	0	0	0
27692366|F|0-17:C>T-17:C>T	27692366	TGCAGAGGAACAATTTGCTATATCTTTTGTGGAATATTACAGATCGGAAGAGCGGTTCAGCAGGAATGC	TGCAGAGGAACAATTTGCTATATCTTTTGTGGAATATTAC	17:C>T	17	0.998102	0.865019	0.159696	0.840304	0.134981	0.024715	0.233522	0.268386	0.250954	24.70677	21.11111	0.994624	0	0	0	0	0	0	0	0	0	0	0	0	0	0	0	0	0	0	0	0	0	0	0	0	0	0	0	0	0	0	0	0
27692371|F|0-26:T>C-26:T>C	27692371	TGCAGAGGAATAAATACACACTTCGTTATTACAGATCGGAAGAGCGGTTCAGCAGGAATGCCGAGACCG	TGCAGAGGAATAAATACACACTTCGTTATTAC	26:T>C	26	0.842505	0.880631	0.128378	0.871622	0.119369	0.009009	0.210241	0.223795	0.217018	13.75803	12.50769	1	0	0	0	0	0	0	0	0	0	0	0	0	0	0	0	0	0	0	0	0	0	-	0	0	0	0	0	0	0	0	0	0
27692372|F|0-27:A>T-27:A>T	27692372	TGCAGAGGAATCCTTTATTCCCTTTTCAGTTACAGATCGGAAGAGCGGTTCAGCAGGAATGCCGAGACC	TGCAGAGGAATCCTTTATTCCCTTTTCAGTTAC	27:A>T	27	0.791271	0.932854	0.071942	0.928058	0.067146	0.004796	0.125275	0.133533	0.129404	15.50109	15.31429	1	1	0	1	0	0	0	0	0	1	0	0	-	0	0	0	-	0	0	0	0	0	0	0	0	0	0	0	0	1	0	0	0
27692372|F|0-5:A>G-5:A>G	27692372	TGCAGAGGAATCCTTTATTCCCTTTTCAGTTACAGATCGGAAGAGCGGTTCAGCAGGAATGCCGAGACC	TGCAGAGGAATCCTTTATTCCCTTTTCAGTTAC	5:A>G	5	0.935484	0.78499	0.225152	0.774848	0.21501	0.010142	0.337562	0.348917	0.343239	15.56455	14.5	0.993976	-	0	-	0	0	0	0	0	-	0	0	1	0	0	0	1	0	0	0	0	0	0	0	0	0	0	0	0	-	0	0	0
27692383|F|0-12:T>C-12:T>C	27692383	TGCAGAGGATGATGCCGTTTTACTTCAAGGAGATGACAGATTACATCCCATGAATTACAGATCGGAAGA	TGCAGAGGATGATGCCGTTTTACTTCAAGGAGATGACAGATTACATCCCATGAATTAC	12:T>C	12	1	0.99241	0.00759	0.99241	0.00759	0	0.015065	0.015065	0.015065	28.54428	24.2	1	0	0	0	0	0	0	0	0	0	0	0	0	0	0	0	0	0	0	0	0	0	0	0	0	0	0	0	0	0	0	0	0
27692402|F|0-29:C>A-29:C>A	27692402	TGCAGAGGGTTTGGTTTGGTTTTCTGCAACCTAGAAAGTTACAGATCGGAAGAGCGGTTCAGCAGGAAT	TGCAGAGGGTTTGGTTTGGTTTTCTGCAACCTAGAAAGTTAC	29:C>A	29	0.998102	0.954373	0.04943	0.95057	0.045627	0.003802	0.087091	0.093973	0.090532	24.13423	29.64516	1	0	0	0	0	0	0	0	0	0	0	0	0	2	1	0	0	1	0	0	0	0	1	0	1	0	0	0	0	0	1	1	1
27692407|F|0-29:G>T-29:G>T	27692407	TGCAGAGGTCGAGGGTCGAGCATCTGTCCGGATACTCATTACAGATCGGAAGAGCGGTTCAGCAGGAAT	TGCAGAGGTCGAGGGTCGAGCATCTGTCCGGATACTCATTAC	29:G>T	29	1	0.99241	0.00759	0.99241	0.00759	0	0.015065	0.015065	0.015065	27.40645	22.4	1	0	0	0	0	0	0	0	0	0	0	0	0	0	0	0	0	0	0	0	0	0	0	0	0	0	0	0	0	0	0	0	0
27692409|F|0-14:C>T-14:C>T	27692409	TGCAGAGGTGCATACTTTGCAGTCTACTTTTTGTACAAAATTTACAGATCGGAAGAGCGGTTCAGCAGG	TGCAGAGGTGCATACTTTGCAGTCTACTTTTTGTACAAAATTTAC	14:C>T	14	0.994307	0.98855	0.013359	0.986641	0.01145	0.001908	0.022639	0.026361	0.0245	12.03752	11.125	1	0	0	0	0	0	0	0	0	0	0	0	0	0	0	0	0	0	0	1	0	0	0	0	0	0	0	0	0	0	0	0	0
27692413|F|0-8:A>T-8:A>T	27692413	TGCAGAGTAACATTATCTGCTGAAACTGAAGATTACAGATCGGAAGAGCGGTTCAGCAGGAATGCCGAG	TGCAGAGTAACATTATCTGCTGAAACTGAAGATTAC	8:A>T	8	0.996205	0.992381	0.007619	0.992381	0.007619	0	0.015122	0.015122	0.015122	23.49515	23.4	1	0	0	0	0	0	0	0	0	0	0	0	0	0	0	0	0	0	0	0	0	0	0	0	0	0	0	0	0	0	0	0	0
27692426|F|0-36:G>A-36:G>A	27692426	TGCAGAGTCTAACATCGGCTCAACAGAAGGCCATGCGGGTGGTTCTAAACTGTTACAGATCGGAAGAGC	TGCAGAGTCTAACATCGGCTCAACAGAAGGCCATGCGGGTGGTTCTAAACTGTTAC	36:G>A	36	0.996205	0.87619	0.135238	0.864762	0.12381	0.011429	0.216961	0.233898	0.225429	20.95455	19.7037	0.994624	0	0	0	0	0	0	0	1	0	0	0	0	1	0	1	0	0	0	0	0	0	0	0	0	0	0	0	0	0	1	0	0
27692434|F|0-10:A>T-10:A>T	27692434	TGCAGAGTGGAAGGGATTCTGTAATGTAGTTACAGATCGGAAGAGCGGTTCAGCAGGAATGCCGAGACC	TGCAGAGTGGAAGGGATTCTGTAATGTAGTTAC	10:A>T	10	0.99241	0.380497	0.627151	0.372849	0.619503	0.007648	0.471438	0.467665	0.469552	17.1453	15.98715	0.983333	1	0	1	0	0	1	1	1	1	1	1	0	1	0	0	0	1	1	1	0	1	1	1	0	1	0	0	0	1	1	1	1
27692445|F|0-41:T>C-41:T>C	27692445	TGCAGAGTTGCTCACCCAAGGCCTGACTCCCTGCTTTTCTTTCAATGAAGGTTACAGATCGGAAGAGCG	TGCAGAGTTGCTCACCCAAGGCCTGACTCCCTGCTTTTCTTTCAATGAAGGTTAC	41:T>C	41	0.979127	0.984496	0.044574	0.955426	0.015504	0.02907	0.030527	0.085174	0.05785	22.77907	9.4	0.95	0	2	0	0	0	0	-	0	2	0	0	0	0	0	0	0	0	0	0	0	0	0	0	0	0	0	0	0	0	0	0	0
27692454|F|0-10:G>A-10:G>A	27692454	TGCAGAGTTTGGTGTTTACTTGGATTTATTTACAGATCGGAAGAGCGGTTCAGCAGGAATGCCGAGACC	TGCAGAGTTTGGTGTTTACTTGGATTTATTTAC	10:G>A	10	0.990512	0.672414	0.342912	0.657088	0.327586	0.015326	0.440547	0.450647	0.445597	29.25412	25.25743	0.989011	0	0	0	0	1	1	1	1	0	1	0	0	0	1	0	0	1	0	1	0	1	1	1	0	1	1	0	0	0	1	1	0
27692454|F|0-27:G>A-27:G>A	27692454	TGCAGAGTTTGGTGTTTACTTGGATTTGTTTACAGATCGGAAGAGCGGTTCAGCAGGAATGCCGAGACC	TGCAGAGTTTGGTGTTTACTTGGATTTGTTTAC	27:G>A	27	0.390892	0.063107	0.936893	0.063107	0.936893	0	0.118249	0.118249	0.118249	11.35714	23.68519	1	-	-	-	-	1	1	1	1	-	1	-	-	-	1	-	-	1	-	1	-	1	1	1	-	1	1	-	-	-	1	1	-
27692459|F|0-33:T>G-33:T>G	27692459	TGCAGATAAAGCATCTCAATTTCTTGAGAAAGATCAGAATCAAGATATGATTACAGATCGGAAGAGCGG	TGCAGATAAAGCATCTCAATTTCTTGAGAAAGATCAGAATCAAGATATGATTAC	33:T>G	33	1	0.99241	0.00759	0.99241	0.00759	0	0.015065	0.015065	0.015065	25.03221	21.6	1	0	0	0	0	0	0	0	0	0	0	0	0	0	0	0	0	0	0	0	0	0	0	0	0	0	0	0	0	0	0	0	0
27692514|F|0-20:G>A-20:G>A	27692514	TGCAGATATGAAACAATGTCGGTGTTACAGATCGGAAGAGCGGTTCAGCAGGAATGCCGAGACCGATCT	TGCAGATATGAAACAATGTCGGTGTTAC	20:G>A	20	0.755218	0.98995	0.012563	0.987437	0.01005	0.002513	0.019898	0.02481	0.022354	8.23312	6	1	0	0	0	0	0	0	-	0	0	0	0	-	0	0	0	-	0	0	0	-	0	0	0	0	0	0	-	0	0	0	0	0
27692538|F|0-25:C>T-25:C>T	27692538	TGCAGATCAGGGATTCGTCACAACTCTTACAGATCGGAAGAGCGGTTCAGCAGGAATGCCGAGACCGAT	TGCAGATCAGGGATTCGTCACAACTCTTAC	25:C>T	25	0.998102	0.992395	0.007605	0.992395	0.007605	0	0.015093	0.015093	0.015093	18.26935	31	1	0	0	0	0	0	0	0	0	0	0	0	0	0	0	0	0	0	0	0	0	0	0	0	0	0	0	0	0	0	0	0	0
27692563|F|0-27:C>G-27:C>G	27692563	TGCAGATCGAGAATTTATCTGGTTTTCCAGAATTTCTGTATTTACAGATCGGAAGAGCGGTTCAGCAGG	TGCAGATCGAGAATTTATCTGGTTTTCCAGAATTTCTGTATTTAC	27:C>G	27	0.99241	0.992352	0.007648	0.992352	0.007648	0	0.015179	0.015179	0.015179	13.65422	9.6	1	0	0	0	0	0	0	0	0	0	0	0	0	0	0	0	0	0	0	0	0	0	0	0	0	0	0	0	0	0	0	0	0
27692568|F|0-33:A>G-33:A>G	27692568	TGCAGATCTAACTTGAGAGAAATCCAGAGCATCAGTTACAGATCGGAAGAGCGGTTCAGCAGGAATGCC	TGCAGATCTAACTTGAGAGAAATCCAGAGCATCAGTTAC	33:A>G	33	0.998102	0.479087	0.558935	0.441065	0.520913	0.038023	0.499125	0.493053	0.496089	20.97674	21.24713	1	1	0	1	0	1	1	1	1	1	1	1	1	1	0	1	1	1	1	0	0	2	0	1	1	1	2	0	0	1	0	1	1
27692571|F|0-12:T>C-12:T>C	27692571	TGCAGATCTCAGTAACTTCAGTTTCTTGAATTTTACAGATCGGAAGAGCGGTTCAGCAGGAATGCCGAG	TGCAGATCTCAGTAACTTCAGTTTCTTGAATTTTAC	12:T>C	12	0.988615	0.992322	0.007678	0.992322	0.007678	0	0.015237	0.015237	0.015237	30.09477	32	1	0	0	0	0	0	0	0	0	0	0	0	0	0	0	0	0	0	0	0	0	0	0	0	0	0	0	0	0	0	0	0	0
27692571|F|0-8:T>G-8:T>G	27692571	TGCAGATCTCAGTAACTTCAGTTTCTTGAATTTTACAGATCGGAAGAGCGGTTCAGCAGGAATGCCGAG	TGCAGATCTCAGTAACTTCAGTTTCTTGAATTTTAC	8:T>G	8	0.99241	0.988528	0.011472	0.988528	0.011472	0	0.022681	0.022681	0.022681	30.09477	26.85714	1	0	0	0	0	0	0	0	0	0	0	0	0	0	0	0	0	0	0	0	0	0	0	0	0	0	0	0	0	0	0	0	0
27692574|F|0-22:G>T-22:G>T	27692574	TGCAGATCTGAATGCAAATTTTGGTATGTAAATGTATACAAGTATCCCATTACAGATCGGAAGAGCGGT	TGCAGATCTGAATGCAAATTTTGGTATGTAAATGTATACAAGTATCCCATTAC	22:G>T	22	0.996205	0.992381	0.007619	0.992381	0.007619	0	0.015122	0.015122	0.015122	15.6175	17.2	1	0	0	0	0	0	0	0	0	0	0	0	0	0	0	0	0	0	0	0	0	0	0	0	0	0	0	0	0	0	0	0	0
27692591|F|0-54:G>T-54:G>T	27692591	TGCAGATGAACTTCAAATCCAAATCAAAGAATACCAGGTAAGTCCATAAGAAAAGTTACAGATCGGAAG	TGCAGATGAACTTCAAATCCAAATCAAAGAATACCAGGTAAGTCCATAAGAAAAGTTAC	54:G>T	54	0.975332	0.007782	0.992218	0.007782	0.992218	0	0.015443	0.015443	0.015443	27.6	23.11074	1	1	1	1	1	1	1	1	1	1	1	1	-	1	1	1	-	1	1	1	1	1	1	1	1	1	1	1	1	1	1	1	1
27692593|F|0-22:T>A-22:T>A	27692593	TGCAGATGAAGGATTTTGGTTTTTTACAGATCGGAAGAGCGGTTCAGCAGGAATGCCGAGACCGATCTC	TGCAGATGAAGGATTTTGGTTTTTTAC	22:T>A	22	0.798861	0.983373	0.023753	0.976247	0.016627	0.007126	0.032701	0.046378	0.039539	10.02917	4.90909	1	0	0	0	0	0	0	0	0	0	0	0	-	-	0	1	0	0	-	0	0	0	0	0	0	0	0	0	0	0	0	0	0
27692599|F|0-15:T>C-15:T>C	27692599	TGCAGATGAGAAAATTTTGCCCAAGTAAAATCCAACTCCATTGATTCCATTACAGATCGGAAGAGCGGT	TGCAGATGAGAAAATTTTGCCCAAGTAAAATCCAACTCCATTGATTCCATTAC	15:T>C	15	0.998102	0.110266	0.904943	0.095057	0.889734	0.015209	0.196215	0.172042	0.184129	27.81159	17.43993	1	0	0	0	0	1	1	0	1	0	1	1	1	1	2	1	1	1	1	0	1	1	1	0	0	1	1	1	0	0	0	1	0
27692617|F|0-44:T>C-44:T>C	27692617	TGCAGATGCTATATTGAAAAAGTTTCCAGATCATGGAGGTAAGCTAACTTCATTTACAGATCGGAAGAG	TGCAGATGCTATATTGAAAAAGTTTCCAGATCATGGAGGTAAGCTAACTTCATTTAC	44:T>C	44	0.986717	0.007692	0.992308	0.007692	0.992308	0	0.015266	0.015266	0.015266	41.6	21.19608	1	1	1	1	1	1	1	1	1	1	1	1	1	1	1	1	1	1	1	1	1	1	1	1	-	1	1	1	1	1	1	1	1
27692642|F|0-35:C>G-35:C>G	27692642	TGCAGATGTTGGAAGGTTCACAGACCCTTTTACCTCCGGATGAGCTTACAGATCGGAAGAGCGGTTCAG	TGCAGATGTTGGAAGGTTCACAGACCCTTTTACCTCCGGATGAGCTTAC	35:C>G	35	0.994307	0.98855	0.01145	0.98855	0.01145	0	0.022639	0.022639	0.022639	12.36334	13.25	1	0	0	0	0	0	0	0	0	0	0	0	1	0	0	0	1	0	0	0	0	0	0	0	0	0	0	0	0	0	0	0	0
27692660|F|0-5:C>A-5:C>A	27692660	TGCAGCTTCACATGCTTGGAAATATGGTTATACTGTTACAGATCGGAAGAGCGGTTCAGCAGGAATGCC	TGCAGCTTCACATGCTTGGAAATATGGTTATACTGTTAC	5:C>A	5	0.971537	0.007812	1	0	0.992188	0.007812	0.015503	0	0.007751	14.6	11.06612	1	1	1	1	1	1	1	1	1	1	1	1	1	1	1	1	1	1	1	1	1	1	1	1	1	1	-	1	1	1	-	1	1
27692662|F|0-9:A>G-9:A>G	27692662	TGCAGATTCACTTGAAGAAGATGAAGTGCAGGAATTTTTTACAGATCGGAAGAGCGGTTCAGCAGGAAT	TGCAGATTCACTTGAAGAAGATGAAGTGCAGGAATTTTTTAC	9:A>G	9	0.314991	0.975904	0.024096	0.975904	0.024096	0	0.047031	0.047031	0.047031	37.11053	36	1	-	0	-	0	-	0	0	-	-	0	-	-	0	-	0	-	-	0	-	-	-	-	-	-	0	-	-	0	-	0	-	-
27692666|F|0-7:T>C-7:T>C	27692666	TGCAGATTCATGTTTGGGCGGATTACAGATCGGAAGAGCGGTTCAGCAGGAATGCCGAGACCGATCTCG	TGCAGATTCATGTTTGGGCGGATTAC	7:T>C	7	1	0.827324	0.216319	0.783681	0.172676	0.043643	0.285717	0.33905	0.312384	15.22244	14.83212	1	1	0	1	0	0	0	2	0	1	1	1	0	0	0	0	0	0	0	0	0	0	0	0	0	1	0	0	0	1	0	0	0
27692671|F|0-10:G>C-10:G>C	27692671	TGCAGATTCCGCGGGTCCAATTACTTACAGATCGGAAGAGCGGTTCAGCAGGAATGCCGAGACCGATCT	TGCAGATTCCGCGGGTCCAATTACTTAC	10:G>C	10	0.998102	0.007605	0.992395	0.007605	0.992395	0	0.015093	0.015093	0.015093	23.8	20.75484	1	1	1	1	1	1	1	1	1	1	1	1	1	1	1	1	1	1	1	1	1	1	1	1	1	1	1	1	1	1	1	1	1
27692671|F|0-12:G>A-12:G>A	27692671	TGCAGATTCCCCGGGTCGAATTACTTACAGATCGGAAGAGCGGTTCAGCAGGAATGCCGAGACCGATCT	TGCAGATTCCCCGGGTCGAATTACTTAC	12:G>A	12	0.998102	0.007605	0.992395	0.007605	0.992395	0	0.015093	0.015093	0.015093	23.4	20.75484	1	1	1	1	1	1	1	1	1	1	1	1	1	1	1	1	1	1	1	1	1	1	1	1	1	1	1	1	1	1	1	1	1
27692689|F|0-15:G>T-15:G>T	27692689	TGCAGATTGTCTGCGGACTGCATTACAGATCGGAAGAGCGGTTCAGCAGGAATGCCGAGACCGATCTCG	TGCAGATTGTCTGCGGACTGCATTAC	15:G>T	15	0.994307	0.992366	0.007634	0.992366	0.007634	0	0.015151	0.015151	0.015151	22.12298	22.2	1	0	0	0	0	0	0	0	0	0	0	0	0	0	0	0	0	0	0	0	0	0	0	0	0	0	0	0	0	0	0	0	0
27692698|F|0-12:C>A-12:C>A	27692698	TGCAGATTTATTCTATTTCCAGTCAATTATTTCAATAATGTGATTCCATTTTACAGATCGGAAGAGCGG	TGCAGATTTATTCTATTTCCAGTCAATTATTTCAATAATGTGATTCCATTTTAC	12:C>A	12	0.998102	0.195817	0.811787	0.188213	0.804183	0.007605	0.314946	0.305578	0.310262	23.1129	17.54167	0.994565	1	0	1	0	1	1	1	1	1	0	1	1	1	2	1	1	1	0	1	1	1	1	1	1	0	1	1	0	1	0	1	0
27692728|F|0-23:T>G-23:T>G	27692728	TGCAGCAAAACACATGTTCGGTATTTCTTGATTACAGATCGGAAGAGCGGTTCAGCAGGAATGCCGAGA	TGCAGCAAAACACATGTTCGGTATTTCTTGATTAC	23:T>G	23	0.990512	0.894636	0.111111	0.888889	0.105364	0.005747	0.188525	0.197531	0.193028	13.53333	15.12121	1	0	0	0	0	0	0	0	0	0	0	0	0	0	0	0	0	0	0	0	0	0	0	0	0	0	0	0	0	0	0	0	0
27692728|F|0-26:C>A-26:C>A	27692728	TGCAGCAAAACACATGTTCGGTATTTCTTGATTACAGATCGGAAGAGCGGTTCAGCAGGAATGCCGAGA	TGCAGCAAAACACATGTTCGGTATTTCTTGATTAC	26:C>A	26	0.895636	0.991525	0.010593	0.989407	0.008475	0.002119	0.016806	0.020962	0.018884	13.51079	23.33333	1	0	0	0	0	0	0	0	0	0	0	0	0	0	0	0	0	0	0	0	0	0	0	0	0	0	0	0	0	0	0	0	0
27692818|F|0-22:C>T-22:C>T	27692818	TGCAGCTCATATCAAACATAGCCTCCATTTACAGATCGGAAGAGCGGTTCAGCAGGAATGCCGAGACCG	TGCAGCTCATATCAAACATAGCCTCCATTTAC	22:C>T	22	0.99241	0.992352	0.011472	0.988528	0.007648	0.003824	0.015179	0.022681	0.01893	14.40681	9.71429	1	0	0	0	0	0	0	0	0	0	0	0	0	0	0	0	0	0	0	0	0	0	0	0	0	0	0	0	0	0	0	0	0
27692843|F|0-11:A>T-11:A>T	27692843	TGCAGCAGAAGATCACATACAGCTAGTTACAGATCGGAAGAGCGGTTCAGCAGGAATGCCGAGACCGAT	TGCAGCAGAAGATCACATACAGCTAGTTAC	11:A>T	11	0.998102	0.48289	0.557034	0.442966	0.51711	0.039924	0.499414	0.493494	0.496454	14.94649	14.13506	0.989011	0	0	0	0	0	1	2	0	0	1	0	1	0	2	0	1	1	0	1	1	0	1	0	0	1	0	1	0	0	0	1	0
27692878|F|0-16:T>A-16:T>A	27692878	TGCAGCAGCTAATAATTTGATAATTTTGATTACAGATCGGAAGAGCGGTTCAGCAGGAATGCCGAGACC	TGCAGCAGCTAATAATTTGATAATTTTGATTAC	16:T>A	16	0.981025	0.007737	0.992263	0.007737	0.992263	0	0.015354	0.015354	0.015354	26	13.13455	1	1	1	1	1	1	1	1	1	1	1	1	1	1	1	1	1	1	1	1	1	1	1	1	1	1	1	1	1	1	1	1	1
27692916|F|0-21:A>G-21:A>G	27692916	TGCAGCAGTAGTTCTATCTATATTGTGCTTACAGATCGGAAGAGCGGTTCAGCAGGAATGCCGAGACCG	TGCAGCAGTAGTTCTATCTATATTGTGCTTAC	21:A>G	21	0.931689	0.98778	0.016293	0.983707	0.01222	0.004073	0.024141	0.032056	0.028098	6.18739	6	1	1	0	1	0	0	0	0	0	1	0	-	0	0	0	0	0	0	0	-	0	0	0	0	0	0	0	0	0	1	-	0	0
27692916|F|0-24:G>C-24:G>C	27692916	TGCAGCAGTAGTTCTATCTATATTGTGCTTACAGATCGGAAGAGCGGTTCAGCAGGAATGCCGAGACCG	TGCAGCAGTAGTTCTATCTATATTGTGCTTAC	24:G>C	24	0.939279	0.979798	0.020202	0.979798	0.020202	0	0.039588	0.039588	0.039588	6.18739	5.18182	1	-	0	-	0	0	0	0	0	-	0	-	0	0	0	0	0	0	0	1	0	0	0	0	0	0	0	0	0	-	-	0	0
27692926|F|0-36:G>T-36:G>T	27692926	TGCAGCAGTTGAGGATTCCCAGAAAATATGAAACTAGAACTACCCAACCCCTTACAGATCGGAAGAGCG	TGCAGCAGTTGAGGATTCCCAGAAAATATGAAACTAGAACTACCCAACCCCTTAC	36:G>T	36	0.996205	0.470476	0.550476	0.449524	0.529524	0.020952	0.498257	0.494904	0.49658	8.92593	9.09552	1	0	0	0	0	1	1	1	1	0	1	1	0	1	1	1	0	1	0	1	0	1	1	1	1	1	1	0	0	0	1	1	1
27692935|F|0-18:T>C-18:T>C	27692935	TGCAGCATACCTGAGATATGTGTAGGAATTCACTTCCTGTTACAGATCGGAAGAGCGGTTCAGCAGGAA	TGCAGCATACCTGAGATATGTGTAGGAATTCACTTCCTGTTAC	18:T>C	18	0.994307	0.982824	0.017176	0.982824	0.017176	0	0.033761	0.033761	0.033761	13.41475	15.36364	1	0	0	0	0	0	0	0	0	0	0	0	0	0	0	0	0	0	0	0	0	0	0	0	1	0	0	0	0	0	0	0	1
27692937|F|0-42:C>T-42:C>T	27692937	TGCAGCATAGAATCTGCAATTGTCAATTACCAATGTCAGATCCAGACATTACAGATCGGAAGAGCGGTT	TGCAGCATAGAATCTGCAATTGTCAATTACCAATGTCAGATCCAGACATTAC	42:C>T	42	0.998102	0.977186	0.022814	0.977186	0.022814	0	0.044586	0.044586	0.044586	23.52295	31.6	1	0	0	0	0	0	0	0	0	0	0	0	1	0	0	0	1	0	0	0	0	0	0	0	0	0	0	0	0	0	0	0	0
27692962|F|0-5:C>A-5:C>A	27692962	TGCAGCATCTTCCAATGTTGAAGTGCATTACAGATCGGAAGAGCGGTTCAGCAGGAATGCCGAGACCGA	TGCAGCATCTTCCAATGTTGAAGTGCATTAC	5:C>A	5	0.227704	0.95	0.05	0.95	0.05	0	0.095	0.095	0.095	14.28244	8	1	-	-	-	-	0	0	0	0	-	-	-	0	-	0	-	0	0	-	-	-	0	-	0	-	-	0	-	-	-	-	0	-
27692991|F|0-20:C>G-20:C>G	27692991	TGCAGCATTGGGACCATTGTCCGCATCATCATCACTTACAGATCGGAAGAGCGGTTCAGCAGGAATGCC	TGCAGCATTGGGACCATTGTCCGCATCATCATCACTTAC	20:C>G	20	0.998102	1	0.003802	0.996198	0	0.003802	0	0.007576	0.003788	17.76	4.5	1	0	0	0	0	0	0	0	0	0	0	0	0	0	0	0	0	0	0	0	0	0	0	0	0	0	0	0	0	0	0	0	0
27693003|F|0-13:G>A-13:G>A	27693003	TGCAGCCAAATGAGCAACAGCAAGAGGCAGCTGACAACTTGGTTACAGATCGGAAGAGCGGTTCAGCAG	TGCAGCCAAATGAGCAACAGCAAGAGGCAGCTGACAACTTGGTTAC	13:G>A	13	1	0.97723	0.02277	0.97723	0.02277	0	0.044504	0.044504	0.044504	17.46557	25.46667	1	0	1	0	1	0	0	0	0	0	0	0	0	0	0	0	0	0	0	0	0	0	0	0	0	0	0	0	1	0	0	0	0
27693011|F|0-13:T>G-13:T>G	27693011	TGCAGCCAAGCTATGATAATTCTTACAGATCGGAAGAGCGGTTCAGCAGGAATGCCGAGACCGATCTCG	TGCAGCCAAGCTATGATAATTCTTAC	13:T>G	13	0.796964	0.997619	0.002381	0.997619	0.002381	0	0.004751	0.004751	0.004751	7.57469	7	1	0	0	0	0	0	0	0	0	0	0	0	-	0	0	0	-	0	-	0	0	0	0	0	0	0	0	0	0	0	0	0	0
27693100|F|0-32:T>C-32:T>C	27693100	TGCAGCCTAGTTGATCCAGGGAAAGCTTGAAATCTGCCTTACAGATCGGAAGAGCGGTTCAGCAGGAAT	TGCAGCCTAGTTGATCCAGGGAAAGCTTGAAATCTGCCTTAC	32:T>C	32	0.99241	0.969407	0.051625	0.948375	0.030593	0.021033	0.059314	0.09792	0.078617	10.59068	6.2069	0.983333	0	0	0	0	0	0	0	0	0	0	0	2	0	0	0	0	0	0	2	0	0	0	0	0	0	0	2	0	0	0	0	0
27693125|F|0-24:C>T-24:C>T	27693125	TGCAGCCTTCCAGATGAATCCAGCCGAATAGGTAATACTCATTTTCTTACAGATCGGAAGAGCGGTTCA	TGCAGCCTTCCAGATGAATCCAGCCGAATAGGTAATACTCATTTTCTTAC	24:C>T	24	1	0.975332	0.036053	0.963947	0.024668	0.011385	0.048119	0.069507	0.058813	21.59339	15.11111	1	0	0	0	0	0	0	0	0	0	0	0	0	0	0	0	0	0	0	0	0	0	0	0	0	0	0	0	0	0	0	0	0
27693153|F|0-9:C>A-9:C>A	27693153	TGCAGCGATCGACTGGAAGTTTTTGATGTTTCAAGAAATAGTTTACAGATCGGAAGAGCGGTTCAGCAG	TGCAGCGATCGACTGGAAGTTTTTGATGTTTCAAGAAATAGTTTAC	9:C>A	9	0.994307	0.895038	0.125954	0.874046	0.104962	0.020992	0.18789	0.220179	0.204035	42.64875	40.32895	0.98913	0	0	0	0	0	0	0	1	0	0	0	0	0	0	0	0	2	1	0	0	0	0	0	0	0	0	0	0	0	2	0	0
27693154|F|0-6:G>A-6:G>A	27693154	TGCAGCGATGAAATAAAGTCAAAAATCACAATACAAATATGTGGCCATAGTTACAGATCGGAAGAGCGG	TGCAGCGATGAAATAAAGTCAAAAATCACAATACAAATATGTGGCCATAGTTAC	6:G>A	6	0.728653	0.950521	0.054688	0.945312	0.049479	0.005208	0.094062	0.103394	0.098728	8.83991	6.20833	0.992063	0	-	0	-	0	0	0	0	0	-	-	0	0	-	0	0	0	-	0	0	0	0	0	-	-	0	0	-	0	-	0	-
27693173|F|0-33:G>A-33:G>A	27693173	TGCAGCGGTTTTGGTGGCGGATGAAGTATATGAGCCATTACAGATCGGAAGAGCGGTTCAGCAGGAATG	TGCAGCGGTTTTGGTGGCGGATGAAGTATATGAGCCATTAC	33:G>A	33	0.971537	1	0.007812	0.992188	0	0.007812	0	0.015503	0.007751	14.08717	16.4	1	0	0	0	0	0	0	0	0	0	0	0	0	-	0	-	0	0	0	-	0	0	0	0	0	0	0	0	0	0	0	0	0
27693173|F|0-5:C>T-5:C>T	27693173	TGCAGCGGTTTTGGTGGCGGATGAAGTATATGAGCCATTACAGATCGGAAGAGCGGTTCAGCAGGAATG	TGCAGCGGTTTTGGTGGCGGATGAAGTATATGAGCCATTAC	5:C>T	5	0.982922	0.988417	0.013514	0.986486	0.011583	0.001931	0.022898	0.026662	0.02478	14.08717	15.625	1	0	0	0	0	0	0	0	0	0	0	0	0	-	0	-	0	0	0	1	0	0	0	0	0	0	0	0	0	0	0	0	0
27693197|F|0-5:C>A-5:C>A	27693197	TGCAGCTACAATTTTGAAAAATAATAATAATGATTATTTACAGATCGGAAGAGCGGTTCAGCAGGAATG	TGCAGCTACAATTTTGAAAAATAATAATAATGATTATTTAC	5:C>A	5	0.973435	0.140351	0.896686	0.103314	0.859649	0.037037	0.241305	0.18528	0.213293	9.84783	8.43503	0.981928	1	1	1	1	1	1	0	1	1	1	1	1	1	1	1	1	1	1	1	1	1	1	1	1	1	1	1	1	1	1	1	1
27693210|F|0-8:C>G-8:C>G	27693210	TGCAGCTACTGGTGCTTTTGCTCTGGTAACACTCTTACAGATCGGAAGAGCGGTTCAGCAGGAATGCCG	TGCAGCTACTGGTGCTTTTGCTCTGGTAACACTCTTAC	8:C>G	8	0.998102	0.007605	0.992395	0.007605	0.992395	0	0.015093	0.015093	0.015093	14.6	16.71521	1	1	1	1	1	1	1	1	1	1	1	1	1	1	1	1	1	1	1	1	1	1	1	1	1	1	1	1	1	1	1	1	1
27693231|F|0-36:A>T-36:A>T	27693231	TGCAGCTATGAAGCCACTGCAACCAAACAACGCCGAAGCTTACAGATCGGAAGAGCGGTTCAGCAGGAA	TGCAGCTATGAAGCCACTGCAACCAAACAACGCCGAAGCTTAC	36:A>T	36	0.994307	0.875954	0.14313	0.85687	0.124046	0.019084	0.217317	0.245287	0.231302	15.54328	8.30337	1	0	0	0	0	0	0	0	0	0	0	0	0	0	0	0	0	0	0	0	1	0	0	0	0	0	0	1	0	0	0	0	0
27693262|F|0-24:G>A-24:G>A	27693262	TGCAGCTCGTTGAAAGGAAAGATGGACGACATTACAGATCGGAAGAGCGGTTCAGCAGGAATGCCGAGA	TGCAGCTCGTTGAAAGGAAAGATGGACGACATTAC	24:G>A	24	0.956357	0.859127	0.164683	0.835317	0.140873	0.02381	0.242056	0.275124	0.25859	21.80039	22.28125	0.994048	0	0	0	0	1	0	0	0	2	0	-	0	0	-	0	0	0	0	1	0	0	2	0	0	0	0	0	0	0	0	0	0
27693262|F|0-7:C>T-7:C>T	27693262	TGCAGCTCGTTGAAAGGAAAGATGGACGACATTACAGATCGGAAGAGCGGTTCAGCAGGAATGCCGAGA	TGCAGCTCGTTGAAAGGAAAGATGGACGACATTAC	7:C>T	7	0.867173	0.943107	0.061269	0.938731	0.056893	0.004376	0.107312	0.11503	0.111171	21.92323	24.94444	1	0	0	0	0	-	0	0	0	0	0	1	0	0	1	0	0	0	0	-	0	0	0	0	0	0	0	0	0	0	0	0	0
27693273|F|0-21:C>T-21:C>T	27693273	TGCAGCTCTGGCTACAGCAGACTAATGATTACAGATCGGAAGAGCGGTTCAGCAGGAATGCCGAGACCG	TGCAGCTCTGGCTACAGCAGACTAATGATTAC	21:C>T	21	0.398482	0.047619	0.957143	0.042857	0.952381	0.004762	0.090703	0.082041	0.086372	17.7	13.04681	1	-	-	-	-	-	-	1	1	-	-	-	-	-	1	-	-	-	1	-	1	-	-	-	-	-	-	1	-	-	-	-	0
27693319|F|0-6:T>A-6:T>A	27693319	TGCAGCTGCTTCATGGTTTGGAATGAACTTTTTACTGCGGAACTGTAATTACAGATCGGAAGAGCGGTT	TGCAGCTGCTTCATGGTTTGGAATGAACTTTTTACTGCGGAACTGTAATTAC	6:T>A	6	0.994307	0.992366	0.017176	0.982824	0.007634	0.009542	0.015151	0.033761	0.024456	16.84628	7.8	1	0	0	0	0	0	0	0	0	0	0	0	0	0	0	0	0	0	0	0	0	0	0	0	0	0	0	0	0	0	0	0	0
27693332|F|0-33:C>G-33:C>G	27693332	TGCAGCTGGTTTATTTGATTCCGTGATCTCTCTCGAGACATGAGGCCTCACCTTACAGATCGGAAGAGC	TGCAGCTGGTTTATTTGATTCCGTGATCTCTCTCGAGACATGAGGCCTCACCTTAC	33:C>G	33	0.99241	0.571702	0.439771	0.560229	0.428298	0.011472	0.489718	0.492745	0.491231	10.11173	9.7658	1	1	0	1	0	0	0	1	0	1	0	0	0	1	0	1	0	0	0	0	1	0	2	0	0	0	0	1	0	1	0	0	0
27693341|F|0-13:C>T-13:C>T	27693341	TGCAGCTGTGGTTCGGCAAATTGCCAATGGGTTACAGATCGGAAGAGCGGTTCAGCAGGAATGCCGAGA	TGCAGCTGTGGTTCGGCAAATTGCCAATGGGTTAC	13:C>T	13	0.99241	0.988528	0.011472	0.988528	0.011472	0	0.022681	0.022681	0.022681	24.91354	31.75	1	1	0	1	0	0	0	0	0	1	0	0	0	0	0	0	0	0	0	0	0	0	0	0	0	0	0	0	0	1	0	0	0
27693341|F|0-22:G>T-22:G>T	27693341	TGCAGCTGTGGTTCGGCAAATTGCCAATGGGTTACAGATCGGAAGAGCGGTTCAGCAGGAATGCCGAGA	TGCAGCTGTGGTTCGGCAAATTGCCAATGGGTTAC	22:G>T	22	0.988615	0.992322	0.007678	0.992322	0.007678	0	0.015237	0.015237	0.015237	24.91354	21	1	-	0	-	0	0	0	0	0	-	0	0	0	0	0	0	0	0	0	0	0	0	0	0	0	0	0	0	0	-	0	0	0
27693354|F|0-15:A>G-15:A>G	27693354	TGCAGCTTAGGTAAAATATCCTACCTAAGCTAATTGAAAGTATTACAGATCGGAAGAGCGGTTCAGCAG	TGCAGCTTAGGTAAAATATCCTACCTAAGCTAATTGAAAGTATTAC	15:A>G	15	0.954459	0.007952	0.992048	0.007952	0.992048	0	0.015778	0.015778	0.015778	24.8	27.87648	1	1	1	1	1	1	1	1	1	1	1	1	1	1	1	1	1	1	1	1	1	1	1	1	1	1	1	1	1	1	1	1	1
27693360|F|0-5:C>G-5:C>G	27693360	TGCAGCTTATTTGTGGGACTTTATTTTACAGATCGGAAGAGCGGTTCAGCAGGAATGCCGAGACCGATC	TGCAGCTTATTTGTGGGACTTTATTTTAC	5:C>G	5	0.98482	0.007707	0.992293	0.007707	0.992293	0	0.015295	0.015295	0.015295	21.8	20.66993	1	1	1	1	1	1	1	1	1	1	1	1	1	1	1	1	1	1	1	1	1	1	1	1	1	1	1	1	1	1	1	1	1
27693389|F|0-15:A>C-15:A>C	27693389	TGCAGCTTCTTCATCATTTGTACTGTTACAGATCGGAAGAGCGGTTCAGCAGGAATGCCGAGACCGATC	TGCAGCTTCTTCATCATTTGTACTGTTAC	15:A>C	15	0.979127	1	0.001938	0.998062	0	0.001938	0	0.003868	0.001934	11.13465	3	1	0	0	0	0	0	0	0	0	0	0	0	0	0	0	0	0	0	0	0	0	0	0	-	0	0	0	0	0	0	0	0	0
27693433|F|0-44:C>G-44:C>G	27693433	TGCAGGAAAAAGAATGGAGAAGCTCTTGAAACTCTCCCAATCCTCTGGTTGCATCACTTACAGATCGGA	TGCAGGAAAAAGAATGGAGAAGCTCTTGAAACTCTCCCAATCCTCTGGTTGCATCACTTAC	44:C>G	44	0.996205	0.992381	0.007619	0.992381	0.007619	0	0.015122	0.015122	0.015122	15.94337	14.4	1	0	0	0	0	0	0	0	0	0	0	0	0	0	0	0	0	0	0	0	0	0	0	0	0	0	0	0	0	0	0	0	0
27693449|F|0-24:C>T-24:C>T	27693449	TGCAGGAAAGCTCGATGCTTCTAGCTGAGCTTGACCTCAGCCTTACAGATCGGAAGAGCGGTTCAGCAG	TGCAGGAAAGCTCGATGCTTCTAGCTGAGCTTGACCTCAGCCTTAC	24:C>T	24	0.969639	0.90411	0.105675	0.894325	0.09589	0.009785	0.173391	0.189016	0.181203	7.14416	6.42623	0.994253	0	0	0	0	0	0	0	0	0	0	0	0	0	0	0	0	0	1	0	0	0	0	0	0	0	0	0	0	0	0	0	0
27693483|F|0-5:G>A-5:G>A	27693483	TGCAGGAAGTCTCTGCATCCTACCCTAGGTCATAGGAATCTAGGGATTACAGATCGGAAGAGCGGTTCA	TGCAGGAAGTCTCTGCATCCTACCCTAGGTCATAGGAATCTAGGGATTAC	5:G>A	5	0.772296	0.921376	0.12285	0.87715	0.078624	0.044226	0.144885	0.215516	0.1802	14.95711	9.48438	0.986301	-	0	-	0	0	0	0	-	-	0	0	0	0	-	0	0	0	0	-	0	0	-	0	-	0	-	0	0	-	0	0	-
27693485|F|0-25:C>A-25:C>A	27693485	TGCAGGAATAAGGTAAAACCTGCAACAGTTTTTCTCCTAATACAAGGTTCCTTTACAGATCGGAAGAGC	TGCAGGAATAAGGTAAAACCTGCAACAGTTTTTCTCCTAATACAAGGTTCCTTTAC	25:C>A	25	1	1	0.005693	0.994307	0	0.005693	0	0.01132	0.00566	19.3147	7	1	0	0	0	0	0	0	0	0	0	0	0	0	0	0	0	0	0	0	0	0	0	0	0	0	0	0	0	0	0	0	0	0
27693503|F|0-17:G>A-17:G>A	27693503	TGCAGGACAGCGATGAAGGATTTAGCAGAAGTGTCTCCTTCAGATGTTCACATTACAGATCGGAAGAGC	TGCAGGACAGCGATGAAGGATTTAGCAGAAGTGTCTCCTTCAGATGTTCACATTAC	17:G>A	17	0.998102	0.998099	0.007605	0.992395	0.001901	0.005703	0.003795	0.015093	0.009444	20.28571	5.5	1	0	0	0	0	0	0	0	0	0	0	0	0	0	0	0	0	0	0	0	0	0	0	0	0	0	0	0	0	0	0	0	0
27693520|F|0-16:G>C-16:G>C	27693520	TGCAGGAGACACACCTGCTGCCAAAGAGATCATCGTTACAGATCGGAAGAGCGGTTCAGCAGGAATGCC	TGCAGGAGACACACCTGCTGCCAAAGAGATCATCGTTAC	16:G>C	16	0.996205	0.891429	0.114286	0.885714	0.108571	0.005714	0.193567	0.202449	0.198008	11.69818	8.45714	1	0	0	0	0	0	0	0	0	0	0	0	0	0	0	0	0	0	0	0	0	0	0	0	0	0	0	0	0	0	0	0	0
27693560|F|0-25:G>A-25:G>A	27693560	TGCAGGATACTAAGAACTGGTTTTGGATCTAATGTGTCTGTGGTGAATGCTTTGATTACAGATCGGAAG	TGCAGGATACTAAGAACTGGTTTTGGATCTAATGTGTCTGTGGTGAATGCTTTGATTAC	25:G>A	25	1	0.99241	0.00759	0.99241	0.00759	0	0.015065	0.015065	0.015065	21.71337	17.4	1	0	0	0	0	0	0	0	0	0	0	0	0	0	0	0	0	0	0	0	0	0	0	0	0	0	0	0	0	0	0	0	0
27693591|F|0-26:T>C-26:T>C	27693591	TGCAGGATTATGTCACTACTCACTCCTCACACCTAAACAATATATGTGCATGAGATCGGAAGAGCGGTT	TGCAGGATTATGTCACTACTCACTCCTCACACCTAAACAATATATGTGCATGAGATCGGAAGAGCGGTT	26:T>C	26	0.286528	0.860927	0.569536	0.430464	0.139073	0.430464	0.239463	0.490329	0.364896	5.38462	3.73256	1	2	0	2	2	0	0	2	0	0	2	2	0	2	0	2	1	1	2	2	0	0	2	0	2	0	0	1	2	0	0	2	1
27693594|F|0-16:T>A-16:T>A	27693594	TGCAGGATTCTTGCTATACTCAACCTTATTTACAGATCGGAAGAGCGGTTCAGCAGGAATGCCGAGACC	TGCAGGATTCTTGCTATACTCAACCTTATTTAC	16:T>A	16	0.823529	0.009217	0.990783	0.009217	0.990783	0	0.018263	0.018263	0.018263	20	19.92095	1	-	1	-	1	1	1	1	1	-	1	-	-	1	1	1	-	1	1	1	1	1	1	1	1	1	1	1	1	-	1	1	1
27693602|F|0-27:T>A-27:T>A	27693602	TGCAGGATTTTTAAAAGTTTCCAGAAATCTGATTTTGTTACAGATCGGAAGAGCGGTTCAGCAGGAATG	TGCAGGATTTTTAAAAGTTTCCAGAAATCTGATTTTGTTAC	27:T>A	27	0.944972	1	0.002008	0.997992	0	0.002008	0	0.004008	0.002004	6.17153	3.5	1	0	0	0	0	0	0	0	0	0	0	0	0	0	0	0	0	0	0	0	0	0	0	-	0	0	0	0	0	0	0	0	0
27693616|F|0-15:C>A-15:C>A	27693616	TGCAGGCAATTTTAGCATCAACTGAGATTACAGATCGGAAGAGCGGTTCAGCAGGAATGCCGAGACCGA	TGCAGGCAATTTTAGCATCAACTGAGATTAC	15:C>A	15	0.994307	0.992366	0.007634	0.992366	0.007634	0	0.015151	0.015151	0.015151	16.70016	16.2	1	0	0	0	0	0	0	0	0	0	0	0	0	0	0	0	0	0	0	0	0	0	0	0	0	0	0	0	0	0	0	0	0
27693621|F|0-22:T>C-22:T>C	27693621	TGCAGGCACTCCTGTTGAGTGTTGGAATACATATATGATCATACTCTGGATTACAGATCGGAAGAGCGG	TGCAGGCACTCCTGTTGAGTGTTGGAATACATATATGATCATACTCTGGATTAC	22:T>C	22	0.998102	0.397338	0.80038	0.19962	0.602662	0.197719	0.478921	0.319543	0.399232	11.73307	13.57692	0.978261	1	1	1	1	1	2	1	0	1	0	0	2	2	0	0	1	0	1	2	1	0	0	1	1	0	2	1	1	1	1	0	1
27693663|F|0-8:C>A-8:C>A	27693663	TGCAGGCGCTATAGTTGCAATCATGACCGTTCGGGAATTACCACTCAGGCCATCTTTACAGATCGGAAG	TGCAGGCGCTATAGTTGCAATCATGACCGTTCGGGAATTACCACTCAGGCCATCTTTAC	8:C>A	8	0.998102	0.992395	0.007605	0.992395	0.007605	0	0.015093	0.015093	0.015093	18.06935	15.8	1	0	0	0	0	0	0	0	0	0	0	0	0	0	0	0	0	0	0	0	0	0	0	0	0	0	0	0	0	0	0	0	0
27693672|F|0-26:T>A-26:T>A	27693672	TGCAGGCTATGGGGAAGGAAGACAAATTCTCCTTACAGATCGGAAGAGCGGTTCAGCAGGAATGCCGAG	TGCAGGCTATGGGGAAGGAAGACAAATTCTCCTTAC	26:T>A	26	0.996205	0.992381	0.007619	0.992381	0.007619	0	0.015122	0.015122	0.015122	13.19256	21.8	1	0	0	0	0	0	0	0	0	0	0	0	0	0	0	0	0	0	0	0	0	0	0	0	0	0	0	0	0	0	0	0	0
27693735|F|0-23:A>G-23:A>G	27693735	TGCAGGGATCTTCCAAGCGATACAGTAGCACAGAGGGTCTTACAGATCGGAAGAGCGGTTCAGCAGGAA	TGCAGGGATCTTCCAAGCGATACAGTAGCACAGAGGGTCTTAC	23:A>G	23	0.998102	0.872624	0.136882	0.863118	0.127376	0.009506	0.222303	0.236291	0.229297	16.45404	13.61628	0.989247	0	0	0	0	0	0	0	0	0	0	0	0	0	0	0	0	0	0	0	1	0	0	0	0	0	0	1	0	0	0	0	0
27693751|F|0-8:C>T-8:C>T	27693751	TGCAGGGCCCATATATTTCTACTTTCTCTAAGGTTTTCTTCATTTACAGATCGGAAGAGCGGTTCAGCA	TGCAGGGCCCATATATTTCTACTTTCTCTAAGGTTTTCTTCATTTAC	8:C>T	8	0.901328	0.52	0.538947	0.461053	0.48	0.058947	0.4992	0.496966	0.498083	11.61301	11.27	0.975904	1	0	1	0	0	0	1	0	1	1	0	0	1	2	1	0	0	1	1	1	0	0	-	1	1	0	1	0	1	1	0	1
27693751|F|0-9:C>G-9:C>G	27693751	TGCAGGGCTCATATATTTCTACTTTCTCTAAGGTTTTCTTCATTTACAGATCGGAAGAGCGGTTCAGCA	TGCAGGGCTCATATATTTCTACTTTCTCTAAGGTTTTCTTCATTTAC	9:C>G	9	0.637571	0.791667	0.220238	0.779762	0.208333	0.011905	0.329861	0.343467	0.336664	10.93871	9.6	1	0	-	0	-	-	-	0	-	0	0	-	-	0	0	0	-	-	0	0	0	-	-	1	0	0	-	0	-	0	0	-	0
27693768|F|0-11:G>A-11:G>A	27693768	TGCAGGGGAGCGGGGATTGAGTCTTCTATTATTTACAGATCGGAAGAGCGGTTCAGCAGGAATGCCGAG	TGCAGGGGAGCGGGGATTGAGTCTTCTATTATTTAC	11:G>A	11	0.99241	0.99044	0.00956	0.99044	0.00956	0	0.018938	0.018938	0.018938	21.17752	23.16667	1	0	0	0	0	0	0	0	0	0	0	0	0	0	0	0	0	0	0	0	0	0	0	0	0	0	0	0	0	0	0	0	0
27693797|F|0-20:T>C-20:T>C	27693797	TGCAGGGTCCAACTATAATATTCGTGTTACACATGTATCAAAACTTACAGATCGGAAGAGCGGTTCAGC	TGCAGGGTCCAACTATAATATTCGTGTTACACATGTATCAAAACTTAC	20:T>C	20	0.986717	0.007692	0.992308	0.007692	0.992308	0	0.015266	0.015266	0.015266	17.4	16.54501	1	1	1	1	1	1	1	1	1	1	1	1	1	1	1	1	1	1	1	1	1	1	1	1	1	1	1	1	1	1	1	1	1
27693801|F|0-33:A>G-33:A>G	27693801	TGCAGGGTCTGGGGAGGTCATAATGTTCAAAGCATTACAGATCGGAAGAGCGGTTCAGCAGGAATGCCG	TGCAGGGTCTGGGGAGGTCATAATGTTCAAAGCATTAC	33:A>G	33	1	0.97723	0.075901	0.924099	0.02277	0.053131	0.044504	0.140281	0.092392	29.32131	8.55814	0.956522	0	0	0	0	0	0	0	0	0	0	0	2	2	0	0	0	0	1	0	0	0	0	0	0	0	0	0	0	0	1	0	0
27693810|F|0-6:G>A-6:G>A	27693810	TGCAGGGTGGGATAAAAGTTAGTGACAACTTACAGATCGGAAGAGCGGTTCAGCAGGAATGCCGAGACC	TGCAGGGTGGGATAAAAGTTAGTGACAACTTAC	6:G>A	6	0.988615	0.047985	0.994242	0.005758	0.952015	0.042226	0.091364	0.01145	0.051407	3.61538	15.25528	0.951087	1	1	1	1	1	1	1	1	1	1	1	1	1	1	1	1	1	1	1	1	1	1	1	1	1	1	2	1	1	1	1	1
27693819|F|0-20:C>T-20:C>T	27693819	TGCAGGGTTTGCTTGTAGCACCTTTGCTGCCTCTGCTTTACAGATCGGAAGAGCGGTTCAGCAGGAATG	TGCAGGGTTTGCTTGTAGCACCTTTGCTGCCTCTGCTTTAC	20:C>T	20	0.998102	0.007605	0.992395	0.007605	0.992395	0	0.015093	0.015093	0.015093	18.6	18.11793	1	1	1	1	1	1	1	1	1	1	1	1	1	1	1	1	1	1	1	1	1	1	1	1	1	1	1	1	1	1	1	1	1
27693832|F|0-21:T>C-21:T>C	27693832	TGCAGGTAATAATTGAACATCTACAACTGCTGTCCATTACAGATCGGAAGAGCGGTTCAGCAGGAATGC	TGCAGGTAATAATTGAACATCTACAACTGCTGTCCATTAC	21:T>C	21	0.960152	0.992095	0.051383	0.948617	0.007905	0.043478	0.015685	0.097486	0.056586	17.47049	5.25	0.982558	0	0	0	0	2	0	0	0	0	0	0	-	0	0	0	-	0	0	0	0	0	0	0	0	0	0	0	0	0	0	0	0
27693832|F|0-27:T>A-27:T>A	27693832	TGCAGGTAATAATTGAACATCTACAACTGCTGTCCATTACAGATCGGAAGAGCGGTTCAGCAGGAATGC	TGCAGGTAATAATTGAACATCTACAACTGCTGTCCATTAC	27:T>A	27	0.990512	0.95977	0.04023	0.95977	0.04023	0	0.077223	0.077223	0.077223	17.49831	21.25	1	0	0	0	0	0	0	0	0	0	0	0	1	0	0	0	1	0	0	0	0	0	0	0	0	0	0	0	0	0	0	0	0
27693867|F|0-26:T>C-26:T>C	27693867	TGCAGGTCAGATTTCCTTGAGATTGATCGAGCATTACATTACAGATCGGAAGAGCGGTTCAGCAGGAAT	TGCAGGTCAGATTTCCTTGAGATTGATCGAGCATTACATTAC	26:T>C	26	0.99241	0.902486	0.105163	0.894837	0.097514	0.007648	0.176011	0.188207	0.182109	33.98043	28.65079	1	0	0	0	0	0	0	0	0	0	0	0	1	0	0	0	1	0	0	0	0	0	0	1	0	0	0	0	0	0	0	0	0
27693882|F|0-21:A>G-21:A>G	27693882	TGCAGGTCTTTGTGAGTTTCAATTGAATGTGAAGAGGCAGAAGAGTAATTACAGATCGGAAGAGCGGTT	TGCAGGTCTTTGTGAGTTTCAATTGAATGTGAAGAGGCAGAAGAGTAATTAC	21:A>G	21	0.986717	0.992308	0.009615	0.990385	0.007692	0.001923	0.015266	0.019046	0.017156	16.5	20.33333	1	0	0	0	0	0	0	0	0	0	0	0	0	0	0	0	0	-	0	0	0	0	0	0	0	0	0	0	0	0	0	0	0
27693886|F|0-5:G>T-5:G>T	27693886	TGCAGGTGAATCCAATATCACACTTCAATTTTCTTTCTTACAGATCGGAAGAGCGGTTCAGCAGGAATG	TGCAGGTGAATCCAATATCACACTTCAATTTTCTTTCTTAC	5:G>T	5	0.99241	0.992352	0.007648	0.992352	0.007648	0	0.015179	0.015179	0.015179	17.60488	17.2	1	0	0	0	0	0	0	0	0	0	-	0	0	0	0	0	0	0	0	0	0	0	0	0	0	-	0	0	0	0	0	0	0
27693904|F|0-9:C>T-9:C>T	27693904	TGCAGGTGGCATATATCAACGTAGGAAATTACAGATCGGAAGAGCGGTTCAGCAGGAATGCCGAGACCG	TGCAGGTGGCATATATCAACGTAGGAAATTAC	9:C>T	9	1	1	0.020873	0.979127	0	0.020873	0	0.040874	0.020437	22.90705	17.14286	1	0	2	0	2	0	0	0	0	0	0	0	0	0	0	0	0	0	0	0	0	0	0	0	0	0	0	0	2	0	0	0	0
27693958|F|0-20:T>A-20:T>A	27693958	TGCAGGTTTCTTCTTAGTGTTCGATCCTTACAGATCGGAAGAGCGGTTCAGCAGGAATGCCGAGACCGA	TGCAGGTTTCTTCTTAGTGTTCGATCCTTAC	20:T>A	20	0.981025	0.998066	0.145068	0.854932	0.001934	0.143133	0.003861	0.248046	0.125954	9.50409	9.28571	1	0	0	0	0	0	0	0	0	0	0	0	0	0	0	0	0	0	0	0	0	0	0	0	0	0	2	0	0	0	0	0	0
27693965|F|0-28:T>C-28:T>C	27693965	TGCAGGTTTTATGTGGCACTCCAAAACATAAGATCCTCTCTTACTGCATGAGATCGGAAGAGCGGTTCA	TGCAGGTTTTATGTGGCACTCCAAAACATAAGATCCTCTCTTACTGCATGAGATCGGAAGAGCGGTTCA	28:T>C	28	0.286528	0.887417	0.582781	0.417219	0.112583	0.470199	0.199816	0.486294	0.343055	6.56716	4.80682	1	1	0	2	0	0	2	0	0	2	2	2	0	0	2	2	0	0	0	0	2	2	2	2	2	2	0	2	2	2	2	0	2
27693969|F|0-20:C>T-20:C>T	27693969	TGCAGGTTTTTCTACCACAGCGCTCTTACAGATCGGAAGAGCGGTTCAGCAGGAATGCCGAGACCGATC	TGCAGGTTTTTCTACCACAGCGCTCTTAC	20:C>T	20	0.979127	0.926357	0.106589	0.893411	0.073643	0.032946	0.13644	0.190456	0.163448	8.19258	8.6875	0.989011	0	0	0	0	0	0	0	0	0	0	0	0	0	0	0	0	0	0	0	0	0	0	0	0	0	0	0	0	0	0	0	0
27694007|F|0-24:G>T-24:G>T	27694007	TGCAGTAAGTTTTGCAAGAAAAAAGATATTTTGGAATTCAATAATTTACAGATCGGAAGAGCGGTTCAG	TGCAGTAAGTTTTGCAAGAAAAAAGATATTTTGGAATTCAATAATTTAC	24:G>T	24	0.311195	0.969512	0.030488	0.969512	0.030488	0	0.059117	0.059117	0.059117	28.75936	24	1	0	-	0	-	-	-	-	-	0	-	-	-	-	0	-	-	-	-	-	0	-	-	-	-	-	-	0	-	0	-	-	-
27694032|F|0-9:G>T-9:G>T	27694032	TGCAGTACAGAAAGAACAACTTCAACCAGAAATATTTTACAGATCGGAAGAGCGGTTCAGCAGGAATGC	TGCAGTACAGAAAGAACAACTTCAACCAGAAATATTTTAC	9:G>T	9	1	0.998102	0.005693	0.994307	0.001898	0.003795	0.003788	0.01132	0.007554	58.8336	42.66667	1	0	0	0	0	0	0	0	0	0	0	0	0	0	0	0	0	0	0	0	0	0	1	0	0	0	0	0	0	0	0	0	0
27694064|F|0-39:C>G-39:C>G	27694064	TGCAGTAGATGCAGAGATCCTTGTGAAACAGCAGAACATCTACTCTTCTAGTGCTCATTACAGATCGGA	TGCAGTAGATGCAGAGATCCTTGTGAAACAGCAGAACATCTACTCTTCTAGTGCTCATTAC	39:C>G	39	0.965844	0.992141	0.007859	0.992141	0.007859	0	0.015594	0.015594	0.015594	22.62458	19.6	1	0	0	0	0	0	0	-	0	0	0	0	0	0	-	0	0	-	0	0	0	0	-	0	0	0	0	0	0	0	0	-	-
27694126|F|0-11:G>A-11:G>A	27694126	TGCAGTATCTAGGTTCAGTGAAGCCAAGATTTCTTCATATGAAACATTACAGATCGGAAGAGCGGTTCA	TGCAGTATCTAGGTTCAGTGAAGCCAAGATTTCTTCATATGAAACATTAC	11:G>A	11	1	1	0.13093	0.86907	0	0.13093	0	0.227574	0.113787	32.41693	8.30952	0.989247	2	0	2	0	0	0	0	0	2	0	2	2	0	0	0	2	0	0	0	0	0	0	0	0	0	0	0	0	0	0	0	0
27694129|F|0-38:G>A-38:G>A	27694129	TGCAGTATGAAACTCGAACTGATGACATCACAGTCATAGTTGTGCATATTACAGATCGGAAGAGCGGTT	TGCAGTATGAAACTCGAACTGATGACATCACAGTCATAGTTGTGCATATTAC	38:G>A	38	1	0.990512	0.009488	0.990512	0.009488	0	0.018795	0.018795	0.018795	25.91304	30.2	1	0	0	0	0	0	0	0	0	0	0	0	0	0	0	0	0	0	0	0	0	0	0	0	1	0	0	0	0	0	0	0	1
27694136|F|0-12:G>T-12:G>T	27694136	TGCAGTATGCTGGAATTTGGTTGTAATAAAATCAACTTACAGATCGGAAGAGCGGTTCAGCAGGAATGC	TGCAGTATGCTGGAATTTGGTTGTAATAAAATCAACTTAC	12:G>T	12	0.994307	0.971374	0.038168	0.961832	0.028626	0.009542	0.055613	0.073422	0.064518	15.45409	11.96429	1	0	0	0	0	0	0	0	0	0	0	0	0	0	0	0	0	0	0	0	0	0	0	0	0	0	0	0	0	0	0	0	0
27694140|F|0-14:A>C-14:A>C	27694140	TGCAGTATGGGGTTATTAGGCATAGATCGTGTTACAGATCGGAAGAGCGGTTCAGCAGGAATGCCGAGA	TGCAGTATGGGGTTATTAGGCATAGATCGTGTTAC	14:A>C	14	0.967742	0.992157	0.007843	0.992157	0.007843	0	0.015563	0.015563	0.015563	25.02829	20.6	1	0	0	0	0	0	0	0	0	0	0	0	0	-	0	-	0	0	0	0	0	0	0	0	0	0	0	0	0	0	0	0	0
27694140|F|0-27:C>G-27:C>G	27694140	TGCAGTATGGGGTTATTAGGCATAGATCGTGTTACAGATCGGAAGAGCGGTTCAGCAGGAATGCCGAGA	TGCAGTATGGGGTTATTAGGCATAGATCGTGTTAC	27:C>G	27	0.967742	0.992157	0.009804	0.990196	0.007843	0.001961	0.015563	0.019416	0.017489	25.02829	16.66667	1	0	0	0	0	0	0	0	0	0	0	0	0	1	0	1	0	0	0	0	0	0	0	0	0	0	0	0	0	0	2	0	0
27694156|F|0-28:G>A-28:G>A	27694156	TGCAGTATTTGAAACCATACCAAGAACAGGGCCTAAGTTACAGATCGGAAGAGCGGTTCAGCAGGAATG	TGCAGTATTTGAAACCATACCAAGAACAGGGCCTAAGTTAC	28:G>A	28	0.912713	0.008316	1	0	0.991684	0.008316	0.016494	0	0.008247	14.4	14.30087	1	1	1	1	1	1	1	1	1	1	1	1	1	-	1	-	1	1	1	1	1	1	1	1	1	1	1	1	1	1	1	1	1
27694157|F|0-6:A>G-6:A>G	27694157	TGCAGTATTTGGGAAAAACTACAGGTTTTAGTCCAGCTTGATAGTTTCTTTATTACAGATCGGAAGAGC	TGCAGTATTTGGGAAAAACTACAGGTTTTAGTCCAGCTTGATAGTTTCTTTATTAC	6:A>G	6	1	0.988615	0.011385	0.988615	0.011385	0	0.022511	0.022511	0.022511	21.08871	24.33333	1	0	0	0	0	0	0	1	0	0	0	0	0	0	0	0	0	0	1	0	0	0	0	0	0	0	0	0	0	0	0	0	0
27694159|F|0-12:T>G-12:T>G	27694159	TGCAGTATTTGTTGAAATTTGATCCTTTACAGATCGGAAGAGCGGTTCAGCAGGAATGCCGAGACCGAT	TGCAGTATTTGTTGAAATTTGATCCTTTAC	12:T>G	12	0.963947	0.179134	0.838583	0.161417	0.820866	0.017717	0.29409	0.270724	0.282407	17.74528	23.72244	1	-	-	-	-	0	0	1	1	-	1	1	1	2	1	0	1	1	0	1	1	1	1	1	0	1	0	1	-	-	0	1	1
27694184|F|0-9:C>T-9:C>T	27694184	TGCAGTCAGCCAGTTCAAGACCCCAAGATGTGTAGGCCCTTCAAACACCATGGTCTTACAGATCGGAAG	TGCAGTCAGCCAGTTCAAGACCCCAAGATGTGTAGGCCCTTCAAACACCATGGTCTTAC	9:C>T	9	0.994307	0.883588	0.120229	0.879771	0.116412	0.003817	0.205721	0.211548	0.208634	13.82971	12.05556	1	0	0	0	0	0	0	0	1	0	0	0	0	0	0	0	0	0	0	0	0	0	0	1	0	0	0	0	0	0	0	0	0
27694271|F|0-18:G>A-18:G>A	27694271	TGCAGTCTGGATAACCTGGCTCTGTTTTTCTTACAGATCGGAAGAGCGGTTCAGCAGGAATGCCGAGAC	TGCAGTCTGGATAACCTGGCTCTGTTTTTCTTAC	18:G>A	18	1	0.99241	0.00759	0.99241	0.00759	0	0.015065	0.015065	0.015065	21.41452	21.8	1	0	0	0	0	0	0	0	0	0	0	0	0	0	0	0	0	0	0	0	0	0	0	0	0	0	0	0	0	0	0	0	0
27694367|F|0-23:G>A-23:G>A	27694367	TGCAGTGGAGGGAATGGAGAGCAGTTTACAGATCGGAAGAGCGGTTCAGCAGGAATGCCGAGACCGATC	TGCAGTGGAGGGAATGGAGAGCAGTTTAC	23:G>A	23	1	1	0.017078	0.982922	0	0.017078	0	0.033572	0.016786	22.24121	23.41667	1	0	0	0	0	0	0	0	0	0	0	0	0	0	0	0	0	0	0	0	0	0	0	0	0	0	0	0	0	0	0	0	0
27694387|F|0-6:G>T-6:G>T	27694387	TGCAGTGGTCTGGAATATTCTTTGGTCTGATATTGATTACAGATCGGAAGAGCGGTTCAGCAGGAATGC	TGCAGTGGTCTGGAATATTCTTTGGTCTGATATTGATTAC	6:G>T	6	1	0.99241	0.00759	0.99241	0.00759	0	0.015065	0.015065	0.015065	32.95153	33.2	1	0	0	0	0	0	0	0	0	0	0	0	0	0	0	0	0	0	0	0	0	0	0	0	0	0	0	0	0	0	0	0	0
27694453|F|0-50:T>A-50:T>A	27694453	TGCAGTTACCAGAAATGCCAATGGCTTTGCTGTCACAAATAGATGGTAAGTCATTACAGATCGGAAGAG	TGCAGTTACCAGAAATGCCAATGGCTTTGCTGTCACAAATAGATGGTAAGTCATTAC	50:T>A	50	1	0.00759	0.99241	0.00759	0.99241	0	0.015065	0.015065	0.015065	25.6	31.49919	1	1	1	1	1	1	1	1	1	1	1	1	1	1	1	1	1	1	1	1	1	1	1	1	1	1	1	1	1	1	1	1	1
27694456|F|0-30:G>A-30:G>A	27694456	TGCAGTTACCTATGATCATGAATGAACTGGGTTCTTGACTTTACAGATCGGAAGAGCGGTTCAGCAGGA	TGCAGTTACCTATGATCATGAATGAACTGGGTTCTTGACTTTAC	30:G>A	30	0.990512	0.998084	0.007663	0.992337	0.001916	0.005747	0.003824	0.015208	0.009516	20.57767	8	1	0	0	0	0	0	0	0	0	0	0	0	0	0	0	0	0	0	0	0	0	0	0	0	0	2	0	0	0	0	0	0	0
27694458|F|0-15:T>C-15:T>C	27694458	TGCAGTTACTTTAACTAGTTAGACATTGGCACTCAATTACAGATCGGAAGAGCGGTTCAGCAGGAATGC	TGCAGTTACTTTAACTAGTTAGACATTGGCACTCAATTAC	15:T>C	15	0.88425	1	0.002146	0.997854	0	0.002146	0	0.004283	0.002141	5.36538	3	1	0	0	0	0	0	0	0	0	0	0	0	0	0	0	0	0	0	-	0	0	0	0	-	0	0	0	0	0	0	-	0	0
27694461|F|0-29:A>C-29:A>C	27694461	TGCAGTTAGAGCCAACAGAAGCTACCTTCAGCATGCTAGTTTCAGAAGGATTACAGATCGGAAGAGCGG	TGCAGTTAGAGCCAACAGAAGCTACCTTCAGCATGCTAGTTTCAGAAGGATTAC	29:A>C	29	0.937381	0.997976	0.002024	0.997976	0.002024	0	0.00404	0.00404	0.00404	27.78966	23	1	0	0	0	0	0	0	0	0	0	0	0	0	0	0	0	0	0	0	0	0	0	0	0	0	0	0	0	0	0	0	0	0
27694461|F|0-39:T>C-39:T>C	27694461	TGCAGTTAGAGCCAACAGAAGCTACCTTCAGCATGCTAGTTTCAGAAGGATTACAGATCGGAAGAGCGG	TGCAGTTAGAGCCAACAGAAGCTACCTTCAGCATGCTAGTTTCAGAAGGATTAC	39:T>C	39	0.996205	0.935238	0.100952	0.899048	0.064762	0.03619	0.121136	0.181522	0.151329	27.88235	18.45588	0.989247	0	0	0	0	0	0	0	0	0	0	0	0	0	0	0	0	0	0	0	0	0	0	0	0	0	0	0	0	0	0	0	0
27694471|F|0-42:C>T-42:C>T	27694471	TGCAGTTAGTTGTGTCAAAACCTTCGATCGAGAAAGTAAGCTCTTCTTGATGATTCCTTACAGATCGGA	TGCAGTTAGTTGTGTCAAAACCTTCGATCGAGAAAGTAAGCTCTTCTTGATGATTCCTTAC	42:C>T	42	0.990512	0.948276	0.059387	0.940613	0.051724	0.007663	0.098098	0.11172	0.104909	17.21222	14.2	0.98913	0	0	0	0	0	0	0	0	0	0	0	0	0	0	0	0	0	0	0	0	0	0	0	0	0	0	0	0	0	0	0	0
27694471|F|0-48:G>C-48:G>C	27694471	TGCAGTTAGTTGTGTCAAAACCTTCGATCGAGAAAGTAAGCTCTTCTTGATGATTCCTTACAGATCGGA	TGCAGTTAGTTGTGTCAAAACCTTCGATCGAGAAAGTAAGCTCTTCTTGATGATTCCTTAC	48:G>C	48	0.950664	0.992016	0.007984	0.992016	0.007984	0	0.015841	0.015841	0.015841	17.15736	12.8	1	0	0	0	0	0	0	0	0	0	0	0	0	0	0	0	0	0	0	0	0	0	0	0	0	0	0	0	0	0	0	0	0
27694503|F|0-7:C>A-7:C>A	27694503	TGCAGTTCATCTCCTTCCTAGAGATTCTGTAGAATTTTACAGATCGGAAGAGCGGTTCAGCAGGAATGC	TGCAGTTCATCTCCTTCCTAGAGATTCTGTAGAATTTTAC	7:C>A	7	0.98482	0.007707	0.992293	0.007707	0.992293	0	0.015295	0.015295	0.015295	41.6	18.32566	1	1	1	1	1	1	1	1	1	1	1	1	1	1	1	1	1	1	1	1	1	1	1	1	1	1	1	1	1	1	1	1	1
27694538|F|0-25:T>C-25:T>C	27694538	TGCAGTTCTTGCGTATTTCCCCAGCTGATCCAGTTACAGATCGGAAGAGCGGTTCAGCAGGAATGCCGA	TGCAGTTCTTGCGTATTTCCCCAGCTGATCCAGTTAC	25:T>C	25	1	0.986717	0.034156	0.965844	0.013283	0.020873	0.026213	0.065978	0.046095	15.72078	9.77273	0.994624	0	2	0	2	0	0	0	0	0	0	0	1	0	0	0	1	0	0	0	0	0	0	0	0	0	0	0	0	0	0	0	0
27694554|F|0-52:A>T-52:A>T	27694554	TGCAGTTCACTTACTGATCAGTAAAGCTGCCATCTAGCAAATATTTTCAGGAACTTTACAGATCGGAAG	TGCAGTTCACTTACTGATCAGTAAAGCTGCCATCTAGCAAATATTTTCAGGAACTTTAC	52:A>T	52	1	0.99241	0.00759	0.99241	0.00759	0	0.015065	0.015065	0.015065	29.71176	24.8	1	0	0	0	0	0	0	0	0	0	0	0	0	0	0	0	0	0	0	0	0	0	0	0	0	0	0	0	0	0	0	0	0
27694555|F|0-9:C>T-9:C>T	27694555	TGCAGTTGACTTCCCCTTTGGGGCTTCGGGAAATTGACTTATTACAGATCGGAAGAGCGGTTCAGCAGG	TGCAGTTGACTTCCCCTTTGGGGCTTCGGGAAATTGACTTATTAC	9:C>T	9	0.981025	0.976789	0.044487	0.955513	0.023211	0.021277	0.045344	0.085017	0.06518	28.78655	17.45455	1	0	0	0	0	0	0	0	0	0	0	0	0	0	0	0	0	0	0	0	0	0	0	0	0	0	0	0	0	0	0	0	0
27694559|F|0-19:G>A-19:G>A	27694559	TGCAGTTGATCATAAGTGAGAACATAGATTATAATTTTTACAGATCGGAAGAGCGGTTCAGCAGGAATG	TGCAGTTGATCATAAGTGAGAACATAGATTATAATTTTTAC	19:G>A	19	0.986717	0.95	0.065385	0.934615	0.05	0.015385	0.095	0.122219	0.108609	22.25561	20.52381	1	0	0	0	0	0	0	0	0	0	-	0	0	0	0	0	0	0	0	0	0	0	0	0	0	-	0	0	0	0	0	0	0
27694567|F|0-14:G>C-14:G>C	27694567	TGCAGTTGCAGTTGGTGCATCGGGTGGATTACAGATCGGAAGAGCGGTTCAGCAGGAATGCCGAGACCG	TGCAGTTGCAGTTGGTGCATCGGGTGGATTAC	14:G>C	14	0.990512	0.998084	0.005747	0.994253	0.001916	0.003831	0.003824	0.011428	0.007626	22.54604	18.33333	1	0	0	0	0	0	0	0	0	0	0	0	0	0	0	0	0	0	0	0	0	0	0	0	0	0	0	0	0	0	0	0	0
27694595|F|0-19:G>A-19:G>A	27694595	TGCAGTTGGGCAAGTCCCAGCTGTATACCTGTCATTACAGATCGGAAGAGCGGTTCAGCAGGAATGCCG	TGCAGTTGGGCAAGTCCCAGCTGTATACCTGTCATTAC	19:G>A	19	1	0.99241	0.018975	0.981025	0.00759	0.011385	0.015065	0.037231	0.026148	14.87076	5.54545	1	0	0	0	0	0	0	0	0	0	0	0	0	0	0	0	0	0	0	0	0	0	0	0	0	0	0	0	0	0	0	0	0
27694618|F|0-47:G>A-47:G>A	27694618	TGCAGTTGTTGCTGAGCAGAACCCATCAAAATCCAAGCGTAAACCCGGCATTACAGATCGGAAGAGCGG	TGCAGTTGTTGCTGAGCAGAACCCATCAAAATCCAAGCGTAAACCCGGCATTAC	47:G>A	47	0.998102	0.956274	0.074144	0.925856	0.043726	0.030418	0.083629	0.137294	0.110461	11.45868	9	1	0	0	0	0	0	0	0	0	0	0	0	0	0	0	0	0	0	2	0	0	0	0	0	0	0	0	0	0	0	0	0	0
27694625|F|0-8:A>C-8:A>C	27694625	TGCAGTTTAGTGGCCGGCTGAACTCCTTGCCTTACAGATCGGAAGAGCGGTTCAGCAGGAATGCCGAGA	TGCAGTTTAGTGGCCGGCTGAACTCCTTGCCTTAC	8:A>C	8	0.998102	0.992395	0.007605	0.992395	0.007605	0	0.015093	0.015093	0.015093	10.14401	8	1	0	0	0	0	0	0	0	0	0	0	0	0	0	0	0	0	0	0	0	0	0	0	0	0	0	0	0	0	0	0	0	0
27694628|F|0-15:A>G-15:A>G	27694628	TGCAGTTTATGTAGTAGCAGGATACTATTACAGATCGGAAGAGCGGTTCAGCAGGAATGCCGAGACCGA	TGCAGTTTATGTAGTAGCAGGATACTATTAC	15:A>G	15	0.998102	0.020913	0.992395	0.007605	0.979087	0.013308	0.04095	0.015093	0.028022	9	21.24516	1	1	1	1	1	1	1	1	1	1	1	1	1	1	1	1	1	1	1	1	1	1	1	1	1	1	1	1	1	1	1	1	1
27694632|F|0-10:T>C-10:T>C	27694632	TGCAGTTTATTTGGGTAAGTTTTTCGTGGTCTTTTCATAAGAGAAAAATCATCATTACAGATCGGAAGA	TGCAGTTTATTTGGGTAAGTTTTTCGTGGTCTTTTCATAAGAGAAAAATCATCATTAC	10:T>C	10	0.994307	0.971374	0.053435	0.946565	0.028626	0.024809	0.055613	0.10116	0.078386	12.15886	7.92105	0.989011	0	0	0	0	0	0	0	0	0	0	0	0	0	0	0	0	0	0	0	0	0	0	0	0	0	0	0	0	0	0	0	0
27694684|F|0-14:C>G-14:C>G	27694684	TGCAGTTTTGAATGCTAACAGAAGACAATGCTAATTACGTAAGTCAATCTTACAGATCGGAAGAGCGGT	TGCAGTTTTGAATGCTAACAGAAGACAATGCTAATTACGTAAGTCAATCTTAC	14:C>G	14	0.996205	0.706667	0.361905	0.638095	0.293333	0.068571	0.414578	0.461859	0.438219	12.61765	11.78319	1	0	0	0	0	0	0	0	0	0	0	0	0	0	0	0	0	0	0	0	1	0	0	0	0	0	0	1	0	0	0	0	0
27694712|F|0-21:C>T-21:C>T	27694712	TGCAGAAAATAGTAAATAATGCGGCAAAATAATTTTACAGATCGGAAGAGCGGTTCAGCAGGAATGCCG	TGCAGAAAATAGTAAATAATGCGGCAAAATAATTTTAC	21:C>T	21	1	0.650854	0.388994	0.611006	0.349146	0.039848	0.454486	0.475355	0.464921	40.21655	36.56723	0.994565	0	0	0	0	0	0	0	0	0	0	1	1	0	0	0	1	0	0	0	1	0	0	0	0	0	0	1	0	0	0	0	0
27694786|F|0-29:C>T-29:C>T	27694786	TGCAGATTTCTCTACTAGAAGGACCAAGGCTGTTCTTACAGATCGGAAGAGCGGTTCAGCAGGAATGCC	TGCAGATTTCTCTACTAGAAGGACCAAGGCTGTTCTTAC	29:C>T	29	0.643264	0.088496	0.920354	0.079646	0.911504	0.00885	0.161328	0.146605	0.153967	12.67647	3.30114	0.987805	1	1	1	1	1	-	1	1	-	1	1	1	1	1	1	-	1	-	1	-	-	1	-	-	1	-	1	1	1	1	1	-
27694788|F|0-13:T>A-13:T>A	27694788	TGCAGATTTTGGTTTGTTTTTGTCATGTTTGAATCAACAGTAGATGAGTTACAGATCGGAAGAGCGGTT	TGCAGATTTTGGTTTGTTTTTGTCATGTTTGAATCAACAGTAGATGAGTTAC	13:T>A	13	0.834915	0.968182	0.038636	0.961364	0.031818	0.006818	0.061612	0.074287	0.067949	22.91716	19.52381	1	0	0	0	0	0	0	0	0	0	0	1	0	-	0	-	0	0	0	0	0	0	0	0	0	0	0	0	0	0	-	0	0
27694852|F|0-9:A>G-9:A>G	27694852	TGCAGCCTAAACATTGATCTGTCAGAATCAATTCCAATAGGTGATTTACAGATCGGAAGAGCGGTTCAG	TGCAGCCTAAACATTGATCTGTCAGAATCAATTCCAATAGGTGATTTAC	9:A>G	9	1	0.994307	0.011385	0.988615	0.005693	0.005693	0.01132	0.022511	0.016916	24.85645	30.55556	1	0	0	0	0	0	0	0	0	0	0	0	0	0	0	0	0	0	0	0	0	0	0	0	0	0	0	0	0	0	0	0	0
27694946|F|0-32:G>A-32:G>A	27694946	TGCAGGTTTCAGGTGTCGTTGCTGATGGATTGGTATTTTCCCCCTGCACTGGGGTTACAGATCGGAAGA	TGCAGGTTTCAGGTGTCGTTGCTGATGGATTGGTATTTTCCCCCTGCACTGGGGTTAC	32:G>A	32	0.98482	1	0.001927	0.998073	0	0.001927	0	0.003846	0.001923	7.17987	3.5	1	0	0	0	0	0	0	0	0	0	0	0	0	0	0	0	0	0	0	0	0	0	0	0	0	0	0	0	0	0	0	0	0
27694986|F|0-17:T>A-17:T>A	27694986	TGCAGTGTAAATTTATTTTCTTTGAGGTTACAGATCGGAAGAGCGGTTCAGCAGGAATGCCGAGACCGA	TGCAGTGTAAATTTATTTTCTTTGAGGTTAC	17:T>A	17	0.779886	0.119221	0.885645	0.114355	0.880779	0.004866	0.210015	0.202556	0.206286	6	4.7201	1	1	-	1	1	1	-	1	-	1	1	-	-	1	1	1	1	-	-	1	1	0	0	0	1	1	1	1	1	1	1	1	-
27695106|F|0-6:C>T-6:C>T	27695106	TGCAGGCAAGAAAAAGCAGGCAAAAGCATTTGGTTTACAGATCGGAAGAGCGGTTCAGCAGGAATGCCG	TGCAGGCAAGAAAAAGCAGGCAAAAGCATTTGGTTTAC	6:C>T	6	1	0.206831	0.821632	0.178368	0.793169	0.028463	0.328104	0.293106	0.310605	21.41538	21.07977	1	1	0	1	0	1	1	0	1	1	1	1	1	1	2	1	1	1	1	1	1	1	1	1	1	1	1	1	0	1	1	1	1
27695216|F|0-18:C>T-18:C>T	27695216	TGCAGCCATGGTCCCCTTCGTGATCCCAGAATTTTCAGTTTTACAGATCGGAAGAGCGGTTCAGCAGGA	TGCAGCCATGGTCCCCTTCGTGATCCCAGAATTTTCAGTTTTAC	18:C>T	18	0.903226	0.279412	0.752101	0.247899	0.720588	0.031513	0.402682	0.37289	0.387786	22.98726	21.52235	0.994118	0	0	0	0	1	1	0	0	0	0	0	1	-	1	-	1	1	0	1	1	1	1	1	0	0	1	1	0	0	0	1	0
27695216|F|0-24:C>T-24:C>T	27695216	TGCAGCCATGGTCCCCTTTGTGATCCCAGAATTTTCAGTTTTACAGATCGGAAGAGCGGTTCAGCAGGA	TGCAGCCATGGTCCCCTTTGTGATCCCAGAATTTTCAGTTTTAC	24:C>T	24	0.783681	0.864407	0.142857	0.857143	0.135593	0.007264	0.234415	0.244898	0.239657	21.57075	19.35821	1	-	-	-	-	0	0	-	-	-	-	-	0	-	0	-	0	0	-	0	0	0	0	0	-	-	0	0	1	-	-	0	-
27695620|F|0-30:G>A-30:G>A	27695620	TGCAGAGTTACAATAACTCATCCCTATGCAGGTTTCTTGGGTTTACATATATTACAGATCGGAAGAGCG	TGCAGAGTTACAATAACTCATCCCTATGCAGGTTTCTTGGGTTTACATATATTAC	30:G>A	30	0.973435	1	0.070175	0.929825	0	0.070175	0	0.130502	0.065251	24.68473	23.05128	1	-	0	-	0	0	0	0	0	0	0	0	0	0	0	0	0	0	0	-	0	0	0	0	0	0	0	0	0	-	0	0	0
27695668|F|0-13:C>G-13:C>G	27695668	TGCAGAAAACACCCGTAGAGATGTCACAAACTGTTTCAAATTTTCTTTTACAGATCGGAAGAGCGGTTC	TGCAGAAAACACCCGTAGAGATGTCACAAACTGTTTCAAATTTTCTTTTAC	13:C>G	13	0.99241	0.847036	0.166348	0.833652	0.152964	0.013384	0.259132	0.277353	0.268242	34.86069	30.17308	1	0	0	0	0	0	0	0	0	0	0	0	1	0	0	0	1	0	0	0	1	0	0	0	0	0	0	1	0	0	0	0	0
27695757|F|0-31:T>C-31:T>C	27695757	TGCAGAAGAAAGCTTTGGAAGTTCGAGATGGTGAAGAAAAAAGAGCCAATTTTGCTTTACAGATCGGAA	TGCAGAAGAAAGCTTTGGAAGTTCGAGATGGTGAAGAAAAAAGAGCCAATTTTGCTTTAC	31:T>C	31	0.981025	0.988395	0.058027	0.941973	0.011605	0.046422	0.022941	0.10932	0.066131	23.73806	7.12903	0.961111	0	0	0	0	0	0	0	0	0	0	2	0	-	0	-	0	2	-	0	0	0	1	0	0	0	0	0	0	0	-	1	0
27695801|F|0-8:T>G-8:T>G	27695801	TGCAGAGTTGAAAGTGAGACACTTTGTTATTTTCTCTATCCCTTTTACAGATCGGAAGAGCGGTTCAGC	TGCAGAGTTGAAAGTGAGACACTTTGTTATTTTCTCTATCCCTTTTAC	8:T>G	8	0.922201	0.99177	0.00823	0.99177	0.00823	0	0.016325	0.016325	0.016325	24.25565	22.4	1	0	0	0	0	0	0	0	0	0	0	0	0	0	0	0	0	0	0	0	0	0	0	0	0	0	0	0	0	0	0	0	0
27695969|F|0-39:G>C-39:G>C	27695969	TGCAGTCATCCTAGTGGCTACTTTTCTCATTGATAAGATGGGTAGGAAGCCATTACAGATCGGAAGAGC	TGCAGTCATCCTAGTGGCTACTTTTCTCATTGATAAGATGGGTAGGAAGCCATTAC	39:G>C	39	1	0.99241	0.00759	0.99241	0.00759	0	0.015065	0.015065	0.015065	18.82931	18	1	0	0	0	0	0	0	0	0	0	0	0	0	0	0	0	0	0	0	0	0	0	0	0	0	0	0	0	0	0	0	0	0
27695977|F|0-31:T>A-31:T>A	27695977	TGCAGTCGTCAGTGTGAGAAAATAATGTTGGTAGAAAATCTCTTACAGATCGGAAGAGCGGTTCAGCAG	TGCAGTCGTCAGTGTGAGAAAATAATGTTGGTAGAAAATCTCTTAC	31:T>A	31	1	0.939279	0.087287	0.912713	0.060721	0.026565	0.114068	0.159335	0.136702	39.15925	30.40678	1	0	0	0	0	0	0	0	0	0	0	0	0	0	0	0	0	0	0	0	0	0	0	0	0	0	0	0	0	0	0	0	0
27696146|F|0-20:G>A-20:G>A	27696146	TGCAGATAGAGTCCTTGTCAGTTACCTTCCATGGTCATGACCTCATTGTGGATTCTGAGTTGGAACTTA	TGCAGATAGAGTCCTTGTCAGTTACCTTCCATGGTCATGACCTCATTGTGGATTCTGAGTTGGAACTTA	20:G>A	20	0.998102	0.998099	0.001901	0.998099	0.001901	0	0.003795	0.003795	0.003795	12.67846	3	1	0	0	0	0	0	0	0	0	0	0	0	0	0	0	0	0	0	0	0	0	0	0	0	0	0	0	0	0	0	0	0	0
27696159|F|0-28:G>T-28:G>T	27696159	TGCAGCTCCTGATTCGCCATTTCGCCACGTGCAGTAGAAGGGTCCGTGGTGGTTGCAGCCGGTGCCGGC	TGCAGCTCCTGATTCGCCATTTCGCCACGTGCAGTAGAAGGGTCCGTGGTGGTTGCAGCCGGTGCCGGC	28:G>T	28	0.924099	0.01232	0.991786	0.008214	0.98768	0.004107	0.024337	0.016292	0.020315	4.57143	4	1	-	1	1	1	-	-	1	1	1	1	-	1	1	1	1	1	1	1	1	1	1	1	-	1	-	1	1	1	1	-	1	1
27696163|F|0-29:A>G-29:A>G	27696163	TGCAGGATCGTACTGTCCATCTACCACCCAAAAGATTCCTTGCAGTAGTGGGTATTGTTTTATTTCTTA	TGCAGGATCGTACTGTCCATCTACCACCCAAAAGATTCCTTGCAGTAGTGGGTATTGTTTTATTTCTTA	29:A>G	29	1	0.791271	0.248577	0.751423	0.208729	0.039848	0.330322	0.373573	0.351947	20.018	17.11921	1	0	0	0	0	1	1	0	1	0	0	0	0	0	0	0	0	0	0	1	0	2	0	0	0	0	1	0	0	0	0	0	0
27696168|F|0-57:C>T-57:C>T	27696168	TGCAGTCAAAATGTTGATATCTTTCTGTCCAATTGTGGTTGAGCAAGAAAGCAGTAACTCTCTTCAGTA	TGCAGTCAAAATGTTGATATCTTTCTGTCCAATTGTGGTTGAGCAAGAAAGCAGTAACTCTCTTCAGTA	57:C>T	57	0.998102	0.996198	0.005703	0.994297	0.003802	0.001901	0.007576	0.011342	0.009459	12.65539	9.6	1	0	0	0	0	0	0	0	0	0	0	0	0	0	0	0	0	0	0	0	0	0	0	0	0	0	0	0	0	0	0	0	0
27696191|F|0-30:A>C-30:A>C	27696191	TGCAGCACATCCAGAAAAACACTAGATAACAAGAAAATATTGGTGAGGCAAACCTAGTGGGATCTCCTG	TGCAGCACATCCAGAAAAACACTAGATAACAAGAAAATATTGGTGAGGCAAACCTAGTGGGATCTCCTG	30:A>C	30	0.965844	0.980354	0.021611	0.978389	0.019646	0.001965	0.038521	0.042288	0.040404	15.56345	12.17647	1	0	0	0	0	0	0	0	0	0	0	0	0	-	0	-	0	0	-	0	0	0	0	0	-	0	0	0	0	0	-	0	-
27696191|F|0-56:G>A-56:G>A	27696191	TGCAGCACATCCAGAAAAACACTAGATAACAAGAAAATATTGGTGAGGCAAACCTAGTGGGATCTCCTG	TGCAGCACATCCAGAAAAACACTAGATAACAAGAAAATATTGGTGAGGCAAACCTAGTGGGATCTCCTG	56:G>A	56	0.981025	0.965184	0.038685	0.961315	0.034816	0.003868	0.067208	0.074376	0.070792	15.56345	5.7619	1	0	0	0	0	0	0	0	0	0	0	0	0	1	0	1	0	0	1	0	0	0	0	0	1	0	0	0	0	0	1	0	1
27696207|F|0-22:A>G-22:A>G	27696207	TGCAGAAAAAAAGGATTCATGTAGCTGACCCCATTTATGTGGGATAAGAATTTGGTGTTCTAGTTGTTT	TGCAGAAAAAAAGGATTCATGTAGCTGACCCCATTTATGTGGGATAAGAATTTGGTGTTCTAGTTGTTT	22:A>G	22	0.967742	0.972549	0.05098	0.94902	0.027451	0.023529	0.053395	0.096763	0.075079	4.71354	3.23529	1	0	0	0	0	0	0	-	0	0	0	0	0	0	-	0	0	0	0	0	0	0	0	0	0	0	0	0	0	0	0	0	0
27696267|F|0-63:T>A-63:T>A	27696267	TGCAGAAAAGGCCAAAGTAGGATGCATTTACATGTTTAGTCTTCCTTTCAGATTGTCTAAGCATAGGGA	TGCAGAAAAGGCCAAAGTAGGATGCATTTACATGTTTAGTCTTCCTTTCAGATTGTCTAAGCATAGGGA	63:T>A	63	0.910816	1	0.002083	0.997917	0	0.002083	0	0.004158	0.002079	4.90071	4	1	0	0	0	0	-	0	0	0	0	0	-	0	0	0	0	0	0	0	-	0	-	0	0	0	0	-	-	0	0	0	0	0
27696278|F|0-29:G>T-29:G>T	27696278	TGCAGAAAATCACTCTTGAAGTTGTCGCAGGCCTCCCTTAGGAAACCCATGACTCTCTTGCCTCCATCA	TGCAGAAAATCACTCTTGAAGTTGTCGCAGGCCTCCCTTAGGAAACCCATGACTCTCTTGCCTCCATCA	29:G>T	29	1	0.99241	0.013283	0.986717	0.00759	0.005693	0.015065	0.026213	0.020639	15.14493	9.75	1	0	0	0	0	0	0	0	0	0	0	0	0	0	0	0	0	0	0	0	0	0	0	0	0	0	0	0	0	0	0	0	0
27696285|F|0-32:C>T-32:C>T	27696285	TGCAGAAAATCTCTCAACAGTAGCCGCAAGTTCCCCTCTAGTGAACCCACGTCTCCAACTTTGCTTCTT	TGCAGAAAATCTCTCAACAGTAGCCGCAAGTTCCCCTCTAGTGAACCCACGTCTCCAACTTTGCTTCTT	32:C>T	32	0.973435	0.009747	0.992203	0.007797	0.990253	0.001949	0.019303	0.015473	0.017388	12.16667	5.24411	1	1	1	1	1	1	1	1	1	1	-	1	-	1	1	1	1	1	1	1	1	1	1	1	1	1	1	1	1	1	1	1	1
27696285|F|0-52:C>A-52:C>A	27696285	TGCAGAAAATCTCTCAACAGTAGCCGCAAGTTTCCCTCTAGTGAACCCACGTCTCCAACTTTGCTTCTT	TGCAGAAAATCTCTCAACAGTAGCCGCAAGTTTCCCTCTAGTGAACCCACGTCTCCAACTTTGCTTCTT	52:C>A	52	0.965844	1	0.001965	0.998035	0	0.001965	0	0.003922	0.001961	5.24411	4	1	0	0	0	0	0	0	0	0	0	-	0	-	0	0	0	0	0	0	0	0	0	0	0	0	0	0	0	0	0	0	0	0
27696302|F|0-25:T>A-25:T>A	27696302	TGCAGAAACAATGTTACTTCCAAAGTTTAGACATTCAAAAAGGGAGGAAGTTGAGGGAAAAAGACATGC	TGCAGAAACAATGTTACTTCCAAAGTTTAGACATTCAAAAAGGGAGGAAGTTGAGGGAAAAAGACATGC	25:T>A	25	1	0.734345	0.286528	0.713472	0.265655	0.020873	0.390165	0.408859	0.399512	13.53564	13.10857	0.994624	0	0	0	0	1	1	0	1	0	0	1	0	0	0	0	0	0	0	0	0	1	0	1	0	0	1	0	0	0	0	0	0
27696351|F|0-61:G>A-61:G>A	27696351	TGCAGAAAGAAGCCCTGCGGAATGATCTGAGAGTTGTGGCTATGAAAGTTCGCGGCATAAGGATCTTCA	TGCAGAAAGAAGCCCTGCGGAATGATCTGAGAGTTGTGGCTATGAAAGTTCGCGGCATAAGGATCTTCA	61:G>A	61	0.912713	0.629938	0.397089	0.602911	0.370062	0.027027	0.466232	0.478819	0.472526	11.83799	10.32751	1	0	0	0	0	1	1	1	0	0	0	1	1	0	0	0	1	1	0	0	0	1	1	1	0	0	0	0	0	0	0	1	0
27696355|F|0-28:C>G-28:C>G	27696355	TGCAGAGAGAGAATGATCAAAAGAGCCGCAGATGTGAGAGAGTAAATGTCTTCCTTTACTGGAGAGAGA	TGCAGAGAGAGAATGATCAAAAGAGCCGCAGATGTGAGAGAGTAAATGTCTTCCTTTACTGGAGAGAGA	28:C>G	28	0.891841	0.991489	0.008511	0.991489	0.008511	0	0.016876	0.016876	0.016876	22.20144	16.6	1	0	0	0	0	0	0	0	0	0	0	0	0	0	0	0	0	0	-	0	0	0	0	0	0	0	0	0	0	0	0	0	0
27696405|F|0-37:T>C-37:T>C	27696405	TGCAGAAATCCACTCAATCAGTCAGTATGCTTGTACGTGGAGTTCTATCAGGCAAGAATCCTGAGGAAG	TGCAGAAATCCACTCAATCAGTCAGTATGCTTGTACGTGGAGTTCTATCAGGCAAGAATCCTGAGGAAG	37:T>C	37	0.986717	0.257692	0.765385	0.234615	0.742308	0.023077	0.382574	0.359142	0.370858	12.91824	12.23517	0.994565	1	-	1	-	1	1	1	1	1	1	1	1	1	2	1	1	1	1	1	0	1	1	1	1	1	0	0	-	1	0	1	1
27696414|F|0-15:A>G-15:A>G	27696414	TGCAGAAATGCATCAAGAACGACGTCTCAGGAACGACCAATAGTTATTTCAGCTGAGGCTGGTTCCCTG	TGCAGAAATGCATCAAGAACGACGTCTCAGGAACGACCAATAGTTATTTCAGCTGAGGCTGGTTCCCTG	15:A>G	15	0.442125	0.017167	0.982833	0.017167	0.982833	0	0.033745	0.033745	0.033745	10.8	8.98577	1	1	1	1	1	-	-	-	1	1	-	-	1	-	-	1	1	-	-	-	1	1	-	1	1	-	-	1	1	1	1	-	-
27696459|F|0-31:G>A-31:G>A	27696459	TGCAGAACAGACAAGCATCAATACAAATAGCGATAATGCAGTTACACAAATGGTATTCAATACTATAAT	TGCAGAACAGACAAGCATCAATACAAATAGCGATAATGCAGTTACACAAATGGTATTCAATACTATAAT	31:G>A	31	0.580645	0.823529	0.186275	0.813725	0.176471	0.009804	0.290657	0.303153	0.296905	12.86735	11.57576	0.99	-	-	-	-	0	-	-	0	-	-	-	0	-	-	-	0	0	0	0	0	0	0	2	-	-	0	0	-	-	-	0	-
27696482|F|0-18:C>G-18:C>G	27696482	TGCAGAACCAAGTATATGCATCCTAATCTGGAAACTGTGTAGGCATCCATGTTTTTTGGTGTTTTATAT	TGCAGAACCAAGTATATGCATCCTAATCTGGAAACTGTGTAGGCATCCATGTTTTTTGGTGTTTTATAT	18:C>G	18	0.958254	0.988119	0.017822	0.982178	0.011881	0.005941	0.02348	0.035008	0.029244	19.58249	13.76923	1	0	0	0	0	0	0	0	0	0	0	0	0	0	0	0	0	0	0	0	0	0	0	0	0	0	0	0	0	0	0	0	0
27696482|F|0-43:C>T-43:C>T	27696482	TGCAGAACCAAGTATATGCATCCTAATCTGGAAACTGTGTAGGCATCCATGTTTTTTGGTGTTTTATAT	TGCAGAACCAAGTATATGCATCCTAATCTGGAAACTGTGTAGGCATCCATGTTTTTTGGTGTTTTATAT	43:C>T	43	0.988615	0.952015	0.057582	0.942418	0.047985	0.009597	0.091364	0.108532	0.099948	19.67682	18.09375	1	0	0	0	0	0	0	0	0	0	0	0	0	0	0	0	0	0	0	0	0	0	0	0	0	0	0	0	0	0	0	0	0
27696501|F|0-24:C>A-24:C>A	27696501	TGCAGAACCCGCAGGATTGCAGTCCCACTAGTAGAAGTTGTACTCAATAGTGCCTTTTCTGCTTCTCCA	TGCAGAACCCGCAGGATTGCAGTCCCACTAGTAGAAGTTGTACTCAATAGTGCCTTTTCTGCTTCTCCA	24:C>A	24	0.994307	1	0.001908	0.998092	0	0.001908	0	0.00381	0.001905	9.43204	3	1	0	0	0	0	0	0	0	0	0	0	0	0	0	0	0	0	0	0	0	0	0	0	0	0	0	0	0	0	0	0	0	0
27696503|F|0-54:G>A-54:G>A	27696503	TGCAGAACCCTAGATTCTCATACAACATCGGAGCCATTGGCGGAAGCTTCCATGGATTATTCCTTGTGG	TGCAGAACCCTAGATTCTCATACAACATCGGAGCCATTGGCGGAAGCTTCCATGGATTATTCCTTGTGG	54:G>A	54	0.86148	0.993392	0.011013	0.988987	0.006608	0.004405	0.013129	0.021784	0.017456	3.33269	2.66667	1	0	-	0	0	0	0	0	-	0	0	0	0	0	0	-	0	0	0	0	0	0	0	-	0	-	0	0	0	0	0	0	-
27696506|F|0-6:A>T-6:A>T	27696506	TGCAGAACCGATGATGATCCAGATGCGGCATGGGGTGTGCCAATGGAAACTTGCATAACACCTTACTCT	TGCAGAACCGATGATGATCCAGATGCGGCATGGGGTGTGCCAATGGAAACTTGCATAACACCTTACTCT	6:A>T	6	0.97723	0.992233	0.007767	0.992233	0.007767	0	0.015413	0.015413	0.015413	4.52254	3.6	1	0	0	0	0	0	0	-	0	0	0	0	0	0	0	0	0	0	0	0	0	0	0	0	0	0	0	0	0	0	0	0	0
27696546|F|0-12:C>T-12:C>T	27696546	TGCAGAACTTCCCGGGGATTGGGTTTCCATTGGGCACAGCACCCAGTGGCTCTGGTATTCTGTATATGC	TGCAGAACTTCCCGGGGATTGGGTTTCCATTGGGCACAGCACCCAGTGGCTCTGGTATTCTGTATATGC	12:C>T	12	0.982922	0.965251	0.044402	0.955598	0.034749	0.009653	0.067083	0.08486	0.075972	7.15152	6.16	0.994444	0	-	0	0	0	1	0	0	0	0	0	0	0	0	0	0	0	0	0	0	1	0	1	0	0	1	0	0	0	0	0	0
27696585|F|0-16:T>C-16:T>C	27696585	TGCAGAAGAGCATTGGTTGAGTTATTACAGCCCAATTATAAGAATATTACGATATAATTTTAGAATCTG	TGCAGAAGAGCATTGGTTGAGTTATTACAGCCCAATTATAAGAATATTACGATATAATTTTAGAATCTG	16:T>C	16	0.975332	0.885214	0.132296	0.867704	0.114786	0.01751	0.20322	0.229587	0.216404	6.81716	6.73684	0.993976	0	0	0	0	0	0	0	0	0	0	0	0	0	0	0	0	0	1	0	0	2	0	0	0	0	0	0	0	0	0	0	0
27696585|F|0-50:G>A-50:G>A	27696585	TGCAGAAGAGCATTGGTTGAGTTATTACAGCCCAATTATAAGAATATTACGATATAATTTTAGAATCTG	TGCAGAAGAGCATTGGTTGAGTTATTACAGCCCAATTATAAGAATATTACGATATAATTTTAGAATCTG	50:G>A	50	0.870968	0.991285	0.008715	0.991285	0.008715	0	0.017277	0.017277	0.017277	6.81716	6.8	1	0	0	0	0	0	0	0	0	0	0	0	0	0	0	0	0	0	-	0	0	0	0	0	0	0	0	0	0	0	0	0	0
27696607|F|0-22:T>C-22:T>C	27696607	TGCAGAAGATTGATTGATTCTGTATATTATGCATGTAAAAAATATTGTGCACTGTAATGATTCGGACCC	TGCAGAAGATTGATTGATTCTGTATATTATGCATGTAAAAAATATTGTGCACTGTAATGATTCGGACCC	22:T>C	22	0.988615	0.992322	0.007678	0.992322	0.007678	0	0.015237	0.015237	0.015237	6.89508	5.4	1	0	0	0	0	0	0	-	0	0	0	0	0	0	0	0	0	0	0	0	0	0	0	0	0	0	0	0	0	0	0	0	0
27696625|F|0-40:A>C-40:A>C	27696625	TGCAGAAGCAGTCTTCAGATATCAATATCATGCAATGATGATCAAAGAAAGTCAATGACATAAAAATCA	TGCAGAAGCAGTCTTCAGATATCAATATCATGCAATGATGATCAAAGAAAGTCAATGACATAAAAATCA	40:A>C	40	0.314991	0.024096	0.975904	0.024096	0.975904	0	0.047031	0.047031	0.047031	7.4	6.83168	1	1	-	1	-	-	-	1	-	1	1	1	-	-	1	-	-	-	1	-	-	-	-	-	1	1	-	-	-	1	-	-	-
27696625|F|0-51:T>A-51:T>A	27696625	TGCAGAAGCAGTCTTCAGATATCAATATCATGCAATGATGCTCAAAGAAAGTCAATGACATAAAAATCA	TGCAGAAGCAGTCTTCAGATATCAATATCATGCAATGATGCTCAAAGAAAGTCAATGACATAAAAATCA	51:T>A	51	0.954459	0.699801	0.322068	0.677932	0.300199	0.021869	0.420159	0.43668	0.42842	6.67813	6.83168	1	1	0	1	0	0	0	1	0	1	1	1	0	0	2	0	0	0	1	0	0	0	0	0	1	1	-	0	0	1	-	0	0
27696625|F|0-65:A>G-65:A>G	27696625	TGCAGAAGCAGTCTTCAGATATCAATATCATGCAATGATGCTCAAAGAAAGTCAATGACATAAAAATCA	TGCAGAAGCAGTCTTCAGATATCAATATCATGCAATGATGCTCAAAGAAAGTCAATGACATAAAAATCA	65:A>G	65	0.675522	0.988764	0.016854	0.983146	0.011236	0.005618	0.022219	0.03314	0.02768	6.67813	3.33333	1	-	0	-	0	0	0	-	0	-	-	-	0	0	0	0	0	0	-	0	0	0	0	0	-	-	1	0	0	-	-	0	0
27696632|F|0-33:G>A-33:G>A	27696632	TGCAGTAGCATTCTTCTTTCGCACAAACATAGGGCTTGAACGAGACCTTCCCCTGCTTCTACTCCCAAC	TGCAGTAGCATTCTTCTTTCGCACAAACATAGGGCTTGAACGAGACCTTCCCCTGCTTCTACTCCCAAC	33:G>A	33	0.99241	0.975143	0.032505	0.967495	0.024857	0.007648	0.048477	0.062896	0.055687	13.41722	12.42857	0.994565	0	1	0	1	0	0	0	0	0	0	0	0	0	0	0	0	0	0	0	0	0	0	0	0	0	0	0	1	0	0	0	0
27696635|F|0-7:G>T-7:G>T	27696635	TGCAGAAGCCAGAAGGAACAGACAAGCAGCAAGGACTGCTGCACAAGCAGATTATATCCGCCACACAGG	TGCAGAAGCCAGAAGGAACAGACAAGCAGCAAGGACTGCTGCACAAGCAGATTATATCCGCCACACAGG	7:G>T	7	0.986717	1	0.001923	0.998077	0	0.001923	0	0.003839	0.001919	8.7329	3	1	0	0	0	0	0	0	0	0	0	0	0	0	0	0	0	0	0	0	0	0	0	0	-	0	0	0	0	0	0	0	0	0
27696642|F|0-68:G>C-68:G>C	27696642	TGCAGAAGCTAATCCTGTTATTGTCTTTGGAGGATCTTATGGTGGAAGTATGTGATTAGGATTAGCTAG	TGCAGAAGCTAATCCTGTTATTGTCTTTGGAGGATCTTATGGTGGAAGTATGTGATTAGGATTAGCTAG	68:G>C	68	0.998102	0.992395	0.007605	0.992395	0.007605	0	0.015093	0.015093	0.015093	14.87884	13	1	0	0	0	0	0	0	0	0	0	0	0	0	0	0	0	0	0	0	0	0	0	0	0	0	0	0	0	0	0	0	0	0
27696644|F|0-23:C>T-23:C>T	27696644	TGCAGAAGCTCAATCAATTTATACGGGAATGAGACAGATGGGTGTAGCTCCTGACCGTGCTACATTCAA	TGCAGAAGCTCAATCAATTTATACGGGAATGAGACAGATGGGTGTAGCTCCTGACCGTGCTACATTCAA	23:C>T	23	0.998102	0.920152	0.108365	0.891635	0.079848	0.028517	0.146944	0.193244	0.170094	7.71304	6.95161	0.977778	0	0	0	0	0	0	0	0	0	0	0	1	0	0	0	1	0	0	0	0	0	0	0	0	0	0	0	0	0	0	0	0
27696646|F|0-49:C>T-49:C>T	27696646	TGCAGAAGCTCATAGGAGAACCATGTAAAAGAGTTGAAATGAAATCCAACTTTTTTGAGTTACAGATCG	TGCAGAAGCTCATAGGAGAACCATGTAAAAGAGTTGAAATGAAATCCAACTTTTTTGAGTTAC	49:C>T	49	1	0.870968	0.132827	0.867173	0.129032	0.003795	0.224766	0.230368	0.227567	14.74033	13.92857	0.994565	0	0	0	0	0	0	0	0	0	0	0	0	0	0	0	0	0	0	0	1	0	0	0	0	0	0	1	0	0	0	0	0
27696665|F|0-12:A>T-12:A>T	27696665	TGCAGAAGGAATATTTTAGTTTACGTTTGGTACAGCCAAACAGAGAAGGTCACTGCCCTGCAAAGTCAA	TGCAGAAGGAATATTTTAGTTTACGTTTGGTACAGCCAAACAGAGAAGGTCACTGCCCTGCAAAGTCAA	12:A>T	12	0.981025	0.996132	0.003868	0.996132	0.003868	0	0.007707	0.007707	0.007707	5.95261	5.5	1	0	-	0	0	0	0	0	0	0	0	0	0	0	0	0	0	0	0	0	0	0	0	0	0	0	0	0	0	0	0	0	-
27696677|F|0-42:C>T-42:C>T	27696677	TGCAGAAGGCCCCAGTCTCTCCATTGTTAGAGATATGTTTTTCATGAATTAGAGCTACCTAGTAATGAC	TGCAGAAGGCCCCAGTCTCTCCATTGTTAGAGATATGTTTTTCATGAATTAGAGCTACCTAGTAATGAC	42:C>T	42	0.990512	0.992337	0.009579	0.990421	0.007663	0.001916	0.015208	0.018974	0.017091	8.39088	6.33333	1	0	0	0	0	0	0	0	0	0	0	0	0	0	0	0	0	0	0	0	0	0	0	0	0	0	0	0	0	0	0	0	0
27696689|F|0-13:C>T-13:C>T	27696689	TGCAGAAGGTGGTCTTCTTGTGGATGTGAGCTGTGGAAGTGGATTGTTTTCAAGAAAATTTGCCAAGTC	TGCAGAAGGTGGTCTTCTTGTGGATGTGAGCTGTGGAAGTGGATTGTTTTCAAGAAAATTTGCCAAGTC	13:C>T	13	0.998102	0.992395	0.007605	0.992395	0.007605	0	0.015093	0.015093	0.015093	9.73183	8.8	1	0	0	0	0	0	0	0	0	0	0	0	0	0	0	0	0	0	0	0	0	0	0	0	0	0	0	0	0	0	0	0	0
27696695|F|0-5:A>C-5:A>C	27696695	TGCAGAAGTACCAAAAAACTATGAAGCTTTTGTTGATCTTTCAGATGGATATTCTTATTATTATCCCTC	TGCAGAAGTACCAAAAAACTATGAAGCTTTTGTTGATCTTTCAGATGGATATTCTTATTATTATCCCTC	5:A>C	5	0.99241	0.904398	0.107075	0.892925	0.095602	0.011472	0.172925	0.191219	0.182072	8.21005	7.10294	1	0	0	0	0	0	0	0	0	0	1	1	0	0	1	0	0	0	0	0	0	0	0	0	0	1	1	0	0	0	-	0	0
27696711|F|0-13:G>T-13:G>T	27696711	TGCAGAAGTCCAAGATTGAAGAAGACTTGCAGAAAATTTCTTGTTAGGGTAGAATAAGTTGGATAGGTT	TGCAGAAGTCCAAGATTGAAGAAGACTTGCAGAAAATTTCTTGTTAGGGTAGAATAAGTTGGATAGGTT	13:G>T	13	0.990512	0.888889	0.122605	0.877395	0.111111	0.011494	0.197531	0.215147	0.206339	17.95118	16.39726	1	0	0	0	0	0	0	0	1	0	0	0	0	0	0	0	0	0	0	0	0	0	0	1	0	0	0	0	0	0	0	0	0
27696742|F|0-37:A>G-37:A>G	27696742	TGCAGAAGTTTAGTTCAGAGGAGCGAAAGCAGGTAGAACTTTTCTCAAGCTTGTGGTAATTGTTCTTTT	TGCAGAAGTTTAGTTCAGAGGAGCGAAAGCAGGTAGAACTTTTCTCAAGCTTGTGGTAATTGTTCTTTT	37:A>G	37	0.99241	0.988528	0.011472	0.988528	0.011472	0	0.022681	0.022681	0.022681	19.74225	19.125	1	0	0	0	0	0	0	0	0	0	0	0	1	0	0	0	1	0	0	0	0	0	0	0	0	0	0	0	0	0	0	0	0
27696742|F|0-38:C>G-38:C>G	27696742	TGCAGAAGTTTAGTTCAGAGGAGCGAAAGCAGGTAGAACTTTTCTCAAGCTTGTGGTAATTGTTCTTTT	TGCAGAAGTTTAGTTCAGAGGAGCGAAAGCAGGTAGAACTTTTCTCAAGCTTGTGGTAATTGTTCTTTT	38:C>G	38	0.990512	0.992337	0.007663	0.992337	0.007663	0	0.015208	0.015208	0.015208	19.71173	15.8	1	0	0	0	0	0	0	0	0	0	0	0	-	0	0	0	-	0	0	0	0	0	0	0	0	0	0	0	0	0	0	0	0
27696788|F|0-10:T>A-10:T>A	27696788	TGCAGAATATTTTGTTAGTTCAACATGTGAAGATACTGTAAATTGCATGAGTTCAGCCAAACAACATCT	TGCAGAATATTTTGTTAGTTCAACATGTGAAGATACTGTAAATTGCATGAGTTCAGCCAAACAACATCT	10:T>A	10	0.998102	0.030418	0.973384	0.026616	0.969582	0.003802	0.058986	0.051815	0.055401	13.22222	13.67213	1	1	1	1	1	1	1	1	1	1	1	1	1	0	1	0	1	1	1	1	1	1	1	1	0	1	1	1	1	1	1	1	1
27696802|F|0-35:T>C-35:T>C	27696802	TGCAGAATCCCAACCTTCTTGCAACAAAAAGTTGCTGAATTCTCCAATGATTTTATAGCTCCTGTGCTC	TGCAGAATCCCAACCTTCTTGCAACAAAAAGTTGCTGAATTCTCCAATGATTTTATAGCTCCTGTGCTC	35:T>C	35	0.912713	0.968815	0.039501	0.960499	0.031185	0.008316	0.060425	0.075881	0.068153	3.52336	3	0.992424	0	0	0	0	0	0	0	0	0	-	1	0	0	0	0	0	0	0	0	0	-	0	0	0	0	0	-	0	0	0	0	0
27696810|F|0-43:G>A-43:G>A	27696810	TGCAGAATCTATCTTGAACATCTCTCTCAAGTTCCTGAAACACGTAGTAGGTTATCCATGAATTACATT	TGCAGAATCTATCTTGAACATCTCTCTCAAGTTCCTGAAACACGTAGTAGGTTATCCATGAATTACATT	43:G>A	43	0.948767	0.99	0.02	0.98	0.01	0.01	0.0198	0.0392	0.0295	15.28401	7.3	1	0	0	0	0	0	0	0	0	0	0	0	0	0	0	0	0	0	0	0	0	0	0	0	1	0	0	0	0	0	0	0	1
27696810|F|0-65:C>T-65:C>T	27696810	TGCAGAATCTATCTTGAACATCTCTCTCAAGTTCCTGAAACACGTAGTAGGTTATCCATGAATTACATT	TGCAGAATCTATCTTGAACATCTCTCTCAAGTTCCTGAAACACGTAGTAGGTTATCCATGAATTACATT	65:C>T	65	0.988615	0.950096	0.080614	0.919386	0.049904	0.03071	0.094827	0.148231	0.121529	15.28401	13.72549	1	0	0	0	0	0	0	0	0	0	0	0	0	0	0	0	0	0	0	0	0	0	0	0	-	0	0	0	0	0	0	0	-
27696818|F|0-68:G>A-68:G>A	27696818	TGCAGAATCTTTAACAAACCAGAAGCAAACACAAGAGAATTCGATTTTCAAAATACAGGGCTTCTTTTG	TGCAGAATCTTTAACAAACCAGAAGCAAACACAAGAGAATTCGATTTTCAAAATACAGGGCTTCTTTTG	68:G>A	68	0.946869	0.975952	0.028056	0.971944	0.024048	0.004008	0.04694	0.054538	0.050739	5.11481	5	1	0	1	0	1	0	0	0	0	0	0	0	0	0	0	0	0	0	0	0	0	0	0	0	-	0	0	0	1	0	-	0	-
27696856|F|0-68:T>C-68:T>C	27696856	TGCAGAATTAGAGAACTTGCTTCAATCCCACCCAGACATCAATGATGCAGCTGTAATTCCGTAAGTATT	TGCAGAATTAGAGAACTTGCTTCAATCCCACCCAGACATCAATGATGCAGCTGTAATTCCGTAAGTATT	68:T>C	68	0.996205	0.994286	0.019048	0.980952	0.005714	0.013333	0.011363	0.03737	0.024366	9.23701	3.53846	1	0	0	0	0	0	0	0	0	0	0	0	0	0	0	0	0	0	0	0	0	0	0	0	0	0	0	0	0	0	0	0	0
27696874|F|0-11:G>A-11:G>A	27696874	TGCAGAATTCAGGTAGCTTGTTGTCCATGTTCATCATCATCATCATCTCCACCTGATCTTCTGTTGCAG	TGCAGAATTCAGGTAGCTTGTTGTCCATGTTCATCATCATCATCATCTCCACCTGATCTTCTGTTGCAG	11:G>A	11	0.990512	0.988506	0.015326	0.984674	0.011494	0.003831	0.022724	0.030182	0.026453	8.14379	3.77778	1	0	0	0	0	1	0	0	0	0	0	0	0	0	0	0	0	0	0	0	0	-	0	0	0	0	-	0	0	0	0	0	0
27696874|F|0-53:T>C-53:T>C	27696874	TGCAGAATTCAGGTAGCTTGTTGTCCATGTTCATCATCATCATCATCTCCACCTGATCTTCTGTTGCAG	TGCAGAATTCAGGTAGCTTGTTGTCCATGTTCATCATCATCATCATCTCCACCTGATCTTCTGTTGCAG	53:T>C	53	0.979127	1	0.007752	0.992248	0	0.007752	0	0.015384	0.007692	8.14379	9.6	1	0	0	0	0	-	0	0	0	0	0	0	0	0	0	0	0	0	0	0	0	-	0	0	0	0	-	0	0	0	0	0	0
27696889|F|0-65:T>A-65:T>A	27696889	TGCAGAATTTATCAAACCCTCAACCCAGGTCGTGGACTAGCTTCCCAAGACCCCATGTCTTCAAATTTT	TGCAGAATTTATCAAACCCTCAACCCAGGTCGTGGACTAGCTTCCCAAGACCCCATGTCTTCAAATTTT	65:T>A	65	1	0.98482	0.018975	0.981025	0.01518	0.003795	0.0299	0.037231	0.033565	13.25649	7.72727	1	0	0	0	0	0	0	0	0	0	0	0	0	1	0	1	0	0	0	0	0	0	0	0	0	0	0	0	0	0	1	0	0
27696893|F|0-13:T>A-13:T>A	27696893	TGCAGAATTTCTGTATTCCAGCATCCCTATTGCATTCTTCAAGTAAGTACAAGCCCCACTCCAACCCCA	TGCAGAATTTCTGTATTCCAGCATCCCTATTGCATTCTTCAAGTAAGTACAAGCCCCACTCCAACCCCA	13:T>A	13	0.863378	0.173626	0.83956	0.16044	0.826374	0.013187	0.286961	0.269397	0.278179	6.55319	6.53201	1	1	1	1	1	1	1	1	1	1	1	1	1	1	1	1	1	1	1	1	1	-	1	-	1	1	-	1	1	1	1	1	1
27696893|F|0-48:A>G-48:A>G	27696893	TGCAGAATTTCTGAATTCCAGCATCCCTATTGCATTCTTCAAGTAAGTACAAGCCCCACTCCAACCCCA	TGCAGAATTTCTGAATTCCAGCATCCCTATTGCATTCTTCAAGTAAGTACAAGCCCCACTCCAACCCCA	48:A>G	48	0.851992	0.85078	0.153675	0.846325	0.14922	0.004454	0.253907	0.260118	0.257013	6.53201	5.86076	1	0	0	0	0	0	0	0	0	0	0	0	0	0	0	0	0	0	0	0	0	1	0	1	0	0	1	0	0	0	0	0	0
27696973|F|0-29:C>T-29:C>T	27696973	TGCAGACATACCTTCCCAGTTCAATGATGCGTCGTCCTTTTAGCCAAGAAGAATGCTGAAGTATCCATT	TGCAGACATACCTTCCCAGTTCAATGATGCGTCGTCCTTTTAGCCAAGAAGAATGCTGAAGTATCCATT	29:C>T	29	0.988615	0.930902	0.076775	0.923225	0.069098	0.007678	0.128647	0.141762	0.135204	6.50607	7.27273	1	0	0	0	0	0	0	0	0	0	0	0	0	0	0	0	0	0	0	0	0	0	0	0	0	0	-	0	0	0	-	0	0
27696975|F|0-51:T>C-51:T>C	27696975	TGCAGACACATGTAAGGGAAGGAAAAATTATACATCAAGATCAAAACACAATGTGGTAAAATTACAGAT	TGCAGACACATGTAAGGGAAGGAAAAATTATACATCAAGATCAAAACACAATGTGGTAAAATTAC	51:T>C	51	0.998102	0.870722	0.136882	0.863118	0.129278	0.007605	0.22513	0.236291	0.23071	15.55027	16.46341	0.994565	0	0	0	0	0	0	0	1	0	0	0	0	1	0	1	0	0	1	0	0	0	0	0	1	0	0	0	0	0	1	0	0
27696989|F|0-20:C>T-20:C>T	27696989	TGCAGACATGTTGGATTTTGCAGTGCAACATATCAAATGCCTCCAGAGCCAAGTGCAGGTTCGTGAAAA	TGCAGACATGTTGGATTTTGCAGTGCAACATATCAAATGCCTCCAGAGCCAAGTGCAGGTTCGTGAAAA	20:C>T	20	0.998102	0.998099	0.009506	0.990494	0.001901	0.007605	0.003795	0.018831	0.011313	21.25641	5.4	1	0	0	0	0	0	0	0	0	0	0	0	0	0	0	0	0	0	0	0	0	0	0	0	0	0	0	0	0	0	0	0	0
27697017|F|0-64:G>A-64:G>A	27697017	TGCAGACCCAAACAAAGAAATTATAAGCCCCAGCTAGCACAGTGGATAACGACTTAGGCATGTCGTCAT	TGCAGACCCAAACAAAGAAATTATAAGCCCCAGCTAGCACAGTGGATAACGACTTAGGCATGTCGTCAT	64:G>A	64	1	0.944972	0.058824	0.941176	0.055028	0.003795	0.104001	0.110727	0.107364	19.57239	19.47059	1	0	0	0	0	0	0	0	0	0	0	0	0	0	0	0	0	0	0	0	0	0	0	0	0	0	0	0	0	0	0	0	0
27697032|F|0-52:G>C-52:G>C	27697032	TGCAGACCGAGCTAGCTTCCACATTATATGATGTTCTATAAATCCAGATATCGGAAAAGCGAAATAGGG	TGCAGACCGAGCTAGCTTCCACATTATATGATGTTCTATAAATCCAGATATCGGAAAAGCGAAATAGGG	52:G>C	52	0.99241	0.992352	0.007648	0.992352	0.007648	0	0.015179	0.015179	0.015179	6.14869	3.75	1	0	0	0	0	0	0	0	0	0	0	0	0	0	0	0	0	0	0	0	0	0	0	0	0	0	0	0	0	0	0	0	0
27697041|F|0-53:C>T-53:C>T	27697041	TGCAGACCTGACATACCAATCGTTCCATAAATTGTTCTTTCATGTTTTCGAATCTGTCTTTCCCCCTTT	TGCAGACCTGACATACCAATCGTTCCATAAATTGTTCTTTCATGTTTTCGAATCTGTCTTTCCCCCTTT	53:C>T	53	0.998102	0.88403	0.125475	0.874525	0.11597	0.009506	0.205041	0.219462	0.212252	12.83063	12.47297	0.98913	0	0	0	0	0	0	0	0	0	0	0	0	0	0	0	0	1	0	0	0	0	1	1	0	0	1	0	0	0	0	1	0
27697061|F|0-6:C>A-6:C>A	27697061	TGCAGACGCAGCGATGGCCCTTATAGAGTTCTTGAGTTCTATAGTGGCATTGGAGGCATGGTAACTCAT	TGCAGACGCAGCGATGGCCCTTATAGAGTTCTTGAGTTCTATAGTGGCATTGGAGGCATGGTAACTCAT	6:C>A	6	0.944972	0.991968	0.008032	0.991968	0.008032	0	0.015935	0.015935	0.015935	7.98801	4	1	0	0	0	0	0	0	0	0	0	-	0	0	0	0	0	0	0	0	0	0	-	0	-	0	-	0	0	0	0	-	0	0
27697071|F|0-13:G>A-13:G>A	27697071	TGCAGACGGTCAGGAAAAACCCATCTGGTCCTTTTGAATCTTATTATTTGCCAATGGATGGAAAGATGT	TGCAGACGGTCAGGAAAAACCCATCTGGTCCTTTTGAATCTTATTATTTGCCAATGGATGGAAAGATGT	13:G>A	13	0.963947	0.992126	0.007874	0.992126	0.007874	0	0.015624	0.015624	0.015624	5.4798	5.2	1	0	0	0	0	0	0	0	0	0	0	0	0	0	0	0	0	0	0	0	0	0	0	0	0	0	0	0	0	0	0	0	0
27697126|F|0-49:C>T-49:C>T	27697126	TGCAGACTTGACTGATTATGCAGAACATGTTCCACTAGGAGAACAAAAACTAGATACAATCATCCTCGC	TGCAGACTTGACTGATTATGCAGAACATGTTCCACTAGGAGAACAAAAACTAGATACAATCATCCTCGC	49:C>T	49	0.996205	0.306667	0.710476	0.289524	0.693333	0.017143	0.425244	0.4114	0.418322	10.97959	10.05034	1	1	1	1	1	1	1	1	1	1	1	1	1	0	1	0	1	1	1	1	0	1	1	1	1	1	1	0	1	1	0	1	1
27697132|F|0-16:G>A-16:G>A	27697132	TGCAGACTTGCTTGTCGGTCAGAAAGTTTTTGCTATTGGAAATCCTGTAAGTTGGTTTTTTCCCATGCT	TGCAGACTTGCTTGTCGGTCAGAAAGTTTTTGCTATTGGAAATCCTGTAAGTTGGTTTTTTCCCATGCT	16:G>A	16	0.986717	0.994231	0.015385	0.984615	0.005769	0.009615	0.011472	0.030296	0.020884	7.69357	3.25	1	0	0	0	0	0	0	0	0	0	0	0	0	0	0	0	0	0	0	0	0	0	0	0	0	0	0	0	0	0	0	0	0
27697132|F|0-61:C>T-61:C>T	27697132	TGCAGACTTGCTTGTCGGTCAGAAAGTTTTTGCTATTGGAAATCCTGTAAGTTGGTTTTTTCCCATGCT	TGCAGACTTGCTTGTCGGTCAGAAAGTTTTTGCTATTGGAAATCCTGTAAGTTGGTTTTTTCCCATGCT	61:C>T	61	0.988615	0.992322	0.007678	0.992322	0.007678	0	0.015237	0.015237	0.015237	7.69357	8	1	0	0	0	0	0	0	0	0	0	0	0	0	0	0	0	0	0	0	0	0	0	0	0	0	0	0	0	0	0	0	0	0
27697146|F|0-50:G>A-50:G>A	27697146	TGCAGAGAGAAGGCAACAGGACATGTATATGCAATGAAAAAGCTAAAGAAGTCAGAGATGCTTCGCAGA	TGCAGAGAGAAGGCAACAGGACATGTATATGCAATGAAAAAGCTAAAGAAGTCAGAGATGCTTCGCAGA	50:G>A	50	1	0.895636	0.108159	0.891841	0.104364	0.003795	0.186945	0.192922	0.189933	15.60676	15.2	1	0	0	0	0	0	0	0	0	0	0	0	0	0	0	0	0	0	1	0	0	0	0	0	0	0	0	0	0	0	0	0	0
27697162|F|0-56:G>A-56:G>A	27697162	TGCAGAGAACCCTTCCTTTTGAGGTTCAGTGCAATGTTTGCAGAGCTCACCGATAGGATTGTTCCTGTG	TGCAGAGAACCCTTCCTTTTGAGGTTCAGTGCAATGTTTGCAGAGCTCACCGATAGGATTGTTCCTGTG	56:G>A	56	0.998102	0.992395	0.015209	0.984791	0.007605	0.007605	0.015093	0.029956	0.022525	12.19032	5.77778	1	0	0	0	0	0	0	0	0	0	0	0	0	0	0	0	0	0	0	0	0	0	0	0	0	0	0	0	0	2	0	0	0
27697198|F|0-38:A>C-38:A>C	27697198	TGCAGAGACAGGACAAAATTATGTATTGAAAATGCTTGAATCCCAGGTCTTGGCAATCTTACAGATCGG	TGCAGAGACAGGACAAAATTATGTATTGAAAATGCTTGAATCCCAGGTCTTGGCAATCTTAC	38:A>C	38	1	1	0.001898	0.998102	0	0.001898	0	0.003788	0.001894	14.21725	8	1	0	0	0	0	0	0	0	0	0	0	0	0	0	2	0	0	0	0	0	0	0	0	0	0	0	0	0	0	0	0	0	0
27697205|F|0-37:A>G-37:A>G	27697205	TGCAGAGACCTTGGCCAGTGCCAATCTCAAGGAATCCATAGACCCCAGATTGTTACTACAAAACCAATA	TGCAGAGACCTTGGCCAGTGCCAATCTCAAGGAATCCATAGACCCCAGATTGTTACTACAAAACCAATA	37:A>G	37	0.893738	0.991507	0.021231	0.978769	0.008493	0.012739	0.016841	0.041561	0.029201	11.49097	5.63636	1	0	0	0	0	0	0	0	0	0	0	0	0	0	0	0	0	0	0	0	0	0	0	0	0	0	0	0	0	0	0	0	0
27697206|F|0-54:T>A-54:T>A	27697206	TGCAGAGACGAAGTGCAAACAAAAACAGAAACGATCGATTCAATAAGTTGGAGATCATTTACAGATCGG	TGCAGAGACGAAGTGCAAACAAAAACAGAAACGATCGATTCAATAAGTTGGAGATCATTTAC	54:T>A	54	0.958254	0.007921	0.994059	0.005941	0.992079	0.00198	0.015716	0.011811	0.013763	23.6	22.95798	1	1	1	1	1	1	1	1	1	1	1	-	1	1	1	1	1	1	1	1	1	1	1	-	1	1	1	1	1	1	1	1	1
27697214|F|0-66:G>A-66:G>A	27697214	TGCAGAGGGAACCTTACCACACATGCATGCACATCATTACACCCACAAAGCAATCTCCCATTTAGGGTG	TGCAGAGGGAACCTTACCACACATGCATGCACATCATTACACCCACAAAGCAATCTCCCATTTAGGGTG	66:G>A	66	0.986717	0.892308	0.148077	0.851923	0.107692	0.040385	0.192189	0.2523	0.222245	6.27768	6.57471	0.988636	1	0	1	0	0	0	1	0	1	0	0	0	0	0	0	0	-	0	0	0	0	0	0	0	0	0	0	0	1	0	0	0
27697253|F|0-54:T>G-54:T>G	27697253	TGCAGAGATCAAGTCCCTCTTCGAACGTTACTCTGAGAATGGTACAATGAGAGCTGATCATCTGCACAG	TGCAGAGATCAAGTCCCTCTTCGAACGTTACTCTGAGAATGGTACAATGAGAGCTGATCATCTGCACAG	54:T>G	54	1	0.011385	0.99241	0.00759	0.988615	0.003795	0.022511	0.015065	0.018788	7.28571	10.80452	1	1	1	1	1	1	1	1	1	1	1	1	1	1	1	1	1	1	1	1	1	1	1	1	1	1	1	1	1	1	1	1	1
27697260|F|0-17:A>C-17:A>C	27697260	TGCAGAGATGAAACAACATACTTTCAGTACTTTCAAGCCCCTTAGAGGGTATAGGCAAAAACATTGTAG	TGCAGAGATGAAACAACATACTTTCAGTACTTTCAAGCCCCTTAGAGGGTATAGGCAAAAACATTGTAG	17:A>C	17	1	0.990512	0.009488	0.990512	0.009488	0	0.018795	0.018795	0.018795	27.46688	19.57143	1	0	0	0	0	0	0	0	0	0	0	0	0	0	0	0	0	0	0	0	0	0	0	0	0	0	0	0	0	0	0	0	0
27697303|F|0-39:C>G-39:C>G	27697303	TGCAGAGCATAATTCCCTGTGGGAAGGGTAAGGATGCAGCATTGGTTCTCGATGAAGCAATCCAGTACT	TGCAGAGCATAATTCCCTGTGGGAAGGGTAAGGATGCAGCATTGGTTCTCGATGAAGCAATCCAGTACT	39:C>G	39	0.908918	0.843424	0.167015	0.832985	0.156576	0.010438	0.26412	0.278241	0.271181	8.75413	7.70526	0.994382	0	0	0	0	0	-	0	0	0	0	0	1	0	0	0	1	-	0	-	1	0	-	0	0	0	0	1	0	0	0	-	0
27697308|F|0-33:G>A-33:G>A	27697308	TGCAGAGCATGCACACATGTAGCAGAAGATATGGCCACATGTGAGAGCCACTGGATCAAACACTGTGTC	TGCAGAGCATGCACACATGTAGCAGAAGATATGGCCACATGTGAGAGCCACTGGATCAAACACTGTGTC	33:G>A	33	0.891841	0.123404	0.885106	0.114894	0.876596	0.008511	0.216351	0.203386	0.209869	3.27692	2.79704	0.983333	1	1	1	1	-	-	-	-	1	1	1	1	1	1	-	-	1	1	1	1	-	1	-	1	1	1	1	1	1	1	-	-
27697344|F|0-50:C>T-50:C>T	27697344	TGCAGAGCTGGCCACGATCCATACTTTGCTCAGATAATTCATATCTGCTTCTGCCTTTGATCTTCTTTC	TGCAGAGCTGGCCACGATCCATACTTTGCTCAGATAATTCATATCTGCTTCTGCCTTTGATCTTCTTTC	50:C>T	50	0.996205	0.948571	0.059048	0.940952	0.051429	0.007619	0.097567	0.111122	0.104345	19.01014	15.72973	1	0	0	0	0	1	1	0	1	0	0	0	0	2	0	2	0	0	1	0	0	0	1	0	0	0	1	0	0	0	0	0	0
27697349|F|0-40:G>A-40:G>A	27697349	TGCAGAGCTTCAAAAGCACCTGGATGCAGGAACAAAATGAGGAGTGACATTATGATGAGTATGGTACAG	TGCAGAGCTTCAAAAGCACCTGGATGCAGGAACAAAATGAGGAGTGACATTATGATGAGTATGGTACAG	40:G>A	40	0.967742	0.990196	0.117647	0.882353	0.009804	0.107843	0.019416	0.207612	0.113514	4.51979	3.52778	0.945946	2	0	2	0	0	0	0	0	2	0	-	0	2	2	1	0	-	2	0	0	0	0	0	0	0	0	0	0	2	0	0	2
27697350|F|0-64:C>T-64:C>T	27697350	TGCAGAGCTTCAAGAAAATCATAAAGACGCAATCTCTTGGCCTCAAGTCTGAGAATTGGCTCGACCAAG	TGCAGAGCTTCAAGAAAATCATAAAGACGCAATCTCTTGGCCTCAAGTCTGAGAATTGGCTCGACCAAG	64:C>T	64	0.872865	0.991304	0.008696	0.991304	0.008696	0	0.01724	0.01724	0.01724	2.84762	2.8	1	-	-	1	-	0	0	0	0	1	0	-	0	0	0	0	0	-	0	0	0	-	-	0	0	0	0	0	0	1	-	0	0
27697383|F|0-43:C>T-43:C>T	27697383	TGCAGAGGAGCTGAAGACAGCAACCAACAACTACAATCAAAACCTAATTCTATTCAAGGACTGGGGCTA	TGCAGAGGAGCTGAAGACAGCAACCAACAACTACAATCAAAACCTAATTCTATTCAAGGACTGGGGCTA	43:C>T	43	0.986717	1	0.001923	0.998077	0	0.001923	0	0.003839	0.001919	7.50163	3	1	0	0	0	0	0	0	0	0	0	0	0	0	0	0	0	0	0	0	0	0	0	0	0	0	0	0	0	0	0	0	0	0
27697386|F|0-50:A>C-50:A>C	27697386	TGCAGAGGAGGAGACTGAAGAAGGGGCATCACAGGGCTGCCAATGATGGCATTGCATCCTATTGATGTA	TGCAGAGGAGGAGACTGAAGAAGGGGCATCACAGGGCTGCCAATGATGGCATTGCATCCTATTGATGTA	50:A>C	50	0.872865	0.930435	0.08913	0.91087	0.069565	0.019565	0.129452	0.162372	0.145912	11.1976	10.43636	0.993671	0	0	0	0	0	0	0	-	0	0	0	0	-	0	-	0	0	-	0	0	0	0	0	0	0	0	0	0	0	-	0	0
27697394|F|0-24:A>G-24:A>G	27697394	TGCAGAGGATCTCAAGATTAGGAAATCGCTCGCTGCTCTTGGCGTTATACCATCGCTCGTGTCGATGCT	TGCAGAGGATCTCAAGATTAGGAAATCGCTCGCTGCTCTTGGCGTTATACCATCGCTCGTGTCGATGCT	24:A>G	24	0.99241	0.007648	0.992352	0.007648	0.992352	0	0.015179	0.015179	0.015179	6.4	6.75123	1	1	1	1	1	1	1	1	1	1	1	1	1	1	1	1	1	1	1	1	1	1	1	1	1	1	1	1	1	1	1	1	1
27697398|F|0-62:G>T-62:G>T	27697398	TGCAGAGGATGCTTTCTATTAGTGACACATCTAAAATGTAGGTAAAATGCAAACTTGAGCATGGAAGAA	TGCAGAGGATGCTTTCTATTAGTGACACATCTAAAATGTAGGTAAAATGCAAACTTGAGCATGGAAGAA	62:G>T	62	0.988615	0.990403	0.011516	0.988484	0.009597	0.001919	0.01901	0.022767	0.020889	18.53105	19.625	1	0	0	0	0	0	0	0	0	0	0	0	0	0	1	0	0	0	0	0	0	0	0	0	0	0	0	0	0	0	0	0	0
27697400|F|0-13:A>C-13:A>C	27697400	TGCAGAGGATTCAAGCAGATAAGTGAAAGTGGTTGGTATAAGTGATGAGAAGACCAAGAACAAGAAGTA	TGCAGAGGATTCAAGCAGATAAGTGAAAGTGGTTGGTATAAGTGATGAGAAGACCAAGAACAAGAAGTA	13:A>C	13	0.982922	0.992278	0.007722	0.992278	0.007722	0	0.015325	0.015325	0.015325	6.70492	8.4	1	0	0	0	0	0	-	0	0	0	0	0	0	0	0	0	0	0	0	0	0	0	0	0	0	0	0	0	0	0	-	0	0
27697400|F|0-68:A>T-68:A>T	27697400	TGCAGAGGATTCAAGCAGATAAGTGAAAGTGGTTGGTATAAGTGATGAGAAGACCAAGAACAAGAAGTA	TGCAGAGGATTCAAGCAGATAAGTGAAAGTGGTTGGTATAAGTGATGAGAAGACCAAGAACAAGAAGTA	68:A>T	68	0.975332	1	0.001946	0.998054	0	0.001946	0	0.003883	0.001942	6.70492	3	1	0	0	0	0	0	-	0	0	0	0	0	0	0	0	0	0	0	0	0	0	0	0	0	0	0	0	0	0	0	-	0	0
27697431|F|0-54:C>T-54:C>T	27697431	TGCAGAGGGTATTCTTGGTGAAACTCTTAGCAAGTTCAGTATATGGGGTCTCTACATTACCTTTGTGCT	TGCAGAGGGTATTCTTGGTGAAACTCTTAGCAAGTTCAGTATATGGGGTCTCTACATTACCTTTGTGCT	54:C>T	54	0.844402	0.993258	0.013483	0.986517	0.006742	0.006742	0.013392	0.026603	0.019997	5.16248	3.85714	1	0	0	0	0	0	0	0	0	0	0	0	0	0	0	0	0	0	-	0	-	-	0	0	0	0	0	-	0	0	-	0	0
27697431|F|0-58:A>T-58:A>T	27697431	TGCAGAGGGTATTCTTGGTGAAACTCTTAGCAAGTTCAGTATATGGGGTCTCTACATTACCTTTGTGCT	TGCAGAGGGTATTCTTGGTGAAACTCTTAGCAAGTTCAGTATATGGGGTCTCTACATTACCTTTGTGCT	58:A>T	58	0.965844	0.868369	0.13556	0.86444	0.131631	0.003929	0.228608	0.234367	0.231487	5.16248	5.54321	1	0	0	0	0	0	0	0	0	0	0	0	0	0	0	0	0	0	-	0	1	-	0	0	0	0	0	1	0	0	-	0	0
27697434|F|0-21:A>G-21:A>G	27697434	TGCAGAGGGTCCAATGCCCTCATACTTTTCTCATCTGTTAGATGGATACTTTGTGTTTCCTGTATATTT	TGCAGAGGGTCCAATGCCCTCATACTTTTCTCATCTGTTAGATGGATACTTTGTGTTTCCTGTATATTT	21:A>G	21	0.99241	0.00956	0.99044	0.00956	0.99044	0	0.018938	0.018938	0.018938	15.6	14.93171	1	1	1	1	1	1	1	1	1	1	1	1	1	1	1	1	1	1	1	1	1	1	1	1	1	1	1	1	1	1	1	1	1
27697440|F|0-36:C>T-36:C>T	27697440	TGCAGAGGTACTGGCCGCAGCCGGTCTCCGCCTCATCCGGCGAGCTCCAGTAGGACGAACTACAGCTTC	TGCAGAGGTACTGGCCGCAGCCGGTCTCCGCCTCATCCGGCGAGCTCCAGTAGGACGAACTACAGCTTC	36:C>T	36	0.97723	0.007767	0.992233	0.007767	0.992233	0	0.015413	0.015413	0.015413	7.6	6.74124	1	1	1	1	1	1	1	1	1	1	1	1	1	1	1	1	1	1	-	1	1	1	1	1	1	1	1	1	1	1	1	1	1
27697461|F|0-46:G>T-46:G>T	27697461	TGCAGAGGTTTGTGCTTCATATTGATTAGGAGCATTTTTTGTATATGTCAGTGTTGAACTTCTGGTAAT	TGCAGAGGTTTGTGCTTCATATTGATTAGGAGCATTTTTTGTATATGTCAGTGTTGAACTTCTGGTAAT	46:G>T	46	0.996205	0.990476	0.011429	0.988571	0.009524	0.001905	0.018866	0.022596	0.020731	12.91721	7.71429	1	0	0	0	0	0	0	0	0	0	0	0	0	1	0	1	0	0	0	0	0	0	0	0	0	0	0	0	0	0	1	0	0
27697527|F|0-64:C>T-64:C>T	27697527	TGCAGAGTGGTGGAGGGACTGTCAAACGATCTTCTGTCCCAGCACCAAGACTTATAAGTTCCAGCGAAC	TGCAGAGTGGTGGAGGGACTGTCAAACGATCTTCTGTCCCAGCACCAAGACTTATAAGTTCCAGCGAAC	64:C>T	64	0.937381	0.991903	0.01417	0.98583	0.008097	0.006073	0.016063	0.027939	0.022001	3.82394	2.75	1	0	0	0	0	0	0	0	0	0	0	-	0	0	0	0	0	-	0	0	0	-	0	0	0	0	-	0	0	0	-	0	0
27697562|F|0-18:C>T-18:C>T	27697562	TGCAGATAAAAGTGAACTCTACGAAATCCATGACTGGTCATCTATTAGGAGCAGCTGGTGCTGTAGAAG	TGCAGATAAAAGTGAACTCTACGAAATCCATGACTGGTCATCTATTAGGAGCAGCTGGTGCTGTAGAAG	18:C>T	18	0.996205	1	0.001905	0.998095	0	0.001905	0	0.003802	0.001901	14.75481	7	1	0	0	0	0	0	0	0	0	0	0	0	0	0	0	0	0	0	0	0	0	0	0	0	0	0	0	0	0	0	0	0	0
27697577|F|0-62:T>A-62:T>A	27697577	TGCAGATAACTTATTCTAGGGTTCTTTGGTCCCATCTACATGGAGGGTATTCTTGTAGAGCGTGGGAGA	TGCAGATAACTTATTCTAGGGTTCTTTGGTCCCATCTACATGGAGGGTATTCTTGTAGAGCGTGGGAGA	62:T>A	62	0.954459	0.00994	0.992048	0.007952	0.99006	0.001988	0.019683	0.015778	0.017731	6	5.2685	1	1	1	1	1	1	1	-	1	1	1	-	1	1	1	1	1	1	1	1	1	1	1	-	1	1	1	1	1	1	-	1	1
27697612|F|0-8:C>A-8:C>A	27697612	TGCAGATACCTCAGCAAAGACTCCTGGAGAAATTCTTATGAGGCAGCACATGAGGCAAGAAATTCATGA	TGCAGATACCTCAGCAAAGACTCCTGGAGAAATTCTTATGAGGCAGCACATGAGGCAAGAAATTCATGA	8:C>A	8	0.990512	0.007663	1	0	0.992337	0.007663	0.015208	0	0.007604	8.8	8.14563	1	1	1	1	1	1	1	1	1	1	1	1	1	1	1	1	1	1	1	1	1	1	1	1	1	1	1	1	1	1	1	1	-
27697652|F|0-13:G>A-13:G>A	27697652	TGCAGATATACCGGCCATAGTATTGCATTTCAGTGGAGGTGCAGACTTGAATGTTGATAAATCTGGGAT	TGCAGATATACCGGCCATAGTATTGCATTTCAGTGGAGGTGCAGACTTGAATGTTGATAAATCTGGGAT	13:G>A	13	1	1	0.001898	0.998102	0	0.001898	0	0.003788	0.001894	20.49042	9	1	0	0	0	0	0	0	2	0	0	0	0	0	0	0	0	0	0	0	0	0	0	0	0	0	0	0	0	0	0	0	0	0
27697692|F|0-47:T>A-47:T>A	27697692	TGCAGATCAATACTGATGGGAGCCCGGGTAGCACCATTTTCACCCGTTGGCTGATAAATATATTCAAGA	TGCAGATCAATACTGATGGGAGCCCGGGTAGCACCATTTTCACCCGTTGGCTGATAAATATATTCAAGA	47:T>A	47	0.998102	0.007605	0.992395	0.007605	0.992395	0	0.015093	0.015093	0.015093	12.2	9.71729	1	1	1	1	1	1	1	1	1	1	1	1	1	1	1	1	1	1	1	1	1	1	1	1	1	1	1	1	1	1	1	1	1
27697752|F|0-57:C>T-57:C>T	27697752	TGCAGATCGCTTTTCTTCCATTTTGGGTTCGCTGAAGAAGACCTTTCTTTTCTTCCTCTGGATTTGTAG	TGCAGATCGCTTTTCTTCCATTTTGGGTTCGCTGAAGAAGACCTTTCTTTTCTTCCTCTGGATTTGTAG	57:C>T	57	0.631879	0.912913	0.096096	0.903904	0.087087	0.009009	0.159006	0.173723	0.166365	4.9691	4.39024	0.991525	-	-	-	-	-	-	0	0	-	0	0	0	-	0	-	0	-	-	0	0	-	-	-	0	0	-	0	-	-	-	-	0
27697752|F|0-60:G>A-60:G>A	27697752	TGCAGATCGCTTTTCTTCCATTTTGGGTTCGCTGAAGAAGACCTTTCTTTTCTTCCTCTGGATTTGTAG	TGCAGATCGCTTTTCTTCCATTTTGGGTTCGCTGAAGAAGACCTTTCTTTTCTTCCTCTGGATTTGTAG	60:G>A	60	0.59962	0.962025	0.050633	0.949367	0.037975	0.012658	0.073065	0.096138	0.084602	4.9691	3.57895	0.990909	-	1	-	1	-	-	0	0	-	0	0	0	-	0	-	0	-	-	0	0	-	-	-	0	0	-	0	1	-	-	-	0
27697788|F|0-68:A>C-68:A>C	27697788	TGCAGATCTTGAGTTCTTGACATCGCTGAGTACTTAGTTTAGAGTATATGAGTGATCTTAGAAGTTATA	TGCAGATCTTGAGTTCTTGACATCGCTGAGTACTTAGTTTAGAGTATATGAGTGATCTTAGAAGTTATA	68:A>C	68	1	0.017078	0.99241	0.00759	0.982922	0.009488	0.033572	0.015065	0.024319	8.9	18.5781	1	1	1	1	1	1	1	1	1	1	1	1	1	1	1	1	1	1	1	1	1	1	1	1	1	1	1	1	1	1	1	1	1
27697846|F|0-41:A>T-41:A>T	27697846	TGCAGATGCAAACACACAAAATAATGGTAGTCATCAGATAAAACAGTCTCAGGATTATGAATTTGCAGA	TGCAGATGCAAACACACAAAATAATGGTAGTCATCAGATAAAACAGTCTCAGGATTATGAATTTGCAGA	41:A>T	41	0.982922	0.978764	0.027027	0.972973	0.021236	0.005792	0.041569	0.052593	0.047081	12.17715	12	1	0	0	0	0	0	0	0	0	0	0	0	0	0	0	0	0	0	-	0	0	0	0	0	0	0	0	0	0	0	0	0	0
27697849|F|0-15:A>T-15:A>T	27697849	TGCAGATGCAACTTCAAACATTCGAACAGTCACTGTTTTCTCATCCCAAGCTCGAGTGCTTGACATGCT	TGCAGATGCAACTTCAAACATTCGAACAGTCACTGTTTTCTCATCCCAAGCTCGAGTGCTTGACATGCT	15:A>T	15	0.998102	0.403042	0.629278	0.370722	0.596958	0.032319	0.481198	0.466575	0.473886	13.79365	13.02551	0.994624	1	1	1	1	1	1	1	1	1	0	0	0	1	1	1	0	0	1	1	1	1	1	1	1	0	1	1	1	1	1	0	1
27697864|F|0-15:G>A-15:G>A	27697864	TGCAGATGCGGAGAAGGGACTTGTAGAGGTGGTTCCCAATGAAACATCCTTAGCGTTCAAGCAATACAA	TGCAGATGCGGAGAAGGGACTTGTAGAGGTGGTTCCCAATGAAACATCCTTAGCGTTCAAGCAATACAA	15:G>A	15	0.994307	0.98855	0.017176	0.982824	0.01145	0.005725	0.022639	0.033761	0.0282	12.21475	8.92308	0.988889	0	0	0	0	0	0	0	0	0	1	0	0	0	0	0	0	0	0	0	0	0	0	0	0	1	0	0	0	0	0	0	0
27697865|F|0-51:A>T-51:A>T	27697865	TGCAGATGCGTGGCACCATTGCTCCTGGGCAGAAATGGGATGTGATGGTAAAACTGTTTTTGCTTTTGC	TGCAGATGCGTGGCACCATTGCTCCTGGGCAGAAATGGGATGTGATGGTAAAACTGTTTTTGCTTTTGC	51:A>T	51	1	0.99241	0.00759	0.99241	0.00759	0	0.015065	0.015065	0.015065	21.95652	25.4	1	0	0	0	0	0	0	0	0	0	0	0	0	0	0	0	0	0	0	0	0	0	0	0	0	0	0	0	0	0	0	0	0
27697878|F|0-30:C>A-30:C>A	27697878	TGCAGATGCTTCTATATGAGCTACGCTCAACTTCTAAATTTTGTCTTCAGTTCTCACCTGTCATGGTAA	TGCAGATGCTTCTATATGAGCTACGCTCAACTTCTAAATTTTGTCTTCAGTTCTCACCTGTCATGGTAA	30:C>A	30	0.850095	0.008929	0.991071	0.008929	0.991071	0	0.017698	0.017698	0.017698	6.4	5.35922	1	1	1	1	1	1	1	1	1	1	1	1	1	1	1	1	1	1	1	1	-	1	1	1	1	1	-	-	1	1	-	1	1
27697880|F|0-36:C>G-36:C>G	27697880	TGCAGATGCTTTCTGAAGAAGCCAAGGAGAAGACAGCCAGACTGGCATTCACAATGGAAGTAATTGTAA	TGCAGATGCTTTCTGAAGAAGCCAAGGAGAAGACAGCCAGACTGGCATTCACAATGGAAGTAATTGTAA	36:C>G	36	0.986717	0.794231	0.230769	0.769231	0.205769	0.025	0.326857	0.35503	0.340943	13.83845	11.8227	1	-	0	-	0	0	1	1	0	-	1	0	0	0	1	0	0	0	0	0	0	0	0	0	0	1	0	0	0	-	0	0	0
27697880|F|0-56:G>A-56:G>A	27697880	TGCAGATGCTTTCTGAAGAAGCCAAGGAGAAGACAGCCAGACTGGCATTCACAATGGAAGTAATTGTAA	TGCAGATGCTTTCTGAAGAAGCCAAGGAGAAGACAGCCAGACTGGCATTCACAATGGAAGTAATTGTAA	56:G>A	56	0.798861	0.985748	0.019002	0.980998	0.014252	0.004751	0.028097	0.037283	0.03269	13.78615	13.2	1	1	0	1	0	0	-	-	0	1	-	0	0	0	-	0	2	0	0	0	0	0	0	0	0	-	0	0	0	1	0	0	0
27697899|F|0-38:T>A-38:T>A	27697899	TGCAGATGGGCTGTCTCGCGTCTCCCTCCTCTTTCTCCTCTTTGCTTTTGTTCTTGGGTCTTCTGCAAT	TGCAGATGGGCTGTCTCGCGTCTCCCTCCTCTTTCTCCTCTTTGCTTTTGTTCTTGGGTCTTCTGCAAT	38:T>A	38	0.996205	1	0.001905	0.998095	0	0.001905	0	0.003802	0.001901	7.50801	5.5	1	0	0	0	0	0	0	0	0	0	0	0	0	0	0	0	0	0	0	0	0	0	0	0	0	0	0	0	0	0	0	0	0
27697908|F|0-12:C>A-12:C>A	27697908	TGCAGATGTAACCAAACTAACTTGTTTTCTCAGTGGATCAATTTGATTAGTATGGTTAGCATCATTACA	TGCAGATGTAACCAAACTAACTTGTTTTCTCAGTGGATCAATTTGATTAGTATGGTTAGCATCATTACA	12:C>A	12	0.819734	0.990741	0.009259	0.990741	0.009259	0	0.018347	0.018347	0.018347	12.98235	11.33333	1	0	0	0	0	-	0	-	0	0	0	0	0	0	0	0	0	-	-	0	0	0	-	0	0	0	0	0	0	0	0	-	0
27697908|F|0-49:G>T-49:G>T	27697908	TGCAGATGTAACCAAACTAACTTGTTTTCTCAGTGGATCAATTTGATTAGTATGGTTAGCATCATTACA	TGCAGATGTAACCAAACTAACTTGTTTTCTCAGTGGATCAATTTGATTAGTATGGTTAGCATCATTACA	49:G>T	49	0.990512	0.819923	0.195402	0.804598	0.180077	0.015326	0.295298	0.31444	0.304869	12.98235	11.1453	1	0	0	0	0	1	0	1	0	0	0	0	0	0	0	0	0	1	1	0	0	0	1	0	0	0	0	0	0	0	0	1	0
27697908|F|0-56:T>G-56:T>G	27697908	TGCAGATGTAACCAAACTAACTTGTTTTCTCAGTGGATCAATTTGATTAGTATGGTTAGCATCATTACA	TGCAGATGTAACCAAACTAACTTGTTTTCTCAGTGGATCAATTTGATTAGTATGGTTAGCATCATTACA	56:T>G	56	0.814042	0.997669	0.002331	0.997669	0.002331	0	0.004651	0.004651	0.004651	12.98235	3	1	0	0	0	0	-	0	-	0	0	0	0	0	0	0	0	0	-	-	0	0	0	1	0	0	0	0	0	0	0	0	-	0
27697909|F|0-21:G>A-21:G>A	27697909	TGCAGATGTACATAATCAAACGAGAAGCAGCTGTTTCGTACCTCTGTCATCTCCTTCCAGTACAAGGCC	TGCAGATGTACATAATCAAACGAGAAGCAGCTGTTTCGTACCTCTGTCATCTCCTTCCAGTACAAGGCC	21:G>A	21	0.962049	0.899408	0.116371	0.883629	0.100592	0.015779	0.180946	0.205657	0.193302	6.26481	6.1791	0.988372	0	0	0	0	0	0	0	0	0	0	0	0	0	0	0	0	0	0	-	0	0	0	0	0	0	0	0	0	0	0	0	0
27697924|F|0-7:G>A-7:G>A	27697924	TGCAGATGTGCGGACTCAGTCCATGTATCAACTTCTAGATACTGGGTTTATTGGGCTCATATTTTCATG	TGCAGATGTGCGGACTCAGTCCATGTATCAACTTCTAGATACTGGGTTTATTGGGCTCATATTTTCATG	7:G>A	7	0.994307	1	0.003817	0.996183	0	0.003817	0	0.007604	0.003802	9.53226	2.5	1	0	0	0	0	0	0	0	0	0	0	0	2	0	0	0	0	0	0	0	0	0	0	0	0	0	0	0	0	0	0	0	0
27697933|F|0-68:G>A-68:G>A	27697933	TGCAGATGTTCTTGTACTCTTTCCATTTTACTATTATTTTAGTTATTGTTTTTGCAAAGGTCCATCTAG	TGCAGATGTTCTTGTACTCTTTCCATTTTACTATTATTTTAGTTATTGTTTTTGCAAAGGTCCATCTAG	68:G>A	68	0.98482	0.992293	0.009634	0.990366	0.007707	0.001927	0.015295	0.019082	0.017189	5.8867	4.33333	1	0	0	0	0	0	0	0	0	0	0	0	0	0	0	0	0	0	0	0	0	0	0	0	0	0	0	0	0	0	0	0	0
27697959|F|0-30:C>T-30:C>T	27697959	TGCAGATTGTACATGGAAATCAGTCTTGTGCTGAACATTTCTTTTCCTTTTTGGTTCAAGCTTATGGAA	TGCAGATTGTACATGGAAATCAGTCTTGTGCTGAACATTTCTTTTCCTTTTTGGTTCAAGCTTATGGAA	30:C>T	30	0.99241	1	0.001912	0.998088	0	0.001912	0	0.003817	0.001908	10.45338	6	1	0	0	0	0	0	0	0	0	0	0	0	0	0	0	0	0	0	0	0	0	0	0	0	0	0	0	0	0	0	0	0	0
27697969|F|0-11:G>C-11:G>C	27697969	TGCAGATTATTGCTACTCAAATCAAGAGTGTCCAGTGGTGCTGAAAACGTACCGTTTTTCTCCATGAGT	TGCAGATTATTGCTACTCAAATCAAGAGTGTCCAGTGGTGCTGAAAACGTACCGTTTTTCTCCATGAGT	11:G>C	11	0.986717	0.986538	0.407692	0.592308	0.013462	0.394231	0.026561	0.482959	0.25476	6.27649	5.22925	0.94382	0	-	0	-	2	0	0	0	0	2	0	0	-	2	0	0	2	2	0	0	2	2	0	2	2	2	0	0	0	1	2	1
27697992|F|0-53:A>T-53:A>T	27697992	TGCAGATTCCAGAGAAAATAGAAGTCAGAAAAATTCTGAAAGGTAGTTTTCTAAATTCAGTTTGATTTT	TGCAGATTCCAGAGAAAATAGAAGTCAGAAAAATTCTGAAAGGTAGTTTTCTAAATTCAGTTTGATTTT	53:A>T	53	0.612903	0.98452	0.021672	0.978328	0.01548	0.006192	0.03048	0.042404	0.036442	10.968	6	1	-	0	-	0	-	0	0	0	-	0	0	0	1	0	1	0	0	0	0	-	0	0	0	0	0	-	-	0	-	1	0	0
27698003|F|0-26:G>A-26:G>A	27698003	TGCAGATTCTCAAGGAAGAGGATCCTGGAGTGAGCCTAAATCAGGGAATTATTCCATTCAGTCAAAGCC	TGCAGATTCTCAAGGAAGAGGATCCTGGAGTGAGCCTAAATCAGGGAATTATTCCATTCAGTCAAAGCC	26:G>A	26	1	0.981025	0.028463	0.971537	0.018975	0.009488	0.037231	0.055306	0.046268	11.95752	8	0.994565	0	0	0	0	0	0	0	0	0	0	0	1	0	0	0	1	0	0	0	0	0	0	0	0	0	0	0	0	0	0	0	0
27698013|F|0-6:T>A-6:T>A	27698013	TGCAGATTCTGTTTTAGGTCTAGGGTTTGGGGTTGCACAAGAACAATGGTCAAGTTCTAGGGTTTGGAA	TGCAGATTCTGTTTTAGGTCTAGGGTTTGGGGTTGCACAAGAACAATGGTCAAGTTCTAGGGTTTGGAA	6:T>A	6	0.941176	0.991935	0.008065	0.991935	0.008065	0	0.015999	0.015999	0.015999	10.5095	10.4	1	0	0	0	0	0	0	0	0	0	0	0	0	0	0	0	0	0	-	0	0	0	0	0	-	0	0	0	0	0	0	0	-
27698030|F|0-36:C>T-36:C>T	27698030	TGCAGATTGGATTTGTTTGCAAATGACAGTTATCAACTGATGCCATTGATGATTTGTGTGCTTGACTTA	TGCAGATTGGATTTGTTTGCAAATGACAGTTATCAACTGATGCCATTGATGATTTGTGTGCTTGACTTA	36:C>T	36	0.986717	0.992308	0.007692	0.992308	0.007692	0	0.015266	0.015266	0.015266	12.79869	12.6	1	0	0	0	0	0	0	0	0	0	0	-	0	0	0	0	0	0	0	0	0	0	0	0	0	0	0	0	0	0	0	0	0
27698040|F|0-54:G>A-54:G>A	27698040	TGCAGATTTAGAAGAGATGCAAGAGGATGGAAGGCCATTATCATTGCCATTGCCGGCAGGGATGTCCAA	TGCAGATTTAGAAGAGATGCAAGAGGATGGAAGGCCATTATCATTGCCATTGCCGGCAGGGATGTCCAA	54:G>A	54	0.99241	0.992352	0.007648	0.992352	0.007648	0	0.015179	0.015179	0.015179	6.65466	6.4	1	0	0	0	0	0	0	0	0	0	0	0	0	0	0	0	0	0	0	0	0	0	0	0	0	0	0	0	0	0	0	0	0
27698043|F|0-8:T>G-8:T>G	27698043	TGCAGATTTATATTAGTGAGATTGTCAGAAATACGCAAAGAAGTACAATGTCCAATATGCCTAGGTATG	TGCAGATTTATATTAGTGAGATTGTCAGAAATACGCAAAGAAGTACAATGTCCAATATGCCTAGGTATG	8:T>G	8	1	0.013283	0.99241	0.00759	0.986717	0.005693	0.026213	0.015065	0.020639	7.125	10.8336	1	1	1	1	1	1	1	1	2	1	1	1	1	1	1	1	1	1	1	1	1	1	1	1	1	1	1	1	1	1	1	1	1
27698070|F|0-43:T>C-43:T>C	27698070	TGCAGATTTGATGACCTAAAGACTACCAGTTGAAAGTCCTCCTTTAGGGCAACACAGTCCTTATATCTT	TGCAGATTTGATGACCTAAAGACTACCAGTTGAAAGTCCTCCTTTAGGGCAACACAGTCCTTATATCTT	43:T>C	43	0.990512	0.438697	0.572797	0.427203	0.561303	0.011494	0.492484	0.489401	0.490943	15.93841	16.04571	0.994505	0	0	0	0	0	0	1	0	0	1	1	0	1	1	1	0	1	1	0	1	0	1	1	1	1	0	1	0	0	0	1	0
27698070|F|0-56:G>A-56:G>A	27698070	TGCAGATTTGATGACCTAAAGACTACCAGTTGAAAGTCCTCCTTTAGGGCAACACAGTCCTTATATCTT	TGCAGATTTGATGACCTAAAGACTACCAGTTGAAAGTCCTCCTTTAGGGCAACACAGTCCTTATATCTT	56:G>A	56	0.45351	0.983264	0.029289	0.970711	0.016736	0.012552	0.032913	0.056862	0.044887	15.62057	9.5	1	0	0	0	0	0	0	-	0	0	-	-	0	-	-	-	0	-	-	0	-	0	-	-	-	-	0	-	0	0	0	-	0
27698087|F|0-35:G>C-35:G>C	27698087	TGCAGATTTTGAGGCCAAATGGAAAGCTGGTCTTAGAAAGAATCAAGGAAAAACCCAACTGAACCAAGC	TGCAGATTTTGAGGCCAAATGGAAAGCTGGTCTTAGAAAGAATCAAGGAAAAACCCAACTGAACCAAGC	35:G>C	35	0.994307	0.992366	0.007634	0.992366	0.007634	0	0.015151	0.015151	0.015151	9.03115	7	1	0	0	0	0	0	0	0	0	0	0	0	0	0	0	0	0	0	0	0	0	0	0	0	0	0	0	0	0	0	0	0	0
27698098|F|0-36:A>T-36:A>T	27698098	TGCAGATTTTTCACTGTGTACTGAAAAGAAACAACTAACAGATTATCGTAGTGCTCAAAACCAATTACA	TGCAGATTTTTCACTGTGTACTGAAAAGAAACAACTAACAGATTATCGTAGTGCTCAAAACCAATTACA	36:A>T	36	0.990512	0.994253	0.007663	0.992337	0.005747	0.001916	0.011428	0.015208	0.013318	26.50405	21.4	1	0	0	0	0	0	0	0	-	0	0	0	0	-	0	-	0	0	0	0	0	0	0	0	0	0	0	0	0	0	0	0	0
27698193|F|0-14:C>A-14:C>A	27698193	TGCAGCAACCCTTCCATCTCTGTCACCAACTGTGCCGCTTCAAATTTCACAGTGATCCAACCCGATTCG	TGCAGCAACCCTTCCATCTCTGTCACCAACTGTGCCGCTTCAAATTTCACAGTGATCCAACCCGATTCG	14:C>A	14	0.979127	0.945736	0.087209	0.912791	0.054264	0.032946	0.102638	0.159208	0.130923	8.63085	6.86538	0.988889	0	0	0	0	0	0	0	0	0	0	0	0	0	2	0	0	0	0	0	0	0	0	0	0	0	0	0	0	0	-	0	0
27698193|F|0-67:C>T-67:C>T	27698193	TGCAGCAACCCTTCCATCTCTGTCACCAACTGTGCCGCTTCAAATTTCACAGTGATCCAACCCGATTCG	TGCAGCAACCCTTCCATCTCTGTCACCAACTGTGCCGCTTCAAATTTCACAGTGATCCAACCCGATTCG	67:C>T	67	0.933586	0.99187	0.014228	0.985772	0.00813	0.006098	0.016128	0.02805	0.022089	8.63085	6.5	1	0	0	0	0	0	0	0	0	0	0	0	0	0	0	0	0	0	0	0	0	0	0	0	0	0	0	0	0	0	-	0	0
27698233|F|0-65:T>A-65:T>A	27698233	TGCAGCAAGATCTTCTAATGGAACACACTTGTGTTTCTGCATATGATACGCAAATAATTAGCATTTCCA	TGCAGCAAGATCTTCTAATGGAACACACTTGTGTTTCTGCATATGATACGCAAATAATTAGCATTTCCA	65:T>A	65	0.996205	1	0.001905	0.998095	0	0.001905	0	0.003802	0.001901	8.1562	7	1	0	0	0	0	0	0	0	0	0	0	0	0	0	0	0	0	0	0	0	0	0	0	-	0	0	0	0	0	0	0	0	0
27698237|F|0-19:T>A-19:T>A	27698237	TGCAGCAAGCAGAATTTTCTAAGTACACTAGGAATCTCTCCCCTGCCAGTCGGGCCATTTTGCTATCAG	TGCAGCAAGCAGAATTTTCTAAGTACACTAGGAATCTCTCCCCTGCCAGTCGGGCCATTTTGCTATCAG	19:T>A	19	1	0.924099	0.081594	0.918406	0.075901	0.005693	0.140281	0.149873	0.145077	13.89157	12.87234	1	0	0	0	0	0	0	0	0	0	0	0	0	0	0	0	0	0	0	0	0	0	0	0	0	0	0	0	0	0	0	0	0
27698249|F|0-40:T>C-40:T>C	27698249	TGCAGCAAGGCTTGCTGTGGTAGAATCTCTCCTTCCTAGATCGACAGTCCATGAAGGGCCACCCAGCTG	TGCAGCAAGGCTTGCTGTGGTAGAATCTCTCCTTCCTAGATCGACAGTCCATGAAGGGCCACCCAGCTG	40:T>C	40	0.982922	0.007722	0.992278	0.007722	0.992278	0	0.015325	0.015325	0.015325	7.8	8.13322	1	1	1	1	1	1	1	1	1	1	1	1	1	1	1	1	1	1	1	1	1	1	1	1	1	1	1	1	1	1	1	1	1
27698269|F|0-46:A>G-46:A>G	27698269	TGCAGCAATAATTACCTAGCTAAACACTGCATGATCATTCAAATCCAATTCCAGGAGAGGCTATTGAAT	TGCAGCAATAATTACCTAGCTAAACACTGCATGATCATTCAAATCCAATTCCAGGAGAGGCTATTGAAT	46:A>G	46	0.996205	0.95619	0.051429	0.948571	0.04381	0.007619	0.08378	0.097567	0.090674	12.75839	12.6	0.994505	0	0	0	0	0	0	0	0	0	0	0	0	0	0	0	0	0	0	0	2	0	0	0	0	0	0	0	0	0	0	0	0
27698273|F|0-24:T>C-24:T>C	27698273	TGCAGCAATAGCAGCTGCATTTGGTGGAGGATTGCCTCCTGGGATAAGTGGTACTAATGACAGGTGCAC	TGCAGCAATAGCAGCTGCATTTGGTGGAGGATTGCCTCCTGGGATAAGTGGTACTAATGACAGGTGCAC	24:T>C	24	0.998102	0.705323	0.357414	0.642586	0.294677	0.062738	0.415685	0.459339	0.437512	11.50343	11.09375	0.983871	1	1	1	1	0	0	1	0	1	1	0	0	0	0	0	0	0	1	0	0	0	0	0	0	1	0	0	1	1	0	0	0
27698286|F|0-66:C>T-66:C>T	27698286	TGCAGCAATCTATGTCTAGTTTTATAAAAATTGACAAACCTGCCAAACCTCATCCACCAAGTTCAACTA	TGCAGCAATCTATGTCTAGTTTTATAAAAATTGACAAACCTGCCAAACCTCATCCACCAAGTTCAACTA	66:C>T	66	0.975332	1	0.007782	0.992218	0	0.007782	0	0.015443	0.007722	21.60492	13	1	0	0	0	0	0	0	0	0	0	0	0	0	0	0	0	0	0	0	0	0	0	0	0	0	0	0	0	0	0	-	0	-
27698303|F|0-9:G>T-9:G>T	27698303	TGCAGCAATGTATGGTCCCTCAGAGGTGCAGAGGTGTGGTGTAGTTGGAGGAGGAAGAAAAGTAAAGAT	TGCAGCAATGTATGGTCCCTCAGAGGTGCAGAGGTGTGGTGTAGTTGGAGGAGGAAGAAAAGTAAAGAT	9:G>T	9	0.912713	0.975052	0.031185	0.968815	0.024948	0.006237	0.048651	0.060425	0.054538	3.57692	3.06667	0.993056	0	0	0	0	0	0	0	0	0	0	0	0	0	0	0	-	0	0	0	0	0	0	0	-	0	0	0	0	0	0	0	0
27698306|F|0-54:G>A-54:G>A	27698306	TGCAGCAATTCCAATCTCAGCAAATCTTCTAGCATAACCAAAAACCTGGAGTTTGCACACGCTTCTCCA	TGCAGCAATTCCAATCTCAGCAAATCTTCTAGCATAACCAAAAACCTGGAGTTTGCACACGCTTCTCCA	54:G>A	54	1	0.996205	0.01518	0.98482	0.003795	0.011385	0.007561	0.0299	0.01873	12.94551	6.875	1	0	0	0	0	0	0	0	0	0	0	0	0	0	0	0	0	0	0	0	0	0	0	0	0	0	0	0	0	0	0	0	0
27698337|F|0-24:A>G-24:A>G	27698337	TGCAGCACCAACGGCAAGGCCCCCAACAGTTATTAGTGTAGCCTTCCCTGAGAACAGCATGCCAAACTC	TGCAGCACCAACGGCAAGGCCCCCAACAGTTATTAGTGTAGCCTTCCCTGAGAACAGCATGCCAAACTC	24:A>G	24	0.823529	0.419355	0.589862	0.410138	0.580645	0.009217	0.486993	0.48385	0.485421	13.81944	12.27541	1	0	-	0	-	0	1	-	1	0	1	0	1	-	1	-	1	1	-	1	1	0	1	1	1	1	0	1	-	0	-	1	1
27698362|F|0-48:C>G-48:C>G	27698362	TGCAGCACGAACTGTTTTAGAGACCAAAACAGGGTTGGGCTGGAATCCCACAAAGTCATATACTCCGTC	TGCAGCACGAACTGTTTTAGAGACCAAAACAGGGTTGGGCTGGAATCCCACAAAGTCATATACTCCGTC	48:C>G	48	0.998102	0.992395	0.007605	0.992395	0.007605	0	0.015093	0.015093	0.015093	16.27419	11.8	1	0	0	0	0	0	0	0	0	0	0	0	0	0	0	0	0	0	0	0	0	0	0	0	0	0	0	0	0	0	0	0	0
27698371|F|0-66:A>G-66:A>G	27698371	TGCAGCACTCAGATATCGTTTGCCAACAACCATCTTCAGGATCAAATTCAGTATCAGGTCTCGAAAATA	TGCAGCACTCAGATATCGTTTGCCAACAACCATCTTCAGGATCAAATTCAGTATCAGGTCTCGAAAATA	66:A>G	66	0.237192	0.048	0.952	0.048	0.952	0	0.091392	0.091392	0.091392	9.66667	8.50355	1	-	-	-	-	1	-	-	-	-	1	-	-	-	-	-	-	-	0	-	-	-	-	-	0	1	-	-	-	-	-	-	1
27698408|F|0-7:G>A-7:G>A	27698408	TGCAGCAGATAAGAATTTAGTGTTTGAAGAAGCTATGGAGGAGAGGTTATGTGCTTATTCAAGAGCAGT	TGCAGCAGATAAGAATTTAGTGTTTGAAGAAGCTATGGAGGAGAGGTTATGTGCTTATTCAAGAGCAGT	7:G>A	7	0.755218	0.98995	0.01005	0.98995	0.01005	0	0.019898	0.019898	0.019898	5.42457	3	1	0	0	0	0	0	0	-	0	0	0	0	0	0	0	0	0	0	0	0	-	0	0	-	0	0	0	-	0	0	0	0	0
27698445|F|0-9:A>G-9:A>G	27698445	TGCAGCAGCAGTTTAGGGTTTTCTCCTTGTAGCTTGACTCATTGTTGGAATCAAGCTATGAAGGAGGCA	TGCAGCAGCAGTTTAGGGTTTTCTCCTTGTAGCTTGACTCATTGTTGGAATCAAGCTATGAAGGAGGCA	9:A>G	9	0.975332	0.984436	0.023346	0.976654	0.015564	0.007782	0.030644	0.045603	0.038123	5.66723	3.6	0.993976	0	0	0	0	1	0	0	0	0	0	0	0	-	0	0	0	0	0	0	0	0	0	0	0	0	0	0	0	0	0	0	0
27698459|F|0-12:T>A-12:T>A	27698459	TGCAGCAGCCTATGCTGCCTATCTACTACCTATTGCCCTATTTCATGATGAAATGAAGCTAAACCAGGA	TGCAGCAGCCTATGCTGCCTATCTACTACCTATTGCCCTATTTCATGATGAAATGAAGCTAAACCAGGA	12:T>A	12	1	0.474383	0.56926	0.43074	0.525617	0.043643	0.498688	0.490406	0.494547	15.73196	14.65014	1	1	1	1	1	0	0	1	0	1	1	0	0	0	1	0	0	0	1	0	1	1	0	1	0	1	0	1	1	1	0	0	0
27698468|F|0-33:C>T-33:C>T	27698468	TGCAGCAGCTAGACCAAATTGTGCAGCATGTTTCACACTTTCAATGGACAATGGCGCAGAGACAGTATC	TGCAGCAGCTAGACCAAATTGTGCAGCATGTTTCACACTTTCAATGGACAATGGCGCAGAGACAGTATC	33:C>T	33	0.965844	0.88998	0.131631	0.868369	0.11002	0.021611	0.195831	0.228608	0.212219	7.62687	7.14474	1	0	0	0	0	0	0	0	0	0	0	0	0	0	0	0	0	1	0	0	0	0	0	0	0	0	0	0	0	0	0	1	0
27698468|F|0-52:G>A-52:G>A	27698468	TGCAGCAGCTAGACCAAATTGTGCAGCATGTTTCACACTTTCAATGGACAATGGCGCAGAGACAGTATC	TGCAGCAGCTAGACCAAATTGTGCAGCATGTTTCACACTTTCAATGGACAATGGCGCAGAGACAGTATC	52:G>A	52	0.86148	0.997797	0.002203	0.997797	0.002203	0	0.004396	0.004396	0.004396	7.62687	3	1	0	0	0	0	0	0	0	0	0	0	0	0	0	0	0	0	-	0	0	0	0	0	0	0	0	0	0	0	0	0	-	0
27698468|F|0-54:C>T-54:C>T	27698468	TGCAGCAGCTAGACCAAATTGTGCAGCATGTTTCACACTTTCAATGGACAATGGCGCAGAGACAGTATC	TGCAGCAGCTAGACCAAATTGTGCAGCATGTTTCACACTTTCAATGGACAATGGCGCAGAGACAGTATC	54:C>T	54	0.867173	0.991247	0.019694	0.980306	0.008753	0.010941	0.017352	0.038612	0.027982	7.62687	4.11111	1	0	0	0	0	0	0	0	0	0	0	0	0	0	0	0	0	-	0	0	0	0	0	0	0	0	0	0	0	0	0	-	0
27698489|F|0-65:G>T-65:G>T	27698489	TGCAGCAGCTTGATCTAGAAGACATCAACAAATTATTAGGAATATAGTTCGTGGTCCCACAAACTGCTC	TGCAGCAGCTTGATCTAGAAGACATCAACAAATTATTAGGAATATAGTTCGTGGTCCCACAAACTGCTC	65:G>T	65	0.996205	0.272381	0.76381	0.23619	0.727619	0.03619	0.396379	0.360809	0.378594	9.22727	10.42704	0.994505	0	0	0	0	1	1	1	1	0	0	1	0	1	1	1	0	1	0	1	0	1	1	1	1	0	1	0	0	0	1	1	1
27698500|F|0-51:G>A-51:G>A	27698500	TGCAGCAGGAGAACAAGGACTTCCTCCTCCAGTACCCAGTTCATTTTGGAAGGGTCAAAACTTTATCAC	TGCAGCAGGAGAACAAGGACTTCCTCCTCCAGTACCCAGTTCATTTTGGAAGGGTCAAAACTTTATCAC	51:G>A	51	0.982922	1	0.001931	0.998069	0	0.001931	0	0.003854	0.001927	9.52365	3	1	0	0	0	0	0	0	0	0	0	0	0	0	0	0	0	0	0	0	0	0	0	0	0	-	0	0	0	0	0	0	0	0
27698510|F|0-48:C>T-48:C>T	27698510	TGCAGCAGGCTTCAAAGATGAACTGGCCATCGTCAGTCATGCTTCCACCTGTCTTCCTTCAAGTGATCA	TGCAGCAGGCTTCAAAGATGAACTGGCCATCGTCAGTCATGCTTCCACCTGTCTTCCTTCAAGTGATCA	48:C>T	48	0.98482	0.897881	0.11368	0.88632	0.102119	0.011561	0.183382	0.201514	0.192448	10.81917	9.73134	0.988764	0	0	0	0	0	0	0	0	0	0	0	0	0	0	0	0	0	0	0	0	0	0	0	0	0	0	0	0	0	-	0	0
27698511|F|0-40:G>C-40:G>C	27698511	TGCAGCAGGCTTCTGGAACCTCGCCCGTTATTATGGCTCAGTCTCTTCAGCCCAGGGCCCAGGGAAGGG	TGCAGCAGGCTTCTGGAACCTCGCCCGTTATTATGGCTCAGTCTCTTCAGCCCAGGGCCCAGGGAAGGG	40:G>C	40	0.973435	0.978558	0.023392	0.976608	0.021442	0.001949	0.041965	0.045689	0.043827	7.96801	6.35714	1	0	0	0	0	0	0	0	0	0	0	0	0	0	0	0	0	0	0	0	0	0	0	0	-	0	0	0	0	0	0	0	0
27698552|F|0-18:G>A-18:G>A	27698552	TGCAGCAGTTTTGCAAGCGCGTATAGCTCGAATCATATCCCTGCAATGAAAATTAGGTACCCATCACAT	TGCAGCAGTTTTGCAAGCGCGTATAGCTCGAATCATATCCCTGCAATGAAAATTAGGTACCCATCACAT	18:G>A	18	0.781784	0.944175	0.099515	0.900485	0.055825	0.043689	0.105418	0.179223	0.14232	22.81385	20.59184	1	0	0	0	0	0	0	0	0	0	0	-	0	0	0	0	0	-	0	0	0	0	-	0	0	0	0	0	0	0	0	-	0
27698552|F|0-60:A>C-60:A>C	27698552	TGCAGCAGTTTTGCAAGCGCGTATAGCTCGAATCATATCCCTGCAATGAAAATTAGGTACACATCACAT	TGCAGCAGTTTTGCAAGCGCGTATAGCTCGAATCATATCCCTGCAATGAAAATTAGGTACACATCACAT	60:A>C	60	0.960152	0.27668	0.766798	0.233202	0.72332	0.043478	0.400256	0.357637	0.378947	23.44512	22.86117	1	1	1	1	1	1	1	1	1	1	1	0	1	1	1	1	1	0	1	1	1	1	0	1	1	1	1	1	1	1	1	0	1
27698588|F|0-12:C>T-12:C>T	27698588	TGCAGCATCAACCTGTGCTGATACTCTGAACAGCACACTTGTTTTGAGCCCCATTCGAGTGGATCTTAT	TGCAGCATCAACCTGTGCTGATACTCTGAACAGCACACTTGTTTTGAGCCCCATTCGAGTGGATCTTAT	12:C>T	12	0.85389	0.991111	0.008889	0.991111	0.008889	0	0.01762	0.01762	0.01762	5.4717	5.8	1	-	0	0	0	0	0	0	0	0	0	0	0	0	0	0	0	0	0	0	0	0	0	0	0	0	0	0	0	0	0	0	0
27698588|F|0-17:C>T-17:C>T	27698588	TGCAGCATCAACCTGTGCTGATACTCTGAACAGCACACTTGTTTTGAGCCCCATTCGAGTGGATCTTAT	TGCAGCATCAACCTGTGCTGATACTCTGAACAGCACACTTGTTTTGAGCCCCATTCGAGTGGATCTTAT	17:C>T	17	0.973435	0.869396	0.309942	0.690058	0.130604	0.179337	0.227094	0.427756	0.327425	5.4717	5.33514	0.983146	-	0	0	0	0	0	0	0	0	2	2	0	0	0	0	0	0	0	2	0	0	0	0	0	2	0	0	0	0	2	0	2
27698588|F|0-34:A>T-34:A>T	27698588	TGCAGCATCAACCTGTGTTGATACTCTGAACAGCACACTTGTTTTGAGCCCCATTCGAGTGGATCTTAT	TGCAGCATCAACCTGTGTTGATACTCTGAACAGCACACTTGTTTTGAGCCCCATTCGAGTGGATCTTAT	34:A>T	34	0.303605	0.99375	0.00625	0.99375	0.00625	0	0.012422	0.012422	0.012422	5.33514	4	1	-	-	-	-	-	-	-	-	-	0	0	-	-	-	-	-	-	-	0	-	-	-	-	-	0	-	-	-	-	0	-	0
27698588|F|0-50:C>T-50:C>T	27698588	TGCAGCATCAACCTGTGCTGATACTCTGAACAGCACACTTGTTTTGAGCCCCATTCGAGTGGATCTTAT	TGCAGCATCAACCTGTGCTGATACTCTGAACAGCACACTTGTTTTGAGCCCCATTCGAGTGGATCTTAT	50:C>T	50	0.85389	0.991111	0.008889	0.991111	0.008889	0	0.01762	0.01762	0.01762	5.4717	2.6	1	-	0	0	0	0	0	0	0	0	0	0	0	0	0	0	0	0	0	0	0	0	0	0	0	0	0	0	0	0	0	0	0
27698618|F|0-33:A>T-33:A>T	27698618	TGCAGCATCTGTTCCTTTTGATGATACCCTTCCAGAACCACCTTTACCAGGTATTTATTGATTCTTACA	TGCAGCATCTGTTCCTTTTGATGATACCCTTCCAGAACCACCTTTACCAGGTATTTATTGATTCTTACA	33:A>T	33	0.994307	0.992366	0.007634	0.992366	0.007634	0	0.015151	0.015151	0.015151	14.94146	7	1	0	0	0	0	0	0	0	0	0	0	0	0	0	0	0	0	0	0	0	0	0	0	0	0	0	0	0	0	0	0	0	0
27698640|F|0-54:A>T-54:A>T	27698640	TGCAGCATGGGCAGCCGGGTTTTGCAGTAGAGTAGATACAATAAGACTAGAAAAAGTAGCAGAAAAGTT	TGCAGCATGGGCAGCCGGGTTTTGCAGTAGAGTAGATACAATAAGACTAGAAAAAGTAGCAGAAAAGTT	54:A>T	54	1	0.998102	0.001898	0.998102	0.001898	0	0.003788	0.003788	0.003788	18.1936	17	1	0	0	0	0	0	0	0	0	0	0	0	0	0	0	0	0	0	0	0	0	0	0	0	1	0	0	0	0	0	0	0	0
27698661|F|0-43:G>A-43:G>A	27698661	TGCAGCATTATTTCTAGTTTTTCCTGGAGATTTCTTCGTTGCGGCTTTCGTGGCAGGGCTTGGTTTACA	TGCAGCATTATTTCTAGTTTTTCCTGGAGATTTCTTCGTTGCGGCTTTCGTGGCAGGGCTTGGTTTACA	43:G>A	43	1	0.99241	0.013283	0.986717	0.00759	0.005693	0.015065	0.026213	0.020639	11.85323	9.125	1	0	0	0	0	0	0	0	0	0	0	0	0	0	0	0	0	0	0	0	0	0	0	0	0	0	0	0	0	0	0	0	0
27698669|F|0-32:C>G-32:C>G	27698669	TGCAGCATTCTTGGAAAAATGGCATTACAGGTCCTATAACTCACAAATTTTATTATCTAAGAGATTTCA	TGCAGCATTCTTGGAAAAATGGCATTACAGGTCCTATAACTCACAAATTTTATTATCTAAGAGATTTCA	32:C>G	32	0.918406	0.609504	0.419421	0.580579	0.390496	0.028926	0.476018	0.487014	0.481516	3.79762	3.70711	0.978571	0	-	0	0	1	1	0	1	0	0	-	1	0	0	0	1	0	0	0	1	0	0	-	0	0	0	1	0	0	0	0	0
27698699|F|0-13:A>T-13:A>T	27698699	TGCAGCCAAAATAAGGGGTAGAAAAAGAAAATAAGGAAGCCCCAATAAATAACGCAACTGATGGTCTTA	TGCAGCCAAAATAAGGGGTAGAAAAAGAAAATAAGGAAGCCCCAATAAATAACGCAACTGATGGTCTTA	13:A>T	13	0.998102	0.988593	0.01711	0.98289	0.011407	0.005703	0.022553	0.033635	0.028094	9.28734	6.3	1	0	1	0	1	0	0	0	0	0	0	0	0	0	0	0	0	0	0	0	0	0	0	0	0	0	0	2	1	0	0	0	0
27698752|F|0-58:T>G-58:T>G	27698752	TGCAGCCAGAATAACATAAACATAAAATGTAGTACAAAGGAGACTTGCTACAAGTAATTAGAAAATAGA	TGCAGCCAGAATAACATAAACATAAAATGTAGTACAAAGGAGACTTGCTACAAGTAATTAGAAAATAGA	58:T>G	58	0.986717	0.998077	0.001923	0.998077	0.001923	0	0.003839	0.003839	0.003839	17.39546	5	1	0	0	0	0	0	0	0	0	0	0	0	0	0	0	0	0	0	0	0	0	0	0	0	-	0	0	0	0	0	0	0	0
27698753|F|0-39:A>G-39:A>G	27698753	TGCAGCCAGACAAGCACTTAGTGCACTAAGATCCATCTCATGAATGCATACAGAAACAGTCCTTGCCAG	TGCAGCCAGACAAGCACTTAGTGCACTAAGATCCATCTCATGAATGCATACAGAAACAGTCCTTGCCAG	39:A>G	39	0.994307	0.973282	0.043893	0.956107	0.026718	0.017176	0.052007	0.083933	0.06797	14.79736	13.60714	1	0	0	0	0	0	0	0	0	0	0	0	0	0	0	0	0	0	0	0	0	0	0	0	0	0	0	0	0	0	0	0	0
27698764|F|0-19:C>A-19:C>A	27698764	TGCAGCCCGGACAGTAGCACCTCAGGAAGTAACCATGGGAGTAATTGGCAGAATGGCACCAGCACTGCC	TGCAGCCCGGACAGTAGCACCTCAGGAAGTAACCATGGGAGTAATTGGCAGAATGGCACCAGCACTGCC	19:C>A	19	0.996205	0.992381	0.007619	0.992381	0.007619	0	0.015122	0.015122	0.015122	12.70665	9.8	1	0	0	0	0	0	0	0	0	0	0	0	0	0	0	0	0	0	0	0	0	0	0	0	0	0	0	0	0	0	0	0	0
27698818|F|0-11:C>T-11:C>T	27698818	TGCAGCCCATTCCCATCTGTTGCAATTCCTTTATGCGCATGCGACGATCGTCCATGTCCACCTGTGGAA	TGCAGCCCATTCCCATCTGTTGCAATTCCTTTATGCGCATGCGACGATCGTCCATGTCCACCTGTGGAA	11:C>T	11	0.931689	0.991853	0.010183	0.989817	0.008147	0.002037	0.016161	0.020159	0.01816	10.12565	7.5	1	0	0	0	0	0	0	0	0	0	0	0	0	0	0	0	0	0	0	0	0	0	0	0	0	0	0	0	0	0	0	0	0
27698818|F|0-41:C>T-41:C>T	27698818	TGCAGCCCATTCCCATCTGTTGCAATTCCTTTATGCGCATGCGACGATCGTCCATGTCCACCTGTGGAA	TGCAGCCCATTCCCATCTGTTGCAATTCCTTTATGCGCATGCGACGATCGTCCATGTCCACCTGTGGAA	41:C>T	41	0.986717	0.936538	0.101923	0.898077	0.063462	0.038462	0.118868	0.18307	0.150969	10.12565	8.48529	0.994565	0	0	0	0	0	0	0	0	0	0	0	0	0	0	0	0	0	0	0	0	0	0	0	0	0	0	0	0	0	0	0	0
27698856|F|0-16:C>T-16:C>T	27698856	TGCAGCCCTCATATTGCCATCCACAACATCAGCCTACCAATGAACTGGACAATGTCAGTTCTACTATGT	TGCAGCCCTCATATTGCCATCCACAACATCAGCCTACCAATGAACTGGACAATGTCAGTTCTACTATGT	16:C>T	16	0.886148	0.991435	0.008565	0.991435	0.008565	0	0.016984	0.016984	0.016984	8.71841	5.4	1	0	0	0	0	-	0	0	0	0	-	0	0	0	0	0	0	0	0	0	0	0	0	0	0	0	-	0	0	0	0	0	0
27698909|F|0-47:T>C-47:T>C	27698909	TGCAGCCTCATCAATTGCAGCAGATGTCATTTTTTGCTATTGATATGTATGCGAAGCTAATCTTTTTAC	TGCAGCCTCATCAATTGCAGCAGATGTCATTTTTTGCTATTGATATGTATGCGAAGCTAATCTTTTTAC	47:T>C	47	1	0.967742	0.047438	0.952562	0.032258	0.01518	0.062435	0.090376	0.076405	37.43822	30	1	0	0	0	0	0	0	0	0	0	0	0	0	0	0	0	0	0	0	0	0	0	0	0	0	0	0	0	0	0	0	0	0
27698929|F|0-39:G>T-39:G>T	27698929	TGCAGCCTCTTTGAGGGGGGATGAATGATGGAATATGGAGAAAAGAAGCAAGGATTCTGAATCTTTCTT	TGCAGCCTCTTTGAGGGGGGATGAATGATGGAATATGGAGAAAAGAAGCAAGGATTCTGAATCTTTCTT	39:G>T	39	0.990512	0.528736	0.494253	0.505747	0.471264	0.022989	0.498349	0.499934	0.499141	7.40741	6.99344	0.988636	0	0	0	0	1	1	0	0	0	0	1	1	0	1	0	1	1	0	0	0	0	1	1	0	0	1	0	0	0	0	1	0
27698961|F|0-52:A>T-52:A>T	27698961	TGCAGCCTTGACATGATCCTTCATTTCCAACCACATTCTTGGCTCCCCTGCCAGAATCTTACAGATCGG	TGCAGCCTTGACATGATCCTTCATTTCCAACCACATTCTTGGCTCCCCTGCCAGAATCTTAC	52:A>T	52	0.998102	0.998099	0.013308	0.986692	0.001901	0.011407	0.003795	0.026262	0.015028	23.33814	7.57143	1	0	0	0	0	0	0	0	0	0	0	0	0	2	0	0	0	0	0	0	0	0	0	0	0	0	0	0	0	0	0	0	0
27698980|F|0-28:C>T-28:C>T	27698980	TGCAGCCTTTTTTCCTCCCCTAAAGCCTCGTTCAACTCCTCGGATACCATGTCACACATGGCTTTGTCC	TGCAGCCTTTTTTCCTCCCCTAAAGCCTCGTTCAACTCCTCGGATACCATGTCACACATGGCTTTGTCC	28:C>T	28	1	0.990512	0.011385	0.988615	0.009488	0.001898	0.018795	0.022511	0.020653	27.48226	19.28571	1	0	0	0	0	0	0	0	1	0	0	0	0	0	0	0	0	0	0	0	0	0	0	0	0	0	0	0	0	0	0	0	0
27699041|F|0-19:G>A-19:G>A	27699041	TGCAGCGTATTGCATCTTCGACACATCAAGCTATGAGATCTGAAAGGTATATTGGTTTCATTAGTCCTT	TGCAGCGTATTGCATCTTCGACACATCAAGCTATGAGATCTGAAAGGTATATTGGTTTCATTAGTCCTT	19:G>A	19	0.912713	0.991684	0.008316	0.991684	0.008316	0	0.016494	0.016494	0.016494	3.27106	2.8	1	0	-	0	0	-	0	0	0	0	0	0	0	-	-	0	-	0	-	0	0	0	0	0	0	0	0	-	0	-	-	0	0
27699042|F|0-19:C>A-19:C>A	27699042	TGCAGCGTCAAGTCTACAGCAGACACGGCGGTTCTCGACAGTGATTCCGGATCCTTGCATCGTTCACAA	TGCAGCGTCAAGTCTACAGCAGACACGGCGGTTCTCGACAGTGATTCCGGATCCTTGCATCGTTCACAA	19:C>A	19	0.996205	0.992381	0.011429	0.988571	0.007619	0.00381	0.015122	0.022596	0.018859	11.29498	7.57143	1	0	0	0	0	0	0	0	0	0	0	0	0	0	0	0	0	0	0	0	0	0	0	0	0	0	0	0	0	0	0	0	0
27699042|F|0-57:C>G-57:C>G	27699042	TGCAGCGTCAAGTCTACAGCAGACACGGCGGTTCTCGACAGTGATTCCGGATCCTTGCATCGTTCACAA	TGCAGCGTCAAGTCTACAGCAGACACGGCGGTTCTCGACAGTGATTCCGGATCCTTGCATCGTTCACAA	57:C>G	57	0.988615	1	0.001919	0.998081	0	0.001919	0	0.003831	0.001916	11.29498	3	1	0	0	0	0	0	0	0	0	0	0	0	0	0	0	0	0	0	0	0	0	0	0	0	0	0	0	0	0	0	0	0	0
27699085|F|0-49:T>A-49:T>A	27699085	TGCAGCTACATGACAGAAAATCTTGGTTGCATTCATGAAGTCCTTTATCTATGCTTATTTCAAAAGCAT	TGCAGCTACATGACAGAAAATCTTGGTTGCATTCATGAAGTCCTTTATCTATGCTTATTTCAAAAGCAT	49:T>A	49	0.941176	0.705645	0.314516	0.685484	0.294355	0.020161	0.41542	0.431191	0.423306	21	23.17778	1	0	0	0	0	0	1	0	0	0	1	-	0	0	1	0	0	1	-	0	0	-	1	1	0	1	0	0	0	0	1	1	0
27699085|F|0-65:G>A-65:G>A	27699085	TGCAGCTACATGACAGAAAATCTTGGTTGCATTCATGAAGTCCTTTATCTATGCTTATTTCAAAAGCAT	TGCAGCTACATGACAGAAAATCTTGGTTGCATTCATGAAGTCCTTTATCTATGCTTATTTCAAAAGCAT	65:G>A	65	0.726755	0.921671	0.086162	0.913838	0.078329	0.007833	0.144387	0.157476	0.150932	20.85542	20.08889	1	0	0	0	0	0	-	0	0	0	-	1	0	0	-	0	0	-	1	0	0	1	-	-	0	-	0	0	0	0	-	-	0
27699132|F|0-52:C>T-52:C>T	27699132	TGCAGCTATATGCTGATAGCATGGAAATTTTTAGGCCTTCAGGGACAAAAGACAAAATGGCTATCCTCT	TGCAGCTATATGCTGATAGCATGGAAATTTTTAGGCCTTCAGGGACAAAAGACAAAATGGCTATCCTCT	52:C>T	52	0.99241	0.998088	0.001912	0.998088	0.001912	0	0.003817	0.003817	0.003817	6.13171	3	1	0	0	0	0	0	0	0	0	0	0	0	0	0	0	0	0	0	0	0	0	0	0	0	0	0	0	0	0	0	0	0	0
27699136|F|0-66:T>C-66:T>C	27699136	TGCAGCTATCCCTGTTATATGGTGTATATTTTCATGTCCAACAGATAGGCTGTTTTATTGTTTTTATTC	TGCAGCTATCCCTGTTATATGGTGTATATTTTCATGTCCAACAGATAGGCTGTTTTATTGTTTTTATTC	66:T>C	66	1	0.814042	0.206831	0.793169	0.185958	0.020873	0.302756	0.328104	0.31543	15.13112	13.38583	0.989247	0	0	0	0	1	1	0	1	0	0	0	0	0	1	0	0	0	0	0	0	0	0	1	1	0	1	0	0	0	0	0	0
27699183|F|0-39:G>T-39:G>T	27699183	TGCAGCTCCAAGGGCAACGACTTCATCAGGATTGACCGTGACATTGGGTTCTCTTCCTGTAATCTTCTT	TGCAGCTCCAAGGGCAACGACTTCATCAGGATTGACCGTGACATTGGGTTCTCTTCCTGTAATCTTCTT	39:G>T	39	0.97723	0.992233	0.007767	0.992233	0.007767	0	0.015413	0.015413	0.015413	5.55126	3.8	1	0	0	0	0	0	0	0	0	0	0	0	0	0	0	0	0	0	0	0	0	0	0	0	0	0	0	0	0	0	0	0	0
27699202|F|0-59:T>A-59:T>A	27699202	TGCAGCTCCCGACTCCATGTTTCAGGTACTGGGTTTCATCTCCACTCTTGTTGGCCCTTTGCAGTTACT	TGCAGCTCCCGACTCCATGTTTCAGGTACTGGGTTTCATCTCCACTCTTGTTGGCCCTTTGCAGTTACT	59:T>A	59	1	0.99241	0.00759	0.99241	0.00759	0	0.015065	0.015065	0.015065	12.562	8	1	0	0	0	0	0	0	0	0	0	0	0	0	0	0	0	0	0	0	0	0	0	0	0	0	0	0	0	0	0	0	0	0
27699215|F|0-57:T>C-57:T>C	27699215	TGCAGCTCCTCTCAGTCCCTATATGCTGAATTGTTGCACAAAACGCTCGTCTGTCAATGATTCCTATCT	TGCAGCTCCTCTCAGTCCCTATATGCTGAATTGTTGCACAAAACGCTCGTCTGTCAATGATTCCTATCT	57:T>C	57	0.994307	0.954198	0.074427	0.925573	0.045802	0.028626	0.087407	0.137776	0.112592	10.67119	7.6	0.994624	0	1	0	1	0	0	0	0	0	1	0	0	0	2	0	0	0	0	0	0	0	0	0	0	1	0	0	1	0	0	0	0
27699265|F|0-20:T>A-20:T>A	27699265	TGCAGCTCTTCAATACCAGCTTCATCATCAGTAACAGTAGTGTTGCCAACATGGAAGAAATTGAAGGTT	TGCAGCTCTTCAATACCAGCTTCATCATCAGTAACAGTAGTGTTGCCAACATGGAAGAAATTGAAGGTT	20:T>A	20	0.865275	0.971491	0.030702	0.969298	0.028509	0.002193	0.055392	0.059518	0.057455	13.9225	3.23529	1	0	0	0	0	0	0	0	0	0	0	1	0	-	0	-	0	0	0	0	0	0	0	0	0	0	0	0	0	0	0	0	0
27699265|F|0-21:T>C-21:T>C	27699265	TGCAGCTCTTCAATACCAGCTTCATCATCAGTAACAGTAGTGTTGCCAACATGGAAGAAATTGAAGGTT	TGCAGCTCTTCAATACCAGCTTCATCATCAGTAACAGTAGTGTTGCCAACATGGAAGAAATTGAAGGTT	21:T>C	21	0.848197	0.991051	0.008949	0.991051	0.008949	0	0.017737	0.017737	0.017737	13.9225	10.2	1	0	0	0	0	0	0	0	0	0	0	-	0	-	0	-	0	0	0	0	0	0	0	0	0	0	0	0	0	0	0	0	0
27699265|F|0-41:G>A-41:G>A	27699265	TGCAGCTCTTCAATACCAGCTTCATCATCAGTAACAGTAGTGTTGCCAACATGGAAGAAATTGAAGGTT	TGCAGCTCTTCAATACCAGCTTCATCATCAGTAACAGTAGTGTTGCCAACATGGAAGAAATTGAAGGTT	41:G>A	41	0.848197	0.991051	0.008949	0.991051	0.008949	0	0.017737	0.017737	0.017737	13.9225	9.2	1	0	0	0	0	0	0	0	0	0	0	-	0	-	0	-	0	0	0	0	0	0	0	0	0	0	0	0	0	0	0	0	0
27699265|F|0-8:T>C-8:T>C	27699265	TGCAGCTCTTCAATACCAGCTTCATCATCAGTAACAGTAGTGTCGCCAACATGGAAGAAATTGAAGGTT	TGCAGCTCTTCAATACCAGCTTCATCATCAGTAACAGTAGTGTCGCCAACATGGAAGAAATTGAAGGTT	8:T>C	8	0.580645	0.437908	0.591503	0.408497	0.562092	0.029412	0.492289	0.483254	0.487772	10.46405	3.02941	0.987179	1	1	1	1	-	1	1	-	1	-	-	-	0	-	0	-	-	-	-	-	1	-	-	-	-	1	-	1	1	-	-	1
27699283|F|0-10:G>A-10:G>A	27699283	TGCAGCTGAAGCTTCTTGTAATGCATCTACCGCAGCAACAAATGCATCATTTCTATAATGCAAAGCATC	TGCAGCTGAAGCTTCTTGTAATGCATCTACCGCAGCAACAAATGCATCATTTCTATAATGCAAAGCATC	10:G>A	10	0.967742	0.992157	0.007843	0.992157	0.007843	0	0.015563	0.015563	0.015563	4.05952	3.2	1	0	0	0	0	0	0	0	0	0	0	0	0	0	0	0	0	0	0	0	0	-	0	0	0	0	0	-	0	0	0	0	0
27699311|F|0-44:C>A-44:C>A	27699311	TGCAGCTGATTGCTCCATTCAAACCATGATAATATTATCTACGACAAAACACCATTCTTTCACTGAGCT	TGCAGCTGATTGCTCCATTCAAACCATGATAATATTATCTACGACAAAACACCATTCTTTCACTGAGCT	44:C>A	44	0.99241	0.75717	0.269598	0.730402	0.24283	0.026769	0.367727	0.39383	0.380779	23.18831	19.38728	0.994565	1	1	1	1	1	1	0	0	1	0	1	0	0	0	0	0	1	0	1	0	1	1	1	0	0	1	0	1	1	1	1	0
27699324|F|0-28:A>G-28:A>G	27699324	TGCAGCTGCCATTATTGAAATGAAAGACAAAAAATGGAGACTATCCTTCGAAGTCTCTCATAAATTGAT	TGCAGCTGCCATTATTGAAATGAAAGACAAAAAATGGAGACTATCCTTCGAAGTCTCTCATAAATTGAT	28:A>G	28	0.996205	0.980952	0.034286	0.965714	0.019048	0.015238	0.03737	0.06622	0.051795	7.64039	5.8	0.983333	0	0	0	0	0	0	0	0	0	0	0	0	0	0	0	0	0	0	0	0	0	0	0	0	0	0	0	0	0	0	0	0
27699350|F|0-58:T>A-58:T>A	27699350	TGCAGCTGCTTTTTTTCCTCCTTTGTGAGAGTTTACTCAATCCTAGCTAGCAGATTGATTTGTATATCC	TGCAGCTGCTTTTTTTCCTCCTTTGTGAGAGTTTACTCAATCCTAGCTAGCAGATTGATTTGTATATCC	58:T>A	58	0.988615	1	0.001919	0.998081	0	0.001919	0	0.003831	0.001916	6.10261	4	1	0	0	0	0	0	0	-	0	0	0	0	0	0	0	0	0	0	0	0	0	0	0	0	0	0	0	0	0	0	0	0	0
27699398|F|0-43:A>T-43:A>T	27699398	TGCAGCTGTGATGAAAAATGAAGCACATAAACTCCATAAGTAAAGACTACCCAGACATTATAGACATTA	TGCAGCTGTGATGAAAAATGAAGCACATAAACTCCATAAGTAAAGACTACCCAGACATTATAGACATTA	43:A>T	43	0.749526	0.010127	0.989873	0.010127	0.989873	0	0.020048	0.020048	0.020048	19.6	17.41612	1	1	1	1	1	1	1	1	1	1	1	-	-	1	1	-	-	1	1	-	1	1	1	1	1	1	1	1	1	1	1	1	-
27699432|F|0-19:C>T-19:C>T	27699432	TGCAGCTTATCTTCTGTGCCCTTTTGGGGGGAAGTGACCGAGGATTCAACTGAATCATCCTTACAGATC	TGCAGCTTATCTTCTGTGCCCTTTTGGGGGGAAGTGACCGAGGATTCAACTGAATCATCCTTAC	19:C>T	19	0.732448	0.974093	0.028497	0.971503	0.025907	0.002591	0.050471	0.055371	0.052921	7.31603	6.14286	0.992188	-	0	-	0	0	-	1	0	-	0	0	-	0	0	0	-	0	0	0	-	-	0	0	0	0	0	-	0	-	0	0	0
27699432|F|0-34:T>A-34:T>A	27699432	TGCAGCTTATCTTCTGTGCCCTTTTGGGGGGAAGTGACCGAGGATTCAACTGAATCATCCTTACAGATC	TGCAGCTTATCTTCTGTGCCCTTTTGGGGGGAAGTGACCGAGGATTCAACTGAATCATCCTTAC	34:T>A	34	0.808349	0.882629	0.124413	0.875587	0.117371	0.007042	0.20719	0.217869	0.212529	7.31603	6.87931	1	-	0	-	0	0	1	-	0	-	0	0	-	0	0	0	-	0	0	0	-	1	0	0	0	0	0	-	0	-	0	0	0
27699446|F|0-43:G>C-43:G>C	27699446	TGCAGCTTCACCTTTGTCATGACATAAGTAGTGGAAGATAACAGACTAACAACTCCTTGATCCCCAACA	TGCAGCTTCACCTTTGTCATGACATAAGTAGTGGAAGATAACAGACTAACAACTCCTTGATCCCCAACA	43:G>C	43	1	0.99241	0.009488	0.990512	0.00759	0.001898	0.015065	0.018795	0.01693	19.35105	15	1	0	0	0	0	0	0	0	0	0	0	0	0	2	0	1	0	0	0	0	0	0	0	0	0	0	0	0	0	0	1	0	0
27699481|F|0-66:G>A-66:G>A	27699481	TGCAGCTTCTGCTTCAGAGTATTTCTCCTGGTCTACTATGCGGTCAAAAAGCTCACCCCCAGAACAGAA	TGCAGCTTCTGCTTCAGAGTATTTCTCCTGGTCTACTATGCGGTCAAAAAGCTCACCCCCAGAACAGAA	66:G>A	66	0.963947	0.877953	0.133858	0.866142	0.122047	0.011811	0.214303	0.23188	0.223092	5.46463	5.875	0.988095	0	0	0	0	0	-	0	0	0	0	0	0	0	0	0	0	0	-	0	0	0	0	0	0	0	0	0	0	0	-	0	0
27699523|F|0-68:T>C-68:T>C	27699523	TGCAGCTTGTGCTTTGATAACCTGTCAATTGCATTTTAGAATTGTTAGTAACCATTATAAGCTATTTAT	TGCAGCTTGTGCTTTGATAACCTGTCAATTGCATTTTAGAATTGTTAGTAACCATTATAAGCTATTTAT	68:T>C	68	0.662239	0.091691	0.91404	0.08596	0.908309	0.005731	0.166567	0.157142	0.161854	4.875	6.7766	0.991525	1	1	1	1	1	-	-	1	1	1	0	1	1	-	1	1	1	1	1	-	1	1	-	1	1	-	-	1	1	-	1	1
27699525|F|0-29:A>C-29:A>C	27699525	TGCAGTTTGTTGCTTTTGTTTGTCTTTGTATCTTCTGCTATGTGAAAGTTGGGGAAGACATGGTCCATA	TGCAGTTTGTTGCTTTTGTTTGTCTTTGTATCTTCTGCTATGTGAAAGTTGGGGAAGACATGGTCCATA	29:A>C	29	0.981025	0.998066	0.001934	0.998066	0.001934	0	0.003861	0.003861	0.003861	8.20098	6	1	0	0	0	0	0	0	0	0	0	0	0	0	0	0	0	0	0	0	0	0	0	0	0	0	0	0	0	0	0	0	0	0
27699532|F|0-57:A>G-57:A>G	27699532	TGCAGCTTTAGCAAGAGTAGTTTTTGAGCATCCTGGAGGTCCATGGAGAAGTACTCCACATATTGGAGA	TGCAGCTTTAGCAAGAGTAGTTTTTGAGCATCCTGGAGGTCCATGGAGAAGTACTCCACATATTGGAGA	57:A>G	57	0.990512	0.047893	0.963602	0.036398	0.952107	0.011494	0.091198	0.070147	0.080673	9.55172	12.77554	0.983696	0	1	0	1	1	0	1	1	0	1	1	1	1	1	1	1	1	1	1	1	1	1	1	0	1	1	1	1	0	1	1	0
27699532|F|0-60:T>A-60:T>A	27699532	TGCAGCTTTAGCAAGAGTAGTTTTTGAGCATCCTGGAGGTCCATGGAGAAGTACTCCGCATATTGGAGA	TGCAGCTTTAGCAAGAGTAGTTTTTGAGCATCCTGGAGGTCCATGGAGAAGTACTCCGCATATTGGAGA	60:T>A	60	0.962049	0.99211	0.00789	0.99211	0.00789	0	0.015655	0.015655	0.015655	12.77554	11.8	1	-	0	-	0	0	-	0	0	-	0	0	0	0	0	0	0	0	0	0	0	0	0	0	-	0	0	0	0	-	0	0	-
27699561|F|0-50:G>A-50:G>A	27699561	TGCAGCATTTGGCCCTTGGTTGAACCCTCAAGCCAAGGCTAAACCAATATGTTTTCCATAAAAGTTAGT	TGCAGCATTTGGCCCTTGGTTGAACCCTCAAGCCAAGGCTAAACCAATATGTTTTCCATAAAAGTTAGT	50:G>A	50	0.580645	0.856209	0.160131	0.839869	0.143791	0.01634	0.24623	0.268978	0.257604	3.92557	3.58929	0.989796	0	0	0	0	-	-	0	0	0	0	0	0	0	-	0	0	0	0	-	0	-	-	-	1	0	-	0	0	0	0	0	1
27699569|F|0-40:T>C-40:T>C	27699569	TGCAGGAAAAACTGTAATTACCAGTGATCATGCACTCAAATTGGAGTCTGTTCCTGATTGGATAGCAAT	TGCAGGAAAAACTGTAATTACCAGTGATCATGCACTCAAATTGGAGTCTGTTCCTGATTGGATAGCAAT	40:T>C	40	0.986717	0.988462	0.015385	0.984615	0.011538	0.003846	0.022811	0.030296	0.026553	7.15589	5.7	1	0	0	0	0	0	0	0	0	0	0	0	0	0	0	0	0	0	0	0	0	0	0	0	0	0	0	0	0	0	0	0	0
27699582|F|0-48:T>C-48:T>C	27699582	TGCAGGAAAAGTGAATGCTTAGCCTGTTGTCTCTGTTGTTTGGGTATTTTTATAAGAATCATAGTTCTT	TGCAGGAAAAGTGAATGCTTAGCCTGTTGTCTCTGTTGTTTGGGTATTTTTATAAGAATCATAGTTCTT	48:T>C	48	0.990512	0.007663	0.992337	0.007663	0.992337	0	0.015208	0.015208	0.015208	15.2	6.51882	1	1	-	1	1	1	1	-	1	1	1	1	1	1	1	1	1	1	1	1	1	1	1	1	1	1	1	1	1	1	1	1	1
27699588|F|0-59:T>A-59:T>A	27699588	TGCAGGAAAATTTTCTTGCTTTTAGAAGATTTTGCATTTATGATTGCATGACCAGCTTCTGATTCTTTT	TGCAGGAAAATTTTCTTGCTTTTAGAAGATTTTGCATTTATGATTGCATGACCAGCTTCTGATTCTTTT	59:T>A	59	1	0.954459	0.064516	0.935484	0.045541	0.018975	0.086934	0.120708	0.103821	13.73244	12.91892	1	0	0	0	0	0	0	2	0	0	0	0	0	0	0	0	0	0	0	0	0	0	0	0	0	0	0	0	0	0	0	0	0
27699608|F|0-58:A>G-58:A>G	27699608	TGCAGGAAATTCGTTCATTTGTGGTAACTCTTGGAATTTCTAAAGCTTCAATGGCATCAGAATTGTCAA	TGCAGGAAATTCGTTCATTTGTGGTAACTCTTGGAATTTCTAAAGCTTCAATGGCATCAGAATTGTCAA	58:A>G	58	0.967742	0.990196	0.009804	0.990196	0.009804	0	0.019416	0.019416	0.019416	5.07083	4	1	0	0	0	0	0	0	0	0	0	0	0	0	0	0	0	0	0	0	0	0	0	0	0	0	0	0	0	0	0	1	0	0
27699612|F|0-65:G>C-65:G>C	27699612	TGCAGGAGCAAGAAGAATATGATGAAGAGGAAGATGGTTACCAGGAAGAAGATGAAGTGCATGAAGCAG	TGCAGGAGCAAGAAGAATATGATGAAGAGGAAGATGGTTACCAGGAAGAAGATGAAGTGCATGAAGCAG	65:G>C	65	0.998102	0.969582	0.036122	0.963878	0.030418	0.005703	0.058986	0.069634	0.06431	18.13333	15.07407	1	0	0	0	0	0	0	0	0	0	0	0	0	0	0	0	0	0	0	0	0	0	0	0	0	0	0	0	0	0	0	0	0
27699665|F|0-28:T>A-28:T>A	27699665	TGCAGGAAGTCCAAGGTTGAAGAAGACTTGCAGAAAATTTTGGATTAGGATAAATAGGTTGGATAGGCT	TGCAGGAAGTCCAAGGTTGAAGAAGACTTGCAGAAAATTTTGGATTAGGATAAATAGGTTGGATAGGCT	28:T>A	28	0.988615	0.007678	0.992322	0.007678	0.992322	0	0.015237	0.015237	0.015237	13.4	12.48697	1	1	1	1	1	1	1	1	1	1	1	1	1	1	1	1	1	1	1	1	1	1	1	1	1	1	1	1	1	1	-	1	1
27699771|F|0-63:T>C-63:T>C	27699771	TGCAGGAGAAGTAATCGCTCTACTAAGGGGTGCCACCTTTTTGGGGATGATTTCATTGTAAACTTTACA	TGCAGGAGAAGTAATCGCTCTACTAAGGGGTGCCACCTTTTTGGGGATGATTTCATTGTAAACTTTACA	63:T>C	63	0.368121	0.036082	0.984536	0.015464	0.963918	0.020619	0.069561	0.03045	0.050005	14.375	5.8	0.978261	-	-	1	1	-	-	1	-	-	-	1	1	-	-	-	-	-	-	1	1	1	-	-	-	1	1	1	1	-	-	-	-
27699805|F|0-18:T>C-18:T>C	27699805	TGCAGGAGGAGGACGGACTGTTCCCAGCAATCTGAGGATAGTACAATGGCAAGTATGTAAGAAGAAACG	TGCAGGAGGAGGACGGACTGTTCCCAGCAATCTGAGGATAGTACAATGGCAAGTATGTAAGAAGAAACG	18:T>C	18	0.962049	0.859961	0.149901	0.850099	0.140039	0.009862	0.240857	0.254862	0.247859	5.90403	5.56471	1	0	0	0	0	0	0	0	0	0	1	0	0	0	0	0	0	0	0	0	0	1	0	-	1	1	1	0	0	0	2	0	-
27699805|F|0-63:G>A-63:G>A	27699805	TGCAGGAGGAGGACGGACTGTTCCCAGCAATCTGAGGATAGTACAATGGCAAGTATGTAAGAAGAAACG	TGCAGGAGGAGGACGGACTGTTCCCAGCAATCTGAGGATAGTACAATGGCAAGTATGTAAGAAGAAACG	63:G>A	63	0.833017	0.993166	0.006834	0.993166	0.006834	0	0.013574	0.013574	0.013574	5.90403	5.33333	1	0	0	0	0	0	0	0	0	0	-	0	0	0	0	0	0	0	0	0	0	-	0	-	-	-	-	0	0	0	0	0	1
27699820|F|0-7:G>A-7:G>A	27699820	TGCAGGAGGGGCAATTGCACCAGCTGGTAACTGGTAATCTGGAGCTGGAGTTATAGTGACAGATAGATC	TGCAGGAGGGGCAATTGCACCAGCTGGTAACTGGTAATCTGGAGCTGGAGTTATAGTGACAGATAGATC	7:G>A	7	1	0.965844	0.051233	0.948767	0.034156	0.017078	0.065978	0.097217	0.081598	12.03494	8.55882	0.989247	0	0	0	0	0	0	0	0	0	0	0	0	0	0	0	0	0	0	0	0	0	0	0	0	0	0	0	0	0	0	0	0
27699870|F|0-36:T>G-36:T>G	27699870	TGCAGGATATCCGTGATGTGACCAAGCCCTCAAGCTTCATGACATTTGGATGATCAAGCTTACGCAAAA	TGCAGGATATCCGTGATGTGACCAAGCCCTCAAGCTTCATGACATTTGGATGATCAAGCTTACGCAAAA	36:T>G	36	0.998102	1	0.001901	0.998099	0	0.001901	0	0.003795	0.001898	10.0256	3	1	0	0	0	-	0	0	0	0	0	0	0	0	0	0	0	0	0	0	0	0	0	0	0	0	0	0	0	0	0	0	0	0
27699932|F|0-49:A>T-49:A>T	27699932	TGCAGGATTCAATTAGGGTATCCACAAGACTTGAGAAGATTCAGCATGCACATTATTTGATCCACTCCC	TGCAGGATTCAATTAGGGTATCCACAAGACTTGAGAAGATTCAGCATGCACATTATTTGATCCACTCCC	49:A>T	49	0.982922	0.984556	0.017375	0.982625	0.015444	0.001931	0.030411	0.034145	0.032278	7.0201	5.81818	1	0	-	0	0	0	0	0	0	0	0	0	-	0	0	0	0	0	0	0	0	0	0	0	1	0	0	0	0	0	0	0	1
27699960|F|0-22:T>C-22:T>C	27699960	TGCAGGCAAAGGTAAACCAATATTGTGAAACATATTTCTTGCCTCCTTGATATTTCCTATATGGTAAGT	TGCAGGCAAAGGTAAACCAATATTGTGAAACATATTTCTTGCCTCCTTGATATTTCCTATATGGTAAGT	22:T>C	22	0.967742	0.962745	0.064706	0.935294	0.037255	0.027451	0.071734	0.121038	0.096386	12.65225	9.94737	0.994118	0	0	0	0	0	0	0	0	0	0	0	0	0	0	0	0	0	0	0	0	0	0	0	0	0	0	0	0	0	0	0	0
27699960|F|0-29:A>G-29:A>G	27699960	TGCAGGCAAAGGTAAACCAATATTGTGAAACATATTTCTTGCCTCCTTGATATTTCCTATATGGTAAGT	TGCAGGCAAAGGTAAACCAATATTGTGAAACATATTTCTTGCCTCCTTGATATTTCCTATATGGTAAGT	29:A>G	29	0.963947	0.966535	0.059055	0.940945	0.033465	0.025591	0.064689	0.111135	0.087912	12.65225	7.13158	0.983333	0	0	0	0	0	0	2	0	0	0	0	0	0	0	0	0	0	0	0	0	0	0	0	0	0	0	0	0	0	0	0	0
27699988|F|0-58:G>T-58:G>T	27699988	TGCAGGCACCTAGTTACTTATTTGGTGTTTTGGGTCATAACTCCCAATTCAGCCATTGGAATTTATCAA	TGCAGGCACCTAGTTACTTATTTGGTGTTTTGGGTCATAACTCCCAATTCAGCCATTGGAATTTATCAA	58:G>T	58	0.990512	0.992337	0.007663	0.992337	0.007663	0	0.015208	0.015208	0.015208	7.11438	6	1	0	0	0	0	0	0	0	0	0	0	0	0	0	0	0	0	0	0	0	0	0	0	0	-	-	0	0	0	0	0	0	0
27699995|F|0-37:G>A-37:G>A	27699995	TGCAGGCACTTGCTTCTGATACAGGTGAGTCACTCCAGTGCTAAATTACTGATGGGCTAGCTTACAGAT	TGCAGGCACTTGCTTCTGATACAGGTGAGTCACTCCAGTGCTAAATTACTGATGGGCTAGCTTAC	37:G>A	37	0.986717	0.992308	0.007692	0.992308	0.007692	0	0.015266	0.015266	0.015266	8.82102	6.6	1	0	0	0	0	0	0	0	0	0	0	0	0	0	0	0	0	0	0	0	0	0	0	0	0	0	0	0	0	0	0	0	0
27700011|F|0-64:G>C-64:G>C	27700011	TGCAGGCAGGATTGCTCTATAGGGGGCAGTGTAGTAAACTAAAGGGTATTTTATAGTTCCACAGGATCT	TGCAGGCAGGATTGCTCTATAGGGGGCAGTGTAGTAAACTAAAGGGTATTTTATAGTTCCACAGGATCT	64:G>C	64	0.954459	1	0.119284	0.880716	0	0.119284	0	0.210111	0.105056	20.8593	10.30882	0.994318	0	0	0	0	-	0	0	0	0	-	0	0	0	0	0	0	0	-	0	0	0	0	0	-	-	0	0	0	0	0	0	-
27700018|F|0-53:T>C-53:T>C	27700018	TGCAGGCATATTTTGTAACCAATATGGAGCCAATAAAATTTTGGGAGTTTATGTCACTTATTCTTGAAG	TGCAGGCATATTTTGTAACCAATATGGAGCCAATAAAATTTTGGGAGTTTATGTCACTTATTCTTGAAG	53:T>C	53	1	0.97723	0.034156	0.965844	0.02277	0.011385	0.044504	0.065978	0.055241	9.77176	4.7619	0.994505	1	0	1	0	0	0	0	0	1	0	0	0	0	0	0	2	0	0	0	0	0	0	0	0	0	0	0	0	1	0	0	0
27700058|F|0-56:C>T-56:C>T	27700058	TGCAGGCCTCCCCTGTTGAGTCTATATTCCCCTTCCCCCTTACCTCCCTTTTCCTTCCAATTGGATTGC	TGCAGGCCTCCCCTGTTGAGTCTATATTCCCCTTCCCCCTTACCTCCCTTTTCCTTCCAATTGGATTGC	56:C>T	56	0.774194	0.990196	0.009804	0.990196	0.009804	0	0.019416	0.019416	0.019416	3.81741	2.75	1	-	0	-	0	-	-	-	0	-	0	0	0	0	1	-	-	-	0	0	0	0	0	0	0	0	0	0	0	0	-	0	-
27700065|F|0-33:G>A-33:G>A	27700065	TGCAGGCCTTCCCTACCTTTACATTAGCATTCCGTTATTCCCTGCCCATTCCTCAAGTTCTTCCTCTCA	TGCAGGCCTTCCCTACCTTTACATTAGCATTCCGTTATTCCCTGCCCATTCCTCAAGTTCTTCCTCTCA	33:G>A	33	0.908918	0.839248	0.185804	0.814196	0.160752	0.025052	0.269821	0.302561	0.286191	9.4375	8.27358	0.994318	0	0	0	0	1	1	0	1	0	1	0	0	0	0	0	0	1	0	0	0	1	1	1	0	1	0	0	0	0	0	1	0
27700119|F|0-11:T>G-11:T>G	27700119	TGCAGGCTGTATAGGAAAGCTGGTATTTTGGCCCTTCAAATAAGCAATTTGTGGGAGCTCATGTTCCTC	TGCAGGCTGTATAGGAAAGCTGGTATTTTGGCCCTTCAAATAAGCAATTTGTGGGAGCTCATGTTCCTC	11:T>G	11	0.98482	0.882466	0.142582	0.857418	0.117534	0.025048	0.207439	0.244505	0.225972	7.63869	8.37805	0.994565	0	0	0	0	0	0	0	0	0	0	0	0	0	0	0	0	0	0	0	0	0	0	0	0	0	0	0	0	0	-	0	0
27700119|F|0-68:C>G-68:C>G	27700119	TGCAGGCTGTATAGGAAAGCTGGTATTTTGGCCCTTCAAATAAGCAATTTGTGGGAGCTCATGTTCCTC	TGCAGGCTGTATAGGAAAGCTGGTATTTTGGCCCTTCAAATAAGCAATTTGTGGGAGCTCATGTTCCTC	68:C>G	68	0.878558	0.989201	0.021598	0.978402	0.010799	0.010799	0.021365	0.042264	0.031814	7.63869	5.46154	1	0	0	0	0	0	0	0	0	0	0	0	0	0	0	0	0	0	0	0	0	0	0	0	0	0	0	0	0	0	-	0	0
27700122|F|0-14:G>A-14:G>A	27700122	TGCAGGCTGTGAGGGCCAATATGAGTTGCTTTACTCCCTTCTTCGCAGGAGGGTCTGTTTCAAGTTATG	TGCAGGCTGTGAGGGCCAATATGAGTTGCTTTACTCCCTTCTTCGCAGGAGGGTCTGTTTCAAGTTATG	14:G>A	14	0.958254	0.99802	0.00198	0.99802	0.00198	0	0.003953	0.003953	0.003953	11.72987	3	1	0	0	0	0	0	0	-	0	0	0	-	0	0	0	0	0	0	0	0	0	0	0	0	0	0	0	0	0	0	0	0	0
27700122|F|0-43:C>T-43:C>T	27700122	TGCAGGCTGTGAGGGCCAATATGAGTTGCTTTACTCCCTTCTTCGCAGGAGGGTCTGTTTCAAGTTATG	TGCAGGCTGTGAGGGCCAATATGAGTTGCTTTACTCCCTTCTTCGCAGGAGGGTCTGTTTCAAGTTATG	43:C>T	43	0.996205	0.96	0.045714	0.954286	0.04	0.005714	0.0768	0.087249	0.082024	11.72987	11.45161	0.994624	0	0	0	0	0	0	1	0	0	0	1	0	0	0	0	0	0	0	0	0	0	0	0	0	0	0	0	0	0	0	0	0
27700131|F|0-15:T>C-15:T>C	27700131	TGCAGGCTTCATGCCTTTTTCCTTGATTTTAGGAATGAGTTCTTGCCAATTATCTGCAATAAGTTGCTT	TGCAGGCTTCATGCCTTTTTCCTTGATTTTAGGAATGAGTTCTTGCCAATTATCTGCAATAAGTTGCTT	15:T>C	15	0.550285	0.017241	0.982759	0.017241	0.982759	0	0.033888	0.033888	0.033888	11.33333	13.82985	1	-	-	-	-	1	1	1	1	-	1	-	-	1	-	1	0	1	-	-	1	1	1	1	-	1	1	1	-	-	-	1	-
27700131|F|0-56:C>T-56:C>T	27700131	TGCAGGCTTCATGCCCTTTTCCTTGATTTTAGGAATGAGTTCTTGCCAATTATCTGCAATAAGTTGCTT	TGCAGGCTTCATGCCCTTTTCCTTGATTTTAGGAATGAGTTCTTGCCAATTATCTGCAATAAGTTGCTT	56:C>T	56	0.99241	0.491396	0.539197	0.460803	0.508604	0.030593	0.499852	0.496927	0.49839	15.91935	13.98489	0.994565	0	0	0	0	1	1	1	1	0	1	0	0	1	0	1	0	1	0	0	1	1	1	1	0	1	1	1	0	0	0	1	0
27700149|F|0-16:A>G-16:A>G	27700149	TGCAGGCTTTATTTATAAACGTTCTTAGCTATGCCACATTTTCTTTCCACTCCTCCAAAGGTTACTTCA	TGCAGGCTTTATTTATAAACGTTCTTAGCTATGCCACATTTTCTTTCCACTCCTCCAAAGGTTACTTCA	16:A>G	16	0.724858	0.97644	0.026178	0.973822	0.02356	0.002618	0.04601	0.050985	0.048498	8.57303	6.69231	1	-	0	-	0	0	0	0	0	-	0	0	0	-	0	-	0	0	0	0	0	0	0	0	-	0	0	0	0	-	-	0	-
27700149|F|0-20:A>G-20:A>G	27700149	TGCAGGCTTTATTTATAAACATTCTTAGCTATGCCACATTTTCTTTCCACTCCTCCAAAGGTTACTTCA	TGCAGGCTTTATTTATAAACATTCTTAGCTATGCCACATTTTCTTTCCACTCCTCCAAAGGTTACTTCA	20:A>G	20	0.821632	0.147806	0.861432	0.138568	0.852194	0.009238	0.251919	0.238734	0.245326	8.63889	8.57303	0.993421	-	1	-	1	1	1	1	1	-	1	1	1	0	1	0	1	1	1	1	1	1	1	1	0	1	1	1	1	-	-	1	0
27700149|F|0-61:T>C-61:T>C	27700149	TGCAGGCTTTATTTATAAACGTTCTTAGCTATGCCACATTTTCTTTCCACTCCTCCAAAGGTTACTTCA	TGCAGGCTTTATTTATAAACGTTCTTAGCTATGCCACATTTTCTTTCCACTCCTCCAAAGGTTACTTCA	61:T>C	61	0.855787	0.827051	0.195122	0.804878	0.172949	0.022173	0.286075	0.314099	0.300087	8.57303	8.0297	0.99359	1	0	1	0	0	0	0	0	1	0	0	0	-	0	-	0	0	0	0	0	0	0	0	-	0	0	0	0	1	-	0	-
27700169|F|0-17:T>C-17:T>C	27700169	TGCAGGGAACTGTCCCCTGGTTGCTGCTCCACAACCAGATTTGACAACTAGACTTAGGAGTAAAGGTTA	TGCAGGGAACTGTCCCCTGGTTGCTGCTCCACAACCAGATTTGACAACTAGACTTAGGAGTAAAGGTTA	17:T>C	17	0.981025	0.992263	0.046422	0.953578	0.007737	0.038685	0.015354	0.088533	0.051944	24.47368	9.19231	0.967033	0	0	0	0	0	0	0	0	0	2	0	0	0	-	2	0	0	0	0	0	0	0	0	0	0	0	0	0	0	0	0	0
27700204|F|0-57:C>A-57:C>A	27700204	TGCAGGGACTTGATTCAAGCCATTAGCAGTGCTTGTTCCTTGAAAAGCAGTGAGAGGCTTTTGCTTGCT	TGCAGGGACTTGATTCAAGCCATTAGCAGTGCTTGTTCCTTGAAAAGCAGTGAGAGGCTTTTGCTTGCT	57:C>A	57	1	0.994307	0.005693	0.994307	0.005693	0	0.01132	0.01132	0.01132	18.92765	21	1	0	0	0	0	0	0	0	0	0	0	0	0	0	0	0	0	0	0	0	0	0	0	0	0	0	0	0	0	0	0	0	0
27700205|F|0-28:C>G-28:C>G	27700205	TGCAGGGAGACATATAAGCAGACTAAGACAATATGTGAGAGAAAGAATTCTGTACTTTCAAACATTGTA	TGCAGGGAGACATATAAGCAGACTAAGACAATATGTGAGAGAAAGAATTCTGTACTTTCAAACATTGTA	28:C>G	28	0.982922	0.851351	0.160232	0.839768	0.148649	0.011583	0.253104	0.269115	0.26111	7.06897	6.47312	0.994118	0	0	0	0	0	0	0	1	0	0	0	0	0	0	0	0	0	0	0	0	0	0	1	0	0	0	0	0	0	0	0	0
27700206|F|0-66:G>T-66:G>T	27700206	TGCAGGGAGATCCAATGTGTCACTTTTCCATCCATTCACCTCTTGCGGCCCTCGTCATCATTGAATGAA	TGCAGGGAGATCCAATGTGTCACTTTTCCATCCATTCACCTCTTGCGGCCCTCGTCATCATTGAATGAA	66:G>T	66	1	0.99241	0.00759	0.99241	0.00759	0	0.015065	0.015065	0.015065	29.40097	22.4	1	0	0	0	0	0	0	0	0	0	0	0	0	0	0	0	0	0	0	0	0	0	0	0	0	0	0	0	0	0	0	0	0
27700235|F|0-53:T>G-53:T>G	27700235	TGCAGGGATGATTAAGCAAGCTCTTCAGAGAGTCATGGGTACATGTTGAACTTTATGTGGCTTTTACAG	TGCAGGGATGATTAAGCAAGCTCTTCAGAGAGTCATGGGTACATGTTGAACTTTATGTGGCTTTTACAG	53:T>G	53	0.882353	0.991398	0.008602	0.991398	0.008602	0	0.017056	0.017056	0.017056	4.76699	3.5	1	0	0	0	0	0	0	0	0	0	0	0	0	0	0	0	0	0	0	0	0	0	0	-	0	0	0	0	0	0	0	0	0
27700267|F|0-14:A>G-14:A>G	27700267	TGCAGGGCCTAGGGAGAGTCATAATGTACAGTATAATATACATCATAAAGTCCATTACAAGGAAACTAA	TGCAGGGCCTAGGGAGAGTCATAATGTACAGTATAATATACATCATAAAGTCCATTACAAGGAAACTAA	14:A>G	14	0.324478	0.023392	0.976608	0.023392	0.976608	0	0.045689	0.045689	0.045689	9.2	7.16256	1	1	1	1	1	-	-	1	-	1	1	-	1	1	-	1	1	-	1	1	-	-	-	-	1	1	-	-	1	1	-	-	1
27700312|F|0-9:A>G-9:A>G	27700312	TGCAGGGGGAAGAAAGTCTAGTCTCTTATGCCAGACTTGCCAGCCACCATGAATGAAGCATAAGACTTG	TGCAGGGGGAAGAAAGTCTAGTCTCTTATGCCAGACTTGCCAGCCACCATGAATGAAGCATAAGACTTG	9:A>G	9	0.979127	0.992248	0.007752	0.992248	0.007752	0	0.015384	0.015384	0.015384	5.76073	5	1	0	0	0	0	0	0	0	0	0	0	0	0	0	0	-	0	0	0	0	0	-	0	0	0	-	0	0	0	0	-	0	0
27700329|F|0-67:T>C-67:T>C	27700329	TGCAGGGGTAGTGCCAATGAATGGTCGGGAGCTTTTCTTGCATGAACCTTGGGTATTTGACAACGATTG	TGCAGGGGTAGTGCCAATGAATGGTCGGGAGCTTTTCTTGCATGAACCTTGGGTATTTGACAACGATTG	67:T>C	67	0.98482	0.007707	0.992293	0.007707	0.992293	0	0.015295	0.015295	0.015295	7.2	6.60561	1	1	1	1	1	-	1	1	1	1	1	1	1	1	1	1	1	1	1	1	1	1	1	1	1	1	1	1	1	1	-	1	1
27700353|F|0-14:T>G-14:T>G	27700353	TGCAGGGTAGGTGATTATCTTTTCGGAACCCAGTTGGGCGTTGTGTTGTGGTTTTCTTCTTCCTCGACT	TGCAGGGTAGGTGATTATCTTTTCGGAACCCAGTTGGGCGTTGTGTTGTGGTTTTCTTCTTCCTCGACT	14:T>G	14	0.933586	0.920732	0.085366	0.914634	0.079268	0.006098	0.14597	0.156157	0.151063	4.44338	3.58	1	0	0	0	0	0	0	1	0	0	1	-	0	0	1	0	0	0	-	0	0	0	0	0	-	1	0	0	0	0	0	0	0
27700363|F|0-9:A>T-9:A>T	27700363	TGCAGGGTCATAACTCAACATATGTTCAGAATGCTACACTACACCTAAATCCATCATGTTACAGATCGG	TGCAGGGTCATAACTCAACATATGTTCAGAATGCTACACTACACCTAAATCCATCATGTTAC	9:A>T	9	0.973435	0.007797	0.992203	0.007797	0.992203	0	0.015473	0.015473	0.015473	19.8	8.72466	1	1	1	1	1	1	1	1	1	1	1	1	1	1	1	1	1	1	1	1	1	1	1	1	1	1	1	1	1	1	1	1	1
27700370|F|0-50:C>T-50:C>T	27700370	TGCAGGGTCCCCCTGAAAGGAACCCTGCCAAACCTCTTTGGCTATAAACTCGTGATTATCTTTATTCAT	TGCAGGGTCCCCCTGAAAGGAACCCTGCCAAACCTCTTTGGCTATAAACTCGTGATTATCTTTATTCAT	50:C>T	50	0.990512	0.988506	0.017241	0.982759	0.011494	0.005747	0.022724	0.033888	0.028306	11.03115	6.83333	0.994505	0	0	0	0	0	0	0	0	0	0	0	0	0	0	0	0	0	0	0	0	0	0	0	0	0	0	0	0	0	0	0	0
27700378|F|0-63:A>T-63:A>T	27700378	TGCAGGGTCTGCCATTTTCTTCAATTTCAAACCAACTTGGCTGCTTTTCACCCTGTAAAGCATACACTT	TGCAGGGTCTGCCATTTTCTTCAATTTCAAACCAACTTGGCTGCTTTTCACCCTGTAAAGCATACACTT	63:A>T	63	0.99241	0.992352	0.00956	0.99044	0.007648	0.001912	0.015179	0.018938	0.017059	7.49429	5	1	0	0	0	0	0	0	0	-	0	0	0	0	0	0	0	0	0	0	0	0	0	0	0	0	0	0	0	0	0	0	0	1
27700411|F|0-12:T>A-12:T>A	27700411	TGCAGGGTTACCTTGGTCCGCAGTTTACTCATTTAGAAGAGTTGCAGGATAAGAATAACCCTAATTTTG	TGCAGGGTTACCTTGGTCCGCAGTTTACTCATTTAGAAGAGTTGCAGGATAAGAATAACCCTAATTTTG	12:T>A	12	0.99241	0.89675	0.137667	0.862333	0.10325	0.034417	0.18518	0.23743	0.211305	14.63196	11.50602	1	0	0	0	0	1	1	0	0	0	0	0	0	0	2	0	0	0	0	0	0	1	0	0	0	0	0	0	0	0	0	0	0
27700421|F|0-57:A>T-57:A>T	27700421	TGCAGGGTTGAGGAAGAAAGAAACTAAGCTGGAATTGCAAAACTGTAAAGCTACAAAATTGTGGGGATC	TGCAGGGTTGAGGAAGAAAGAAACTAAGCTGGAATTGCAAAACTGTAAAGCTACAAAATTGTGGGGATC	57:A>T	57	0.994307	0.992366	0.007634	0.992366	0.007634	0	0.015151	0.015151	0.015151	9.66883	7.25	1	0	0	0	0	0	0	0	0	0	0	0	0	0	0	0	0	0	0	0	0	0	0	0	0	0	0	0	0	0	0	0	0
27700482|F|0-13:A>T-13:A>T	27700482	TGCAGGTACAGTCAGACATGAAACATAGAAAATGCACCCCAAATCTCGTGACATATAACACACTCATGG	TGCAGGTACAGTCAGACATGAAACATAGAAAATGCACCCCAAATCTCGTGACATATAACACACTCATGG	13:A>T	13	0.996205	0.958095	0.08381	0.91619	0.041905	0.041905	0.080298	0.153571	0.116934	11.27731	8.52727	1	0	0	0	0	0	0	0	0	0	0	0	0	0	2	0	0	0	0	0	0	0	0	-	0	0	0	0	0	0	0	0	0
27700491|F|0-51:C>A-51:C>A	27700491	TGCAGGTACCTAATTCTGCAATTGAAGTGATAATTTATGACTTCCACTATCCATGGTAGTGATAGTGAT	TGCAGGTACCTAATTCTGCAATTGAAGTGATAATTTATGACTTCCACTATCCATGGTAGTGATAGTGAT	51:C>A	51	0.982922	0.992278	0.011583	0.988417	0.007722	0.003861	0.015325	0.022898	0.019111	21.13934	16.71429	1	0	0	0	0	0	0	0	0	0	0	0	0	0	0	0	0	0	0	0	0	0	0	0	-	0	0	0	0	0	0	0	-
27700491|F|0-60:G>C-60:G>C	27700491	TGCAGGTACCTAATTCTGCAATTGAAGTGATAATTTATGACTTCCACTATCCATGGTAGTGATAGTGAT	TGCAGGTACCTAATTCTGCAATTGAAGTGATAATTTATGACTTCCACTATCCATGGTAGTGATAGTGAT	60:G>C	60	0.99241	0.982792	0.017208	0.982792	0.017208	0	0.033825	0.033825	0.033825	21.13934	17.90909	1	0	0	0	0	0	0	0	0	0	0	0	0	0	0	0	0	0	0	0	0	0	0	0	1	0	0	0	0	0	0	0	1
27700505|F|0-18:G>C-18:G>C	27700505	TGCAGGTAGAAGATATCTGTGACAATGCAAGCAACCTCTCTAGGGATAACAGACTCGTGTTTCCACTGT	TGCAGGTAGAAGATATCTGTGACAATGCAAGCAACCTCTCTAGGGATAACAGACTCGTGTTTCCACTGT	18:G>C	18	0.944972	0.991968	0.008032	0.991968	0.008032	0	0.015935	0.015935	0.015935	6.25043	3.5	1	0	0	0	0	0	0	0	0	0	0	0	-	0	0	0	-	0	0	0	0	0	0	0	0	0	0	0	0	0	0	0	0
27700522|F|0-66:C>T-66:C>T	27700522	TGCAGGTACACCAAAGCTATTCCAAATGGTAGTGGTGGATTTATAGACTCTGATACACTTTATGGGCTT	TGCAGGTACACCAAAGCTATTCCAAATGGTAGTGGTGGATTTATAGACTCTGATACACTTTATGGGCTT	66:C>T	66	0.990512	0.988506	0.01341	0.98659	0.011494	0.001916	0.022724	0.02646	0.024592	6.56086	3.625	1	-	-	0	0	0	0	0	0	0	0	0	0	0	0	0	0	0	0	1	0	0	0	0	0	0	0	0	0	0	0	0	0
27700538|F|0-54:T>C-54:T>C	27700538	TGCAGGTATTACGGTATTTCAGTGTTGCTAGTAGCATATTTTCAATGGTCGAATTAGTTGAGATGGTAT	TGCAGGTATTACGGTATTTCAGTGTTGCTAGTAGCATATTTTCAATGGTCGAATTAGTTGAGATGGTAT	54:T>C	54	0.988615	0.944338	0.09405	0.90595	0.055662	0.038388	0.105128	0.170409	0.137768	12.43299	9.67797	1	1	0	1	0	0	0	-	0	1	0	0	0	0	0	0	0	0	0	0	0	0	0	0	0	0	0	0	0	1	0	0	0
27700553|F|0-9:C>T-9:C>T	27700553	TGCAGGTCACCCTCCCATAGATCCCATGACTATATCAAGTCTTTCTTCACTTCATGATTTCATTACAGA	TGCAGGTCACCCTCCCATAGATCCCATGACTATATCAAGTCTTTCTTCACTTCATGATTTCATTACAGA	9:C>T	9	0.540797	0.880702	0.119298	0.880702	0.119298	0	0.210132	0.210132	0.210132	7.38194	6.27778	1	-	-	-	0	0	0	-	-	0	0	0	0	-	0	-	-	0	1	0	0	0	0	-	0	-	-	0	-	0	-	0	-
27700561|F|0-21:C>T-21:C>T	27700561	TGCAGGTCAGGTTGTTCTAGACACATCATTTCCTCCCAAAAGTCAGAATTATTGCAGGATAACTAGCAT	TGCAGGTCAGGTTGTTCTAGACACATCATTTCCTCCCAAAAGTCAGAATTATTGCAGGATAACTAGCAT	21:C>T	21	0.996205	0.992381	0.011429	0.988571	0.007619	0.00381	0.015122	0.022596	0.018859	7.24595	5.16667	1	0	0	0	0	0	0	0	0	0	0	0	0	0	0	0	0	1	0	0	0	0	2	0	0	0	0	0	0	0	0	1	0
27700564|F|0-21:G>C-21:G>C	27700564	TGCAGGTAATCTGAAGACCTTGGAAGAACTGGCCTTCATTCACTTGAGGCTACATCACTAGGTCATGGG	TGCAGGTAATCTGAAGACCTTGGAAGAACTGGCCTTCATTCACTTGAGGCTACATCACTAGGTCATGGG	21:G>C	21	0.952562	0.641434	0.386454	0.613546	0.358566	0.027888	0.459993	0.474215	0.467104	4.92141	4.49789	0.993976	0	-	0	0	0	0	0	0	0	1	1	-	0	2	0	1	1	0	0	1	0	1	0	0	-	0	1	0	0	-	1	0
27700565|F|0-12:T>C-12:T>C	27700565	TGCAGGTCATGGTTTGAGATCTCGAACAAGAGATCTGTTCGCTCGTCCTTTCAGGAAGAAGGGTTACAT	TGCAGGTCATGGTTTGAGATCTCGAACAAGAGATCTGTTCGCTCGTCCTTTCAGGAAGAAGGGTTACAT	12:T>C	12	0.922201	0.969136	0.047325	0.952675	0.030864	0.016461	0.059823	0.090171	0.074997	7.4657	6	0.9875	0	-	0	0	0	0	0	0	0	0	1	0	0	0	0	0	0	0	0	0	0	0	0	0	0	0	0	0	0	0	0	-
27700565|F|0-63:T>C-63:T>C	27700565	TGCAGGTCATGGTTTGAGATCTCGAACAAGAGATCTGTTCGCTCGTCCTTTCAGGAAGAAGGGTTACAT	TGCAGGTCATGGTTTGAGATCTCGAACAAGAGATCTGTTCGCTCGTCCTTTCAGGAAGAAGGGTTACAT	63:T>C	63	0.939279	0.951515	0.060606	0.939394	0.048485	0.012121	0.092268	0.113866	0.103067	7.4657	7.0303	0.99375	0	-	0	0	0	0	0	0	0	0	-	0	0	0	0	0	0	0	0	0	0	0	0	0	0	0	0	0	0	0	0	-
27700588|F|0-26:G>A-26:G>A	27700588	TGCAGGTCTAGGTTTTCCCCTTGTCAGTGAACTTTATGATTCTCCATCTTGCATGTTTCTCAAGAGCTA	TGCAGGTCTAGGTTTTCCCCTTGTCAGTGAACTTTATGATTCTCCATCTTGCATGTTTCTCAAGAGCTA	26:G>A	26	0.971537	0.994141	0.007812	0.992188	0.005859	0.001953	0.01165	0.015503	0.013577	4.57336	4	1	0	0	0	0	0	0	0	0	0	0	0	0	0	-	0	0	0	0	0	0	0	0	0	0	0	0	0	0	0	0	0	0
27700599|F|0-15:T>C-15:T>C	27700599	TGCAGGTCTTGGTGGTTTTTGCTCCTGGGATGAACAGGGACTGATCAGTAACAGTTTTCCCTTTCTTCC	TGCAGGTCTTGGTGGTTTTTGCTCCTGGGATGAACAGGGACTGATCAGTAACAGTTTTCCCTTTCTTCC	15:T>C	15	0.859583	0.99117	0.013245	0.986755	0.00883	0.004415	0.017504	0.026139	0.021822	10.1283	8.57143	1	0	0	0	0	1	0	0	0	0	0	0	0	-	0	-	0	0	-	0	0	2	0	0	0	0	0	0	0	0	-	0	0
27700599|F|0-42:G>T-42:G>T	27700599	TGCAGGTCTTGGTGGTTTTTGCTCCTGGGATGAACAGGGACTGATCAGTAACAGTTTTCCCTTTCTTCC	TGCAGGTCTTGGTGGTTTTTGCTCCTGGGATGAACAGGGACTGATCAGTAACAGTTTTCCCTTTCTTCC	42:G>T	42	0.863378	0.986813	0.015385	0.984615	0.013187	0.002198	0.026026	0.030296	0.028161	10.1283	9.22222	1	0	0	0	0	-	0	0	0	0	0	0	0	1	0	1	0	0	-	0	0	0	0	0	0	0	0	0	0	0	-	0	0
27700599|F|0-46:A>T-46:A>T	27700599	TGCAGGTCTTGGTGGTTTTTGCTCCTGGGATGAACAGGGACTGATCAGTAACAGTTTTCCCTTTCTTCC	TGCAGGTCTTGGTGGTTTTTGCTCCTGGGATGAACAGGGACTGATCAGTAACAGTTTTCCCTTTCTTCC	46:A>T	46	0.863378	0.986813	0.015385	0.984615	0.013187	0.002198	0.026026	0.030296	0.028161	10.1283	8.8	1	0	0	0	0	-	0	0	0	0	0	0	0	-	0	-	0	0	-	0	0	0	0	0	0	0	0	0	0	0	1	0	0
27700599|F|0-5:G>C-5:G>C	27700599	TGCAGGTCTTGGTGGTTTTTGCTCCTGGGATGAACAGGGACTGATCAGTAACAGTTTTCCCTTTCTTCC	TGCAGGTCTTGGTGGTTTTTGCTCCTGGGATGAACAGGGACTGATCAGTAACAGTTTTCCCTTTCTTCC	5:G>C	5	0.859583	0.99117	0.00883	0.99117	0.00883	0	0.017504	0.017504	0.017504	10.1283	8.4	1	0	0	0	0	-	0	0	0	0	0	0	0	-	0	-	0	0	-	0	0	0	0	0	0	0	0	0	0	0	-	0	0
27700640|F|0-40:C>T-40:C>T	27700640	TGCAGGTGATTCTATTCCTCCCTAACACTTTGTTGGTGGACTCATGAGTTACTTCCTTCATATTGGTTT	TGCAGGTGATTCTATTCCTCCCTAACACTTTGTTGGTGGACTCATGAGTTACTTCCTTCATATTGGTTT	40:C>T	40	0.941176	0.907258	0.09879	0.90121	0.092742	0.006048	0.168282	0.178062	0.173172	22.61582	24.80645	1	0	0	0	0	1	0	1	0	0	1	0	0	-	1	-	0	1	1	0	0	1	0	0	0	1	0	0	0	0	1	1	0
27700640|F|0-54:C>A-54:C>A	27700640	TGCAGGTGATTCTATTCCTCCCTAACACTTTGTTGGTGGACTCATGAGTTACTTCCTTCATATTGGTTT	TGCAGGTGATTCTATTCCTCCCTAACACTTTGTTGGTGGACTCATGAGTTACTTCCTTCATATTGGTTT	54:C>A	54	0.916509	0.939959	0.089027	0.910973	0.060041	0.028986	0.112873	0.162202	0.137538	22.45421	18.88	1	0	0	0	0	-	0	-	0	0	-	0	0	-	-	-	0	-	-	0	0	-	0	0	0	0	0	0	0	0	-	0	0
27700657|F|0-47:A>T-47:A>T	27700657	TGCAGGTGCTCTCAGTTGTCAAATGGGACAGATTTGCTGAAGTTCCCAACAGCAGAGATGTCTTTCCAG	TGCAGGTGCTCTCAGTTGTCAAATGGGACAGATTTGCTGAAGTTCCCAACAGCAGAGATGTCTTTCCAG	47:A>T	47	0.99241	0.992352	0.007648	0.992352	0.007648	0	0.015179	0.015179	0.015179	6.42036	2.6	1	0	0	0	0	0	0	0	0	0	0	0	0	0	0	0	0	0	0	0	0	0	0	0	0	0	0	0	0	0	0	0	0
27700657|F|0-65:C>A-65:C>A	27700657	TGCAGGTGCTCTCAGTTGTCAAATGGGACAGATTTGCTGAAGTTCCCAACAGCAGAGATGTCTTTCCAG	TGCAGGTGCTCTCAGTTGTCAAATGGGACAGATTTGCTGAAGTTCCCAACAGCAGAGATGTCTTTCCAG	65:C>A	65	0.98482	1	0.001927	0.998073	0	0.001927	0	0.003846	0.001923	6.42036	5	1	0	0	0	0	0	0	0	0	0	0	0	0	0	0	0	0	0	0	0	0	0	0	0	0	0	0	0	0	0	0	0	0
27700679|F|0-24:T>A-24:T>A	27700679	TGCAGGTGGTGGTGTTTTTCAGGGTGAGAAAGGCACGGAAGTTCATCTCCCAGGGGCAAATTTACAGAT	TGCAGGTGGTGGTGTTTTTCAGGGTGAGAAAGGCACGGAAGTTCATCTCCCAGGGGCAAATTTAC	24:T>A	24	0.998102	0.007605	1	0	0.992395	0.007605	0.015093	0	0.007547	26.2	14.0352	1	1	1	1	1	1	1	1	1	1	1	1	1	1	1	1	1	1	1	1	1	1	1	1	1	1	1	1	1	1	1	1	1
27700690|F|0-65:G>T-65:G>T	27700690	TGCAGGTGTATCTAATTTCTAGTCTGGTTGTAATAGTAGAAAACTGATGATTTGGGGTTCAGATTGTTG	TGCAGGTGTATCTAATTTCTAGTCTGGTTGTAATAGTAGAAAACTGATGATTTGGGGTTCAGATTGTTG	65:G>T	65	0.994307	0.009542	0.992366	0.007634	0.990458	0.001908	0.018902	0.015151	0.017026	7.83333	7.84829	1	1	1	1	1	1	1	1	1	1	1	1	1	1	1	1	1	1	1	1	1	1	1	1	1	1	-	1	1	1	1	1	1
27700712|F|0-42:C>T-42:C>T	27700712	TGCAGGTTAGAAAGAGAAGTCAAACTGCCACTGAGTGATGACCAATAGAACTCAGAAGCCATGGATTAC	TGCAGGTTAGAAAGAGAAGTCAAACTGCCACTGAGTGATGACCAATAGAACTCAGAAGCCATGGATTAC	42:C>T	42	1	1	0.12334	0.87666	0	0.12334	0	0.216254	0.108127	42.81789	21.20548	1	0	0	0	0	0	0	0	0	0	0	0	0	0	0	0	0	0	0	0	0	0	0	0	2	0	0	0	0	0	0	0	2
27700795|F|0-10:T>A-10:T>A	27700795	TGCAGGTTTCTATTGTCTTATAGTTCTTTCTGCTTGACTTCTCCAAGGACCAAATGCTGTTTGTCAGTT	TGCAGGTTTCTATTGTCTTATAGTTCTTTCTGCTTGACTTCTCCAAGGACCAAATGCTGTTTGTCAGTT	10:T>A	10	0.986717	0.588462	0.465385	0.534615	0.411538	0.053846	0.484349	0.497604	0.490976	9.1493	8.85714	0.994186	0	0	0	0	1	2	0	0	0	0	0	0	0	0	0	0	1	1	0	1	1	1	0	0	0	0	1	0	0	0	1	0
27700810|F|0-55:A>G-55:A>G	27700810	TGCAGGTTTGCTATGGTGCTGATTTGGAAACCGGAGTGTTCGGAAGTGGATTTCCAAAGGTCTCATCCT	TGCAGGTTTGCTATGGTGCTGATTTGGAAACCGGAGTGTTCGGAAGTGGATTTCCAAAGGTCTCATCCT	55:A>G	55	0.986717	0.136538	0.871154	0.128846	0.863462	0.007692	0.235791	0.22449	0.230141	10.98824	10.32959	0.994382	1	1	1	1	1	1	1	1	1	-	1	1	1	1	1	1	1	1	1	0	1	1	1	1	-	1	0	1	1	1	1	1
27700821|F|0-49:T>C-49:T>C	27700821	TGCAGGTTTTGGAAAATACACATAAGAAGGGCCTGCAAGATGTAAAGCTTATGGATCTCTCAGTGAAGT	TGCAGGTTTTGGAAAATACACATAAGAAGGGCCTGCAAGATGTAAAGCTTATGGATCTCTCAGTGAAGT	49:T>C	49	0.979127	1	0.017442	0.982558	0	0.017442	0	0.034275	0.017138	5.49091	4.77778	1	0	0	0	0	0	0	-	0	0	0	0	0	0	2	0	0	0	0	0	0	0	0	0	0	0	0	0	0	0	0	0	0
27700834|F|0-54:C>T-54:C>T	27700834	TGCAGTAAAATTTTTCAGTTCCAGCCATACATCTAGCTCACCGAATCCATTTGACGTTACCATCTTCTC	TGCAGTAAAATTTTTCAGTTCCAGCCATACATCTAGCTCACCGAATCCATTTGACGTTACCATCTTCTC	54:C>T	54	0.990512	0.800766	0.239464	0.760536	0.199234	0.04023	0.319079	0.364242	0.34166	15.54545	14.60667	1	0	0	0	0	0	0	0	1	0	0	1	0	1	0	1	0	0	0	0	0	0	0	0	1	0	0	0	0	0	1	0	1
27700847|F|0-38:T>C-38:T>C	27700847	TGCAGTAAAGTAATACAATGGCCACAAAAGACATCTACTTATAAACAACCTTTGTTAGAGAAAGCATTA	TGCAGTAAAGTAATACAATGGCCACAAAAGACATCTACTTATAAACAACCTTTGTTAGAGAAAGCATTA	38:T>C	38	0.990512	0.992337	0.007663	0.992337	0.007663	0	0.015208	0.015208	0.015208	27.84528	27.8	1	0	0	0	0	0	0	0	0	0	0	0	0	0	0	0	0	0	0	0	0	0	0	0	0	0	0	0	0	0	0	0	0
27700911|F|0-46:T>G-46:T>G	27700911	TGCAGTAATTTTTCTAGATAACTGAAAAACAATACGGTCATTATTGTTCTTGATTATCAGGTCCCACTA	TGCAGTAATTTTTCTAGATAACTGAAAAACAATACGGTCATTATTGTTCTTGATTATCAGGTCCCACTA	46:T>G	46	0.998102	0.534221	0.488593	0.511407	0.465779	0.022814	0.497658	0.49974	0.498699	11.57658	11.27723	1	1	0	1	0	1	1	1	0	1	1	0	1	0	0	0	1	1	0	1	1	1	1	1	0	1	1	1	0	1	0	1	0
27700934|F|0-17:A>G-17:A>G	27700934	TGCAGTACATGGGTTTCATGGTGGCTTTGGAGATGATCCATAGCATAGCAGAGAAAAGGAAAATGGGTT	TGCAGTACATGGGTTTCATGGTGGCTTTGGAGATGATCCATAGCATAGCAGAGAAAAGGAAAATGGGTT	17:A>G	17	0.901328	0.972632	0.046316	0.953684	0.027368	0.018947	0.053239	0.088341	0.07079	3.4608	2.60714	0.96875	0	-	0	-	0	0	0	0	0	0	-	0	0	0	0	0	0	-	0	0	0	0	0	-	0	-	-	0	-	0	0	0
27700936|F|0-14:C>T-14:C>T	27700936	TGCAGTACCAAAGTCAGAAACCAAAGTAAGGATTATAGAGCAACACATGCCCTTCCTGTATCAAAAAAT	TGCAGTACCAAAGTCAGAAACCAAAGTAAGGATTATAGAGCAACACATGCCCTTCCTGTATCAAAAAAT	14:C>T	14	1	0.00759	0.99241	0.00759	0.99241	0	0.015065	0.015065	0.015065	15.8	18.71014	1	1	1	1	1	1	1	1	1	1	1	1	1	1	1	1	1	1	1	1	1	1	1	1	1	1	1	1	1	1	1	1	1
27700943|F|0-13:C>T-13:C>T	27700943	TGCAGTTCCCATACAAAACCTAGAACAGAGATCCATTCTGATTTTAGTATAAGCAAACCTTACAGATCG	TGCAGTTCCCATACAAAACCTAGAACAGAGATCCATTCTGATTTTAGTATAAGCAAACCTTAC	13:C>T	13	0.398482	0.428571	0.57619	0.42381	0.571429	0.004762	0.489796	0.48839	0.489093	17.61468	16.67376	1	0	-	0	-	-	-	-	-	0	-	1	-	-	-	-	-	-	1	-	0	-	-	-	-	-	-	0	-	0	-	-	1
27700969|F|0-7:C>T-7:C>T	27700969	TGCAGTACTGGGAGATTTTGATCTGTTGGTGGGTAACCTGAGATTTTTCCAGTTATGTTCATGCTTTGT	TGCAGTACTGGGAGATTTTGATCTGTTGGTGGGTAACCTGAGATTTTTCCAGTTATGTTCATGCTTTGT	7:C>T	7	1	0.99241	0.00759	0.99241	0.00759	0	0.015065	0.015065	0.015065	29.79066	29.2	1	0	0	0	0	0	0	0	0	0	0	0	0	0	0	0	0	0	0	0	0	0	0	0	0	0	0	0	0	0	0	0	0
27701015|F|0-60:A>G-60:A>G	27701015	TGCAGTAGCAGGAGCCTTGTGACTGGGATGCACTTGTAGAAACCTCTTGCCTCTGCTAATAAGTTGTGA	TGCAGTAGCAGGAGCCTTGTGACTGGGATGCACTTGTAGAAACCTCTTGCCTCTGCTAATAAGTTGTGA	60:A>G	60	0.988615	0.992322	0.013436	0.986564	0.007678	0.005758	0.015237	0.02651	0.020874	7.18227	3.875	1	0	0	0	0	0	0	0	0	0	0	0	0	0	0	0	0	0	0	0	0	0	0	0	0	0	0	0	0	0	0	0	0
27701017|F|0-35:C>A-35:C>A	27701017	TGCAGTAGCAGGATCCTCATGGACTGGGATGCTTTCTTTTTTTAGTAGTATTTTCAAACAATATTACAG	TGCAGTAGCAGGATCCTCATGGACTGGGATGCTTTCTTTTTTTAGTAGTATTTTCAAACAATATTACAG	35:C>A	35	1	0.998102	0.009488	0.990512	0.001898	0.00759	0.003788	0.018795	0.011292	19.60995	9.85714	1	0	0	0	0	0	0	0	0	0	0	0	0	0	0	0	0	0	0	0	0	0	0	0	0	0	0	0	0	0	0	0	0
27701021|F|0-12:C>G-12:C>G	27701021	TGCAGTAGCCCACCCTGTTACAATCCGAACCCACACAGATGGCCACCCAACATCAATCAGCTTTCCACT	TGCAGTAGCCCACCCTGTTACAATCCGAACCCACACAGATGGCCACCCAACATCAATCAGCTTTCCACT	12:C>G	12	0.996205	0.824762	0.184762	0.815238	0.175238	0.009524	0.289059	0.30125	0.295155	11.36557	10.5	0.994444	1	0	1	0	0	0	0	0	1	0	0	0	1	0	1	0	0	0	0	0	0	0	0	0	0	0	0	0	1	0	0	0
27701051|F|0-11:A>G-11:A>G	27701051	TGCAGTAGGATAGTTCTAAATCTCACAGCCTAGCCATCGGAATTTGATGAGACTTTGACTATCCTTTCT	TGCAGTAGGATAGTTCTAAATCTCACAGCCTAGCCATCGGAATTTGATGAGACTTTGACTATCCTTTCT	11:A>G	11	0.719165	0.865435	0.14248	0.85752	0.134565	0.007916	0.232914	0.244359	0.238637	6.19744	5.78333	0.992537	-	1	-	1	0	-	0	0	-	0	-	0	-	1	-	0	-	0	0	0	0	0	-	0	0	0	0	1	-	0	-	0
27701065|F|0-56:G>C-56:G>C	27701065	TGCAGTAGTCAAATGGTAGGCCAAGTCAACCATTGAGAGATCAAGTCAGCCATTGGGTGGTCAAGTCTG	TGCAGTAGTCAAATGGTAGGCCAAGTCAACCATTGAGAGATCAAGTCAGCCATTGGGTGGTCAAGTCTG	56:G>C	56	0.998102	0.992395	0.007605	0.992395	0.007605	0	0.015093	0.015093	0.015093	12.60743	12	1	0	0	0	0	0	0	0	0	0	0	0	0	0	0	0	0	0	0	0	0	0	0	0	0	0	0	0	0	0	0	0	0
27701075|F|0-68:A>T-68:A>T	27701075	TGCAGTAGTGGGAGCCTTCAGTATTGAGACTAGAACATAACAATGCAGTTCTAACATTCATGCAACCTA	TGCAGTAGTGGGAGCCTTCAGTATTGAGACTAGAACATAACAATGCAGTTCTAACATTCATGCAACCTA	68:A>T	68	0.952562	0.992032	0.007968	0.992032	0.007968	0	0.015809	0.015809	0.015809	5.08703	11	1	0	0	0	-	0	0	-	-	0	0	-	0	0	-	0	0	-	0	0	0	0	0	0	0	0	0	0	0	0	0	0	0
27701084|F|0-44:A>G-44:A>G	27701084	TGCAGTAGTTGAAGCCTTGTTCACTGGGATGCTCTTTTTCTTTTATCTGTTATAGGGATAAATTTTTTT	TGCAGTAGTTGAAGCCTTGTTCACTGGGATGCTCTTTTTCTTTTATCTGTTATAGGGATAAATTTTTTT	44:A>G	44	0.901328	0.991579	0.012632	0.987368	0.008421	0.004211	0.0167	0.024944	0.020822	7.76649	5.57143	1	0	0	0	0	0	0	0	0	0	0	0	0	0	0	0	0	0	0	0	0	0	0	0	0	0	0	0	0	0	0	0	0
27701084|F|0-61:T>A-61:T>A	27701084	TGCAGTAGTTGAAGCCTTGTTCACTGGGATGCTCTTTTTCTTTTATCTGTTATAGGGATAATTTTTTTT	TGCAGTAGTTGAAGCCTTGTTCACTGGGATGCTCTTTTTCTTTTATCTGTTATAGGGATAATTTTTTTT	61:T>A	61	0.982922	0.127413	0.909266	0.090734	0.872587	0.03668	0.222358	0.165002	0.19368	7.86842	7.76649	0.994565	1	1	1	1	1	1	1	1	1	1	1	1	1	1	1	1	1	1	1	1	1	1	1	1	1	1	1	1	1	1	1	1
27701094|F|0-52:A>G-52:A>G	27701094	TGCAGTATAAGCCATGAACTACAAATCTAGAAGATTAGGGTTCCTATTTCTTATGATTGAATAGTTCTA	TGCAGTATAAGCCATGAACTACAAATCTAGAAGATTAGGGTTCCTATTTCTTATGATTGAATAGTTCTA	52:A>G	52	0.986717	0.853846	0.161538	0.838462	0.146154	0.015385	0.249586	0.270888	0.260237	16.92614	16.32673	0.994624	1	1	1	1	0	0	1	0	1	1	0	0	1	0	1	0	0	0	0	0	0	0	0	0	1	0	0	1	1	0	0	0
27701094|F|0-61:T>A-61:T>A	27701094	TGCAGTATAAGCCATGAACTACAAATCTAGAAGATTAGGGTTCCTATTTCTTATGATTGAATAGTTCTA	TGCAGTATAAGCCATGAACTACAAATCTAGAAGATTAGGGTTCCTATTTCTTATGATTGAATAGTTCTA	61:T>A	61	0.848197	0.995526	0.004474	0.995526	0.004474	0	0.008909	0.008909	0.008909	16.89603	23	1	-	-	-	-	0	0	-	0	-	-	0	0	-	0	-	0	0	0	0	0	0	0	0	0	-	0	0	-	-	0	0	0
27701096|F|0-5:T>G-5:T>G	27701096	TGCAGTATACTTTTGTTCCAGGAGATAGTGCATGCGTTCATTATCGTTCATTATTTTATTGGTGTATTT	TGCAGTATACTTTTGTTCCAGGAGATAGTGCATGCGTTCATTATCGTTCATTATTTTATTGGTGTATTT	5:T>G	5	0.990512	0.992337	0.007663	0.992337	0.007663	0	0.015208	0.015208	0.015208	11.65635	11.2	1	0	0	0	0	0	0	0	0	0	0	0	0	0	0	0	0	0	0	0	0	0	0	0	0	0	0	0	0	0	0	0	0
27701161|F|0-11:C>G-11:C>G	27701161	TGCAGTATTTCCGTGTAATCTAGGGATCTCTTCCATTTCGTCATCCTAAATTATTTGGGGTTACTGTGT	TGCAGTATTTCCGTGTAATCTAGGGATCTCTTCCATTTCGTCATCCTAAATTATTTGGGGTTACTGTGT	11:C>G	11	0.960152	0.978261	0.025692	0.974308	0.021739	0.003953	0.042533	0.050063	0.046298	4.46379	2.9375	1	0	-	0	-	-	0	0	0	0	0	0	-	1	0	1	0	0	0	0	0	0	0	-	0	0	0	-	0	0	1	0	0
27701161|F|0-65:G>C-65:G>C	27701161	TGCAGTATTTCCGTGTAATCTAGGGATCTCTTCCATTTCGTCATCCTAAATTATTTGGGGTTACTGTGT	TGCAGTATTTCCGTGTAATCTAGGGATCTCTTCCATTTCGTCATCCTAAATTATTTGGGGTTACTGTGT	65:G>C	65	0.946869	0.991984	0.008016	0.991984	0.008016	0	0.015904	0.015904	0.015904	4.46379	3.75	1	0	-	0	-	-	0	0	0	0	0	0	-	-	0	-	0	0	0	0	0	0	0	-	0	0	0	-	0	0	-	0	0
27701255|F|0-39:G>A-39:G>A	27701255	TGCAGTCATGGGGATTTCTGCCATATGATAGGGAGGTCCGAACCATTGCAAAGTTGCAGACTGTGGGTG	TGCAGTCATGGGGATTTCTGCCATATGATAGGGAGGTCCGAACCATTGCAAAGTTGCAGACTGTGGGTG	39:G>A	39	0.982922	0.971042	0.044402	0.955598	0.028958	0.015444	0.056238	0.08486	0.070549	6.88007	5.27586	0.983146	0	0	0	0	0	0	1	0	0	1	0	0	0	2	0	0	0	0	0	0	0	0	0	0	1	0	0	0	0	0	0	0
27701255|F|0-49:A>G-49:A>G	27701255	TGCAGTCATGGGGATTTCTGCCATATGATAGGGAGGTCCGAACCATTGCAAAGTTGCAGACTGTGGGTG	TGCAGTCATGGGGATTTCTGCCATATGATAGGGAGGTCCGAACCATTGCAAAGTTGCAGACTGTGGGTG	49:A>G	49	0.962049	0.99211	0.013807	0.986193	0.00789	0.005917	0.015655	0.027232	0.021443	6.88007	4.85714	1	0	0	0	0	0	0	-	0	0	-	0	0	0	0	0	0	0	0	0	0	0	0	0	0	-	0	0	0	0	0	0	0
27701283|F|0-38:C>G-38:C>G	27701283	TGCAGTCCAGTTGGAGGACTTGGTATTGGGAAGCAGGTCCATGGGTTTGCAGTCCGTCACACCCTTGAT	TGCAGTCCAGTTGGAGGACTTGGTATTGGGAAGCAGGTCCATGGGTTTGCAGTCCGTCACACCCTTGAT	38:C>G	38	0.916509	0.925466	0.082816	0.917184	0.074534	0.008282	0.137958	0.151915	0.144936	11.31391	8.35556	0.994118	0	0	0	0	0	0	0	0	0	0	0	0	0	0	0	0	0	0	0	0	0	0	0	0	0	-	0	0	0	0	0	0
27701283|F|0-42:G>C-42:G>C	27701283	TGCAGTCCAGTTGGAGGACTTGGTATTGGGAAGCAGGTCCATGGGTTTGCAGTCCGTCACACCCTTGAT	TGCAGTCCAGTTGGAGGACTTGGTATTGGGAAGCAGGTCCATGGGTTTGCAGTCCGTCACACCCTTGAT	42:G>C	42	0.927894	0.912065	0.106339	0.893661	0.087935	0.018405	0.160404	0.190063	0.175233	11.33333	10.47458	1	0	0	0	0	0	0	0	0	0	0	0	0	0	0	0	0	0	0	0	0	0	0	0	0	0	-	0	0	0	0	0	0
27701306|F|0-58:T>C-58:T>C	27701306	TGCAGTCCTATGACCTCTTTTCTAGTTTCAATCTGTTGCAGCATTATCCATCCCTTGATCTCTTTACAG	TGCAGTCCTATGACCTCTTTTCTAGTTTCAATCTGTTGCAGCATTATCCATCCCTTGATCTCTTTACAG	58:T>C	58	1	0.009488	0.99241	0.00759	0.990512	0.001898	0.018795	0.015065	0.01693	23.16667	20.66184	1	1	1	1	1	1	1	1	1	1	1	1	1	1	1	1	1	1	1	1	1	1	1	1	1	1	1	1	1	1	1	1	1
27701319|F|0-13:C>G-13:C>G	27701319	TGCAGTCCTTCTACTGCCTTCCACAACATCTGCCTGTCAAAGTAACTATAATGTTATTTTACAGATCGG	TGCAGTCCTTCTACTGCCTTCCACAACATCTGCCTGTCAAAGTAACTATAATGTTATTTTAC	13:C>G	13	1	0.99241	0.00759	0.99241	0.00759	0	0.015065	0.015065	0.015065	27.7037	28.8	1	0	0	0	0	0	0	0	0	0	0	0	0	0	0	0	0	0	0	0	0	0	0	0	0	0	0	0	0	0	0	0	0
27701324|F|0-18:G>A-18:G>A	27701324	TGCAGTCGATAAATGGCCGATTATCTATTGATATTCTCAATACATCTCTTACAAAATACAGAACACAAT	TGCAGTCGATAAATGGCCGATTATCTATTGATATTCTCAATACATCTCTTACAAAATACAGAACACAAT	18:G>A	18	0.981025	0.984526	0.023211	0.976789	0.015474	0.007737	0.030469	0.045344	0.037907	6.25126	4.28571	1	0	0	0	0	0	-	0	0	0	0	0	0	0	0	0	0	0	0	0	0	0	0	0	0	0	0	0	0	0	0	0	0
27701399|F|0-54:T>C-54:T>C	27701399	TGCAGTCTTCCCTATTGATTCCTTCTTATTTTTTATTTTTTGGGTTCAGGACAATGGTCCACAGTTTCC	TGCAGTCTTCCCTATTGATTCCTTCTTATTTTTTATTTTTTGGGTTCAGGACAATGGTCCACAGTTTCC	54:T>C	54	0.865275	0.019737	0.980263	0.019737	0.980263	0	0.038695	0.038695	0.038695	3	3.05848	1	-	1	1	1	-	-	1	-	1	1	1	0	-	1	-	0	1	1	1	-	1	1	1	1	1	1	1	1	1	-	1	-
27701410|F|0-55:G>A-55:G>A	27701410	TGCAGTCTTGTGCAGCTTCTCTTGCAATACCCCATATGATTCCTCTAAAATCTTCGAATGTCTTTGTTC	TGCAGTCTTGTGCAGCTTCTCTTGCAATACCCCATATGATTCCTCTAAAATCTTCGAATGTCTTTGTTC	55:G>A	55	0.99241	0.982792	0.038241	0.961759	0.017208	0.021033	0.033825	0.073557	0.053691	18.78783	10	0.98913	0	0	0	0	0	0	1	0	0	0	0	0	0	1	0	0	0	0	0	0	0	0	0	0	0	0	0	0	0	0	0	0
27701416|F|0-38:C>T-38:C>T	27701416	TGCAGTCTTTTCATCATGGATAGTTATTATCATTTTCTCATAGTTGGAAAAGATCTATTTTTCTTGGTC	TGCAGTCTTTTCATCATGGATAGTTATTATCATTTTCTCATAGTTGGAAAAGATCTATTTTTCTTGGTC	38:C>T	38	0.83112	0.993151	0.011416	0.988584	0.006849	0.004566	0.013605	0.02257	0.018088	4.25984	2.5	1	0	-	0	0	0	0	-	0	0	0	0	0	0	0	0	0	0	-	0	0	0	0	0	0	0	0	0	0	0	-	0	0
27701419|F|0-18:G>A-18:G>A	27701419	TGCAGTGAAAAATCCTCCGCGAATTTCTGAAACAATTGATGCCAACCAAGCAGCCCGGATGTATGGTGG	TGCAGTGAAAAATCCTCCGCGAATTTCTGAAACAATTGATGCCAACCAAGCAGCCCGGATGTATGGTGG	18:G>A	18	0.70019	0.01084	0.98916	0.01084	0.98916	0	0.021445	0.021445	0.021445	6.4	5.85581	1	1	1	1	1	-	1	-	1	1	1	1	1	1	1	1	1	-	1	-	1	1	-	-	-	1	-	1	1	1	1	-	1
27701436|F|0-29:A>C-29:A>C	27701436	TGCAGTGAAGCAGATGAGATTTACAAGATATGTAGTGTGATTGGCAACCCTGATCAGACTTCGTGGGCA	TGCAGTGAAGCAGATGAGATTTACAAGATATGTAGTGTGATTGGCAACCCTGATCAGACTTCGTGGGCA	29:A>C	29	0.998102	0.009506	0.992395	0.007605	0.990494	0.001901	0.018831	0.015093	0.016962	8.83333	14.51613	1	1	1	1	1	1	1	1	1	1	1	1	1	1	1	1	1	1	1	1	1	1	1	1	1	1	1	1	1	1	1	1	1
27701455|F|0-15:T>C-15:T>C	27701455	TGCAGTGACAGCATATCTGCTGTCTGCATTCTTTACCATTCAAGTTCTGTTTGGTATTCTCAAGGTTAC	TGCAGTGACAGCATATCTGCTGTCTGCATTCTTTACCATTCAAGTTCTGTTTGGTATTCTCAAGGTTAC	15:T>C	15	0.996205	0.878095	0.133333	0.866667	0.121905	0.011429	0.214088	0.231111	0.2226	11.32	10.73418	0.983696	0	0	0	0	0	0	0	0	0	0	0	0	1	0	1	0	0	1	0	0	0	0	0	0	0	0	0	0	0	1	0	0
27701482|F|0-37:A>G-37:A>G	27701482	TGCAGTGAGGAGCTTGGAAAAGATTACTTGTCAAAAAAGAATATTGTACAGCATATACTCCATTCCATT	TGCAGTGAGGAGCTTGGAAAAGATTACTTGTCAAAAAAGAATATTGTACAGCATATACTCCATTCCATT	37:A>G	37	0.986717	0.988462	0.053846	0.946154	0.011538	0.042308	0.022811	0.101893	0.062352	12.16941	4.43333	0.961111	1	0	1	0	0	0	0	0	1	0	0	0	-	0	0	0	0	0	0	0	0	0	0	0	0	0	2	2	1	0	0	0
27701486|F|0-37:G>T-37:G>T	27701486	TGCAGTGAGTATTGCCAAAGGAGATTTGCCCAGCAGAGCTGATTCTTTCACATATTCATCAAATTTTCC	TGCAGTGAGTATTGCCAAAGGAGATTTGCCCAGCAGAGCTGATTCTTTCACATATTCATCAAATTTTCC	37:G>T	37	0.998102	0.007605	0.992395	0.007605	0.992395	0	0.015093	0.015093	0.015093	12.8	17.32633	1	1	1	1	1	1	1	1	1	1	1	1	1	1	1	1	1	1	1	1	1	1	1	1	1	1	1	1	1	1	1	1	1
27701492|F|0-32:C>A-32:C>A	27701492	TGCAGTGATAAATGAAAGAGTTCGGAGGAAGACAGCAACAGGGAAATGCTTTTATTGAGTTACAGATCG	TGCAGTGATAAATGAAAGAGTTCGGAGGAAGACAGCAACAGGGAAATGCTTTTATTGAGTTAC	32:C>A	32	0.98482	0.992293	0.007707	0.992293	0.007707	0	0.015295	0.015295	0.015295	21.6398	23.2	1	0	0	0	0	0	0	0	0	0	0	0	0	0	0	0	0	0	0	0	0	0	0	0	0	0	0	0	0	0	0	0	0
27701492|F|0-38:T>C-38:T>C	27701492	TGCAGTGATAAATGAAAGAGTTCGGAGGAAGACAGCAATAGGGAAATGCTTTTATTGAGTTACAGATCG	TGCAGTGATAAATGAAAGAGTTCGGAGGAAGACAGCAATAGGGAAATGCTTTTATTGAGTTAC	38:T>C	38	0.43074	0.973568	0.026432	0.973568	0.026432	0	0.051466	0.051466	0.051466	19.48077	18.125	1	-	-	-	-	0	0	-	0	-	-	-	-	0	-	0	-	0	-	-	-	0	0	0	-	-	-	-	-	-	-	0	-
27701507|F|0-54:A>G-54:A>G	27701507	TGCAGTGATGCTCCTCCTCTTACTCAATAGCACCTGCAATTTCAACACTCTCGCACACCGTAACTGAAG	TGCAGTGATGCTCCTCCTCTTACTCAATAGCACCTGCAATTTCAACACTCTCGCACACCGTAACTGAAG	54:A>G	54	0.979127	0.992248	0.007752	0.992248	0.007752	0	0.015384	0.015384	0.015384	10.61349	9.25	1	0	-	0	-	0	0	0	0	0	0	0	0	0	0	0	0	0	0	0	0	0	0	0	0	0	0	0	-	0	0	0	0
27701513|F|0-55:G>A-55:G>A	27701513	TGCAGTGATTGTGCCTGATAACTTGCCAAATAACCTCATCGTGCTGCATCTTGAAGGTTTCCTCCCTTT	TGCAGTGATTGTGCCTGATAACTTGCCAAATAACCTCATCGTGCTGCATCTTGAAGGTTTCCTCCCTTT	55:G>A	55	0.998102	0.992395	0.009506	0.990494	0.007605	0.001901	0.015093	0.018831	0.016962	13.95146	13.16667	1	0	0	0	0	0	0	0	0	0	0	0	0	0	0	0	0	0	0	0	0	0	0	0	0	0	0	0	0	0	0	0	0
27701599|F|0-59:T>C-59:T>C	27701599	TGCAGTGGCAAACAACTGTATCTCACCCTTTTCAACATCAACTTCAAGACCAATCCATCTGTCCATGCA	TGCAGTGGCAAACAACTGTATCTCACCCTTTTCAACATCAACTTCAAGACCAATCCATCTGTCCATGCA	59:T>C	59	0.996205	0.92381	0.08	0.92	0.07619	0.00381	0.140771	0.1472	0.143985	20.81002	17.78723	1	0	0	0	0	0	0	0	0	0	0	0	0	0	0	0	0	0	0	0	0	0	0	0	0	0	0	0	0	0	0	0	0
27701609|F|0-18:A>G-18:A>G	27701609	TGCAGTGGCAGCAGCACTATGGGCGCTGGATCCCACACAGAAAATTTCATTTATTCGAAGTGGGTTTTA	TGCAGTGGCAGCAGCACTATGGGCGCTGGATCCCACACAGAAAATTTCATTTATTCGAAGTGGGTTTTA	18:A>G	18	0.671727	0.951977	0.050847	0.949153	0.048023	0.002825	0.091433	0.096524	0.093978	22.72704	18.42857	1	-	-	-	-	0	0	-	0	-	-	-	1	0	-	0	1	-	0	0	0	0	-	0	-	-	0	0	-	-	0	-	0
27701609|F|0-24:G>A-24:G>A	27701609	TGCAGTGGCAGCAGCACTATGGGCGCTGGATCCCACACAGAAAATTTCATTTATTCGAAGTGGGTTTTA	TGCAGTGGCAGCAGCACTATGGGCGCTGGATCCCACACAGAAAATTTCATTTATTCGAAGTGGGTTTTA	24:G>A	24	0.658444	0.971182	0.0317	0.9683	0.028818	0.002882	0.055976	0.061391	0.058683	22.72704	15.46154	1	-	-	-	-	0	0	-	0	-	-	-	-	0	-	0	-	-	0	0	0	0	-	0	-	-	0	0	-	-	0	-	0
27701656|F|0-50:A>G-50:A>G	27701656	TGCAGTGGTAATTCCCCAGACAAATTGTTGTTATAAACATGCAAAACCTCAAGGGTTGGAATTGTCCAA	TGCAGTGGTAATTCCCCAGACAAATTGTTGTTATAAACATGCAAAACCTCAAGGGTTGGAATTGTCCAA	50:A>G	50	0.994307	0.992366	0.022901	0.977099	0.007634	0.015267	0.015151	0.044753	0.029952	7.09314	2.84615	1	0	0	0	0	0	0	0	0	0	0	0	0	0	0	0	0	0	0	0	0	0	0	0	0	0	0	0	2	0	0	0	0
27701678|F|0-9:G>A-9:G>A	27701678	TGCAGTGGTGGGAGCCTTATGCACTAGGCACGCCCTTTTTTATGTAGCAGTGGAACACCAGATATATCT	TGCAGTGGTGGGAGCCTTATGCACTAGGCACGCCCTTTTTTATGTAGCAGTGGAACACCAGATATATCT	9:G>A	9	0.755218	0.969849	0.045226	0.954774	0.030151	0.015075	0.058483	0.086361	0.072422	12.1745	9.95238	0.991525	-	0	-	0	0	0	0	0	-	-	-	0	0	0	0	0	0	0	0	-	0	0	0	0	-	0	-	0	-	-	0	-
27701710|F|0-66:G>A-66:G>A	27701710	TGCAGTGTATGGGAGGCCAGACTGTGTTTTGGATTCAGAACTTTTCAAGGACGTTGTAGATTATAAGGT	TGCAGTGTATGGGAGGCCAGACTGTGTTTTGGATTCAGAACTTTTCAAGGACGTTGTAGATTATAAGGT	66:G>A	66	0.975332	0.011673	0.992218	0.007782	0.988327	0.003891	0.023074	0.015443	0.019258	2.85714	4.76807	1	1	1	1	1	1	-	-	1	1	1	1	1	1	1	1	1	1	1	1	1	1	1	1	1	1	1	1	1	1	1	1	1
27701719|F|0-28:G>A-28:G>A	27701719	TGCAGTGTCAGATATTAGGGAAGGGAAAGCCTAAGTAGGTCTTGTGTGTCTCACTTCTTTACAGATCGG	TGCAGTGTCAGATATTAGGGAAGGGAAAGCCTAAGTAGGTCTTGTGTGTCTCACTTCTTTAC	28:G>A	28	1	0.00759	0.99241	0.00759	0.99241	0	0.015065	0.015065	0.015065	22.8	18.72419	1	1	1	1	1	1	1	1	1	1	1	1	1	1	1	1	1	1	1	1	1	1	1	1	1	1	1	1	1	1	1	1	1
27701813|F|0-52:T>G-52:T>G	27701813	TGCAGTTACTAGAAGCGTCAAGTTAGTTGCTGAGAGTCTTGCGGTAAGATATTTGTTTCGTGAATAATA	TGCAGTTACTAGAAGCGTCAAGTTAGTTGCTGAGAGTCTTGCGGTAAGATATTTGTTTCGTGAATAATA	52:T>G	52	0.98482	0.99422	0.00578	0.99422	0.00578	0	0.011494	0.011494	0.011494	6.19508	8	1	0	0	0	0	0	0	-	0	0	0	-	0	0	0	0	0	0	0	0	0	0	0	0	0	0	0	0	0	0	0	0	0
27701818|F|0-50:A>T-50:A>T	27701818	TGCAGTTACTTGACTACCTGACTTGCAATAAATTTTGAGCATAATGATAGAATTCCATGGAATGACAAA	TGCAGTTACTTGACTACCTGACTTGCAATAAATTTTGAGCATAATGATAGAATTCCATGGAATGACAAA	50:A>T	50	0.975332	0.826848	0.177043	0.822957	0.173152	0.003891	0.28634	0.291397	0.288869	6.499	6.13761	1	0	1	0	1	0	0	1	0	0	0	0	1	0	0	0	1	0	0	0	1	0	0	0	0	0	0	1	1	0	0	0	0
27701818|F|0-65:C>A-65:C>A	27701818	TGCAGTTACTTGACTACCTGACTTGCAATAAATTTTGAGCATAATGATAGAATTCCATGGAATGACAAA	TGCAGTTACTTGACTACCTGACTTGCAATAAATTTTGAGCATAATGATAGAATTCCATGGAATGACAAA	65:C>A	65	0.814042	0.990676	0.013986	0.986014	0.009324	0.004662	0.018474	0.027581	0.023027	6.499	5.71429	1	0	-	0	-	0	0	-	0	0	0	0	-	0	0	0	-	0	0	0	-	0	0	0	0	0	0	-	-	0	0	0	0
27701846|F|0-8:T>C-8:T>C	27701846	TGCAGTTATAGGGTGGACAGCATGAGCTCTCCTAATTGTGGAAGCAGATGCCTCAGATAGTCCGATATA	TGCAGTTATAGGGTGGACAGCATGAGCTCTCCTAATTGTGGAAGCAGATGCCTCAGATAGTCCGATATA	8:T>C	8	0.979127	0.992248	0.007752	0.992248	0.007752	0	0.015384	0.015384	0.015384	5.41294	6.2	1	0	0	0	0	-	0	0	0	0	0	-	0	0	0	0	0	0	0	0	0	0	0	0	0	0	0	0	0	0	0	0	0
27701853|F|0-51:C>T-51:C>T	27701853	TGCAGTTATCTCCTCATCAATTTCGAATGTGACACCCTGCATTGTGAATTGCCATCCTCACATGAGTAC	TGCAGTTATCTCCTCATCAATTTCGAATGTGACACCCTGCATTGTGAATTGCCATCCTCACATGAGTAC	51:C>T	51	0.998102	0.923954	0.085551	0.914449	0.076046	0.009506	0.140525	0.156465	0.148495	9.83362	9.42857	0.994382	0	0	0	0	0	0	0	0	0	0	0	0	0	0	0	0	0	0	0	0	0	0	0	0	0	0	0	0	0	0	0	0
27701859|F|0-13:T>C-13:T>C	27701859	TGCAGTTATTCAATGTTCCAACCTCTTCCCTGTCCTTGTATTCTTCCTGTCAATTAGGAACCAAATTAC	TGCAGTTATTCAATGTTCCAACCTCTTCCCTGTCCTTGTATTCTTCCTGTCAATTAGGAACCAAATTAC	13:T>C	13	0.99241	0.483748	0.564054	0.435946	0.516252	0.047801	0.499472	0.491794	0.495633	6.91667	7.00583	0.977778	0	0	0	0	1	1	1	1	0	0	0	0	0	1	0	0	1	0	1	0	1	1	1	0	0	1	0	0	0	0	1	0
27701928|F|0-15:A>T-15:A>T	27701928	TGCAGTTCCCAGGATAACGACTCAATTAGAAGTTTGGAACTTGAAAAAGAAACTGGAGACCACGGAGAA	TGCAGTTCCCAGGATAACGACTCAATTAGAAGTTTGGAACTTGAAAAAGAAACTGGAGACCACGGAGAA	15:A>T	15	0.990512	0.007663	0.992337	0.007663	0.992337	0	0.015208	0.015208	0.015208	10.8	9.18597	1	1	1	1	1	1	1	1	1	1	1	1	1	1	1	1	1	1	1	1	1	1	1	1	1	1	1	1	1	1	1	1	1
27701993|F|0-46:G>A-46:G>A	27701993	TGCAGTTCTTTGTCTATCATGTTGTGCATCTCTCATCCTTCCAGTTGCAGTCCCGGGCTGCAATTGTGA	TGCAGTTCTTTGTCTATCATGTTGTGCATCTCTCATCCTTCCAGTTGCAGTCCCGGGCTGCAATTGTGA	46:G>A	46	0.925996	0.946721	0.081967	0.918033	0.053279	0.028689	0.10088	0.150497	0.125689	4.13333	3.08889	0.980263	0	-	0	0	0	0	0	0	0	0	0	0	0	0	0	0	0	0	0	0	0	0	-	0	0	0	0	0	0	0	0	0
27702007|F|0-25:A>C-25:A>C	27702007	TGCAGTTGAACGACCTCAAGAAGGGAAGTTTTGGTTGCAACCTCTTTGAAACGCCATATTGGAAATCAA	TGCAGTTGAACGACCTCAAGAAGGGAAGTTTTGGTTGCAACCTCTTTGAAACGCCATATTGGAAATCAA	25:A>C	25	0.903226	0.808824	0.203782	0.796218	0.191176	0.012605	0.309256	0.324509	0.316883	21.30853	21.1453	0.994186	0	0	0	0	0	-	0	0	0	0	0	1	0	0	0	1	0	0	0	1	0	0	0	0	0	0	1	0	0	0	0	0
27702007|F|0-44:T>C-44:T>C	27702007	TGCAGTTGAACGACCTCAAGAAGGGAAGTTTTGGTTGCAACCTCTTTGAAACGCCATATTGGAAATCAA	TGCAGTTGAACGACCTCAAGAAGGGAAGTTTTGGTTGCAACCTCTTTGAAACGCCATATTGGAAATCAA	44:T>C	44	0.827324	0.880734	0.123853	0.876147	0.119266	0.004587	0.210083	0.217027	0.213555	21.35307	22	0.993056	0	0	0	0	0	1	0	0	0	0	0	-	0	0	0	-	0	0	0	-	0	0	0	0	0	0	-	0	0	0	0	0
27702038|F|0-8:A>G-8:A>G	27702038	TGCAGTTGATTGCTCTAATTCTTGGCCATCTTTGGTCTTCTGAGTAAGTTTTGGCATTTGTGTTCATTC	TGCAGTTGATTGCTCTAATTCTTGGCCATCTTTGGTCTTCTGAGTAAGTTTTGGCATTTGTGTTCATTC	8:A>G	8	0.996205	0.502857	0.527619	0.472381	0.497143	0.030476	0.499984	0.498474	0.499229	12.92767	12.89164	0.98913	1	0	1	0	1	1	1	1	1	0	1	0	0	0	0	0	0	0	0	0	1	0	1	0	0	1	0	0	1	1	0	0
27702063|F|0-8:C>G-8:C>G	27702063	TGCAGTTGCGGATGCTGAATTTGCTGAAGAAATGCCAAAGCCAAAGCTTCCCATGGTTTCCTCCCTTGG	TGCAGTTGCGGATGCTGAATTTGCTGAAGAAATGCCAAAGCCAAAGCTTCCCATGGTTTCCTCCCTTGG	8:C>G	8	1	0.197343	0.815939	0.184061	0.802657	0.013283	0.316798	0.300365	0.308581	13.40323	19.54706	1	1	1	1	1	1	1	1	1	1	1	1	1	1	2	1	1	1	1	1	1	1	1	1	1	1	1	1	1	1	1	1	1
27702071|F|0-56:G>A-56:G>A	27702071	TGCAGTTGCTGCTGAAGAAAATCCTTGAAGAATGCTGTCAATCCTCCCAGAGCATCGAATTATTTTGTG	TGCAGTTGCTGCTGAAGAAAATCCTTGAAGAATGCTGTCAATCCTCCCAGAGCATCGAATTATTTTGTG	56:G>A	56	0.777989	0.990244	0.02439	0.97561	0.009756	0.014634	0.019322	0.047591	0.033456	9.1157	4.09091	1	0	0	0	-	0	0	-	0	0	0	0	-	0	-	-	-	-	-	-	0	0	-	0	-	0	0	0	-	0	0	-	-
27702076|F|0-29:G>T-29:G>T	27702076	TGCAGTTGCTTCTTTGTGTCTCCATCTCTGCGTGATCATTTTGCTTTCTGTAGTAAACATAGCTAACTC	TGCAGTTGCTTCTTTGTGTCTCCATCTCTGCGTGATCATTTTGCTTTCTGTAGTAAACATAGCTAACTC	29:G>T	29	0.973435	0.992203	0.007797	0.992203	0.007797	0	0.015473	0.015473	0.015473	5.08446	4.2	1	0	0	0	0	0	0	0	0	0	0	0	0	0	0	0	0	0	0	0	0	0	0	0	0	0	0	0	0	0	0	0	0
27702100|F|0-12:C>T-12:C>T	27702100	TGCAGTTGGGATCGAAGGTAGGGGAAGGGGAGGGGAATTGGATTCCTAAAGGGGGTGGGAATTAGATGA	TGCAGTTGGGATCGAAGGTAGGGGAAGGGGAGGGGAATTGGATTCCTAAAGGGGGTGGGAATTAGATGA	12:C>T	12	0.998102	0.990494	0.013308	0.986692	0.009506	0.003802	0.018831	0.026262	0.022546	6.99352	5.875	1	0	0	0	0	0	0	0	2	0	0	0	0	0	0	0	0	0	0	0	0	0	0	0	0	0	0	0	0	0	0	0	0
27702133|F|0-56:A>G-56:A>G	27702133	TGCAGTTGTCAAAAGTAATCAAGTAAGATTTACGTATGCCATTTTGATCTTGAAACAGCTATTCAAAAT	TGCAGTTGTCAAAAGTAATCAAGTAAGATTTACGTATGCCATTTTGATCTTGAAACAGCTATTCAAAAT	56:A>G	56	0.960152	0.952569	0.065217	0.934783	0.047431	0.017787	0.090362	0.121928	0.106145	5.88193	4.2619	0.987342	0	0	0	0	0	0	-	0	0	-	0	0	-	1	1	0	0	0	0	0	0	0	0	-	-	0	0	0	0	1	0	-
27702184|F|0-63:T>G-63:T>G	27702184	TGCAGTTTATTCTCAGATGTTCACTATGTTTGTGGAGCAAGCGATGGTTATGGATACGACTATTGGTTC	TGCAGTTTATTCTCAGATGTTCACTATGTTTGTGGAGCAAGCGATGGTTATGGATACGACTATTGGTTC	63:T>G	63	0.98482	0.183044	0.836224	0.163776	0.816956	0.019268	0.299078	0.273908	0.286493	8.00909	7.07992	0.988636	1	1	1	1	1	1	1	0	1	1	1	1	0	0	0	1	1	0	1	1	1	1	1	0	1	1	1	1	1	0	1	0
27702198|F|0-23:A>G-23:A>G	27702198	TGCAGTTTCAGAAGACCATAACCACGGGAAGAAGAGAAGAGAAGAGAAGAGTGAGGGAAAAGAAGAAGA	TGCAGTTTCAGAAGACCATAACCACGGGAAGAAGAGAAGAGAAGAGAAGAGTGAGGGAAAAGAAGAAGA	23:A>G	23	0.971537	0.140625	0.873047	0.126953	0.859375	0.013672	0.241699	0.221672	0.231686	7.82558	7.28273	0.977273	1	1	1	1	1	1	-	1	1	1	1	1	1	-	1	1	1	1	1	0	1	1	1	1	1	1	0	1	1	-	-	1
27702215|F|0-29:G>A-29:G>A	27702215	TGCAGTTTCCAATATATCAACTTGGACTCGAAGATGCATGGATCAAACCCAACATACAAGGGAAAAAGA	TGCAGTTTCCAATATATCAACTTGGACTCGAAGATGCATGGATCAAACCCAACATACAAGGGAAAAAGA	29:G>A	29	0.990512	0.980843	0.051724	0.948276	0.019157	0.032567	0.03758	0.098098	0.067839	10.80099	7.22581	1	0	0	0	0	0	0	0	0	0	0	0	0	0	0	0	0	0	0	0	0	0	0	0	0	0	0	0	0	0	0	0	0
27702252|F|0-62:A>C-62:A>C	27702252	TGCAGTTTGAGGGAGGTCTCCCTGCTTCCCCTTTTGGATCCTAAAAATGTCATATTTCCTCCACAACTC	TGCAGTTTGAGGGAGGTCTCCCTGCTTCCCCTTTTGGATCCTAAAAATGTCATATTTCCTCCACAACTC	62:A>C	62	0.981025	0.882012	0.145068	0.854932	0.117988	0.027079	0.208134	0.248046	0.22809	7.87293	6.82353	1	0	0	0	0	0	0	0	0	0	0	0	0	0	0	0	0	0	0	1	0	0	0	0	1	0	0	0	0	0	-	0	1
27702267|F|0-67:G>T-67:G>T	27702267	TGCAGTTTGCAGACTCTTCTGCTTGAGTTTGCATTGAGGTTTTGGTTGATATCCCCCTTCCTTTCAAGG	TGCAGTTTGCAGACTCTTCTGCTTGAGTTTGCATTGAGGTTTTGGTTGATATCCCCCTTCCTTTCAAGG	67:G>T	67	0.863378	1	0.002198	0.997802	0	0.002198	0	0.004386	0.002193	2.95385	3	1	0	0	0	0	0	0	-	-	-	0	-	0	0	-	0	0	-	0	0	0	0	0	0	0	0	0	-	0	0	-	0	0
27702347|F|0-22:C>A-22:C>A	27702347	TGCAGTTTTTCATCAGTCTCTTCCTCTTGATGCAGGCTACTGCCCAGATCAGGCCAATGCGCTCTGTAG	TGCAGTTTTTCATCAGTCTCTTCCTCTTGATGCAGGCTACTGCCCAGATCAGGCCAATGCGCTCTGTAG	22:C>A	22	0.990512	0.940613	0.065134	0.934866	0.059387	0.005747	0.11172	0.121783	0.116752	9.43373	9.26316	1	0	0	0	0	0	0	0	0	0	0	0	0	0	0	0	0	0	0	0	0	0	0	0	0	0	0	0	0	0	0	0	0
27702385|F|0-5:A>T-5:A>T	27702385	TGCAGAACCTACCAGAAACTAGTTGGAAGAGCTAATAAATCAATGGAAGATATCTTCACTGTTACAGAT	TGCAGAACCTACCAGAAACTAGTTGGAAGAGCTAATAAATCAATGGAAGATATCTTCACTGTTAC	5:A>T	5	0.979127	0.992248	0.011628	0.988372	0.007752	0.003876	0.015384	0.022985	0.019185	8.12625	8	1	0	0	0	0	0	0	0	0	0	0	0	0	0	0	0	0	0	0	0	0	0	0	0	0	0	0	-	0	0	0	0	0
27702436|F|0-38:C>T-38:C>T	27702436	TGCAGAGCTTTATTATTTGATCAATCACCCCTTCCTCACATTTGAGATGATGGAGAACAGCTTGACCAC	TGCAGAGCTTTATTATTTGATCAATCACCCCTTCCTCACATTTGAGATGATGGAGAACAGCTTGACCAC	38:C>T	38	0.996205	0.011429	0.992381	0.007619	0.988571	0.00381	0.022596	0.015122	0.018859	8.28571	10.19386	1	1	1	1	1	1	1	1	1	1	1	1	1	1	1	1	1	1	1	1	1	1	1	1	1	1	1	1	1	1	1	1	1
27702516|F|0-45:G>A-45:G>A	27702516	TGCAGCAGCTCATTCTTCTGGGCTTGAGGATGGGGACAAATAATGGACGAATTATGTGTCCAAGCCATA	TGCAGCAGCTCATTCTTCTGGGCTTGAGGATGGGGACAAATAATGGACGAATTATGTGTCCAAGCCATA	45:G>A	45	0.874763	0.980477	0.021692	0.978308	0.019523	0.002169	0.038283	0.042443	0.040363	3.58569	2.72727	1	0	0	-	-	1	-	-	0	0	0	0	0	0	0	0	0	-	-	0	0	-	-	1	0	0	1	0	0	0	-	0	0
27702533|F|0-67:G>A-67:G>A	27702533	TGCAGCCAAATATCCTCACAAGTAAAAGAAGAAAATGAAACAAAGCATATAGCCAAATATCTAAATAGA	TGCAGCCAAATATCCTCACAAGTAAAAGAAGAAAATGAAACAAAGCATATAGCCAAATATCTAAATAGA	67:G>A	67	0.973435	0.569201	0.500975	0.499025	0.430799	0.070175	0.490423	0.499998	0.49521	16.88201	15.72168	1	1	1	1	1	0	0	0	1	1	0	-	1	0	1	0	1	1	0	0	1	1	1	1	0	0	0	1	1	1	2	1	-
27702542|F|0-37:T>A-37:T>A	27702542	TGCAGCCATATCTGTTGGTAAGACTTTGATGATCTCTTCGCAACGGTGACGTTTCTTCTCCAAAGTTCT	TGCAGCCATATCTGTTGGTAAGACTTTGATGATCTCTTCGCAACGGTGACGTTTCTTCTCCAAAGTTCT	37:T>A	37	0.990512	0.998084	0.001916	0.998084	0.001916	0	0.003824	0.003824	0.003824	6.68567	3	1	0	0	0	0	0	0	0	0	0	0	0	0	0	0	0	0	0	0	0	0	0	0	0	0	-	-	0	0	0	0	0	0
27702634|F|0-21:G>A-21:G>A	27702634	TGCAGGACACACAGCACAATGGCCATAACAATTAGACTGACGCCAGTATAATGTAATCGTCACTTCAGT	TGCAGGACACACAGCACAATGGCCATAACAATTAGACTGACGCCAGTATAATGTAATCGTCACTTCAGT	21:G>A	21	0.990512	0.988506	0.011494	0.988506	0.011494	0	0.022724	0.022724	0.022724	15.0624	15.625	1	0	0	0	0	0	0	0	0	0	0	1	0	0	0	0	0	0	0	0	0	0	0	0	0	0	0	0	0	0	0	0	0
27702634|F|0-41:G>A-41:G>A	27702634	TGCAGGACACACAGCACAATGGCCATAACAATTAGACTGACGCCAGTATAATGTAATCGTCACTTCAGT	TGCAGGACACACAGCACAATGGCCATAACAATTAGACTGACGCCAGTATAATGTAATCGTCACTTCAGT	41:G>A	41	0.986717	0.992308	0.023077	0.976923	0.007692	0.015385	0.015266	0.045089	0.030178	15.0624	6.07692	1	0	0	0	0	0	0	0	0	0	0	-	2	0	0	0	0	0	0	0	0	0	0	0	0	0	0	0	0	0	0	2	0
27702681|F|0-49:A>T-49:A>T	27702681	TGCAGGGTTCCACAACCCTGAAGCAATCCATCACACTTCTCTGGCTGCAACTGTATTTCTCAAATTTTA	TGCAGGGTTCCACAACCCTGAAGCAATCCATCACACTTCTCTGGCTGCAACTGTATTTCTCAAATTTTA	49:A>T	49	1	0.998102	0.005693	0.994307	0.001898	0.003795	0.003788	0.01132	0.007554	27.392	19.33333	1	0	0	0	0	0	0	0	0	0	0	0	0	0	0	0	0	0	0	0	0	0	0	0	0	0	0	0	0	0	0	0	0
27702776|F|0-42:C>G-42:C>G	27702776	TGCAGTGAGTGGTCCCACTCCCACTCTTGGGTGGAGTGGTTCCCATTGTGGTTCAAAAACTCACTGAAA	TGCAGTGAGTGGTCCCACTCCCACTCTTGGGTGGAGTGGTTCCCATTGTGGTTCAAAAACTCACTGAAA	42:C>G	42	0.982922	0.131274	0.889961	0.110039	0.868726	0.021236	0.228082	0.19586	0.211971	6.38961	7.59563	1	1	0	1	0	1	1	0	1	1	1	1	1	1	1	1	1	1	1	1	1	1	1	1	1	1	1	1	0	1	1	1	1
27702776|F|0-66:A>G-66:A>G	27702776	TGCAGTGAGTGGTCCCACTCCCACTCTTGGGTGGAGTGGTTCGCATTGTGGTTCAAAAACTCACTGAAA	TGCAGTGAGTGGTCCCACTCCCACTCTTGGGTGGAGTGGTTCGCATTGTGGTTCAAAAACTCACTGAAA	66:A>G	66	0.878558	0.99568	0.00432	0.99568	0.00432	0	0.008602	0.008602	0.008602	7.59563	2.5	1	0	-	0	-	0	0	-	0	0	0	0	0	0	0	0	0	0	0	0	0	0	0	0	0	0	0	0	-	0	0	0	0
27702793|F|0-15:C>T-15:C>T	27702793	TGCAGTGTGCAAGTTCGATACACTCTCCAAGTACCCCACGAATGCCATATGTGGTATCAAAGGGTGGAT	TGCAGTGTGCAAGTTCGATACACTCTCCAAGTACCCCACGAATGCCATATGTGGTATCAAAGGGTGGAT	15:C>T	15	0.683112	0.991667	0.008333	0.991667	0.008333	0	0.016528	0.016528	0.016528	4.9012	5.25	1	0	-	0	-	0	0	-	0	0	0	0	0	0	0	-	-	0	0	0	0	0	0	0	-	0	-	0	-	0	-	0	-
27702793|F|0-39:G>A-39:G>A	27702793	TGCAGTGTGCAAGTTCGATACACTCTCCAAGTACCCCACGAATGCCATATGTGGTATCAAAGGGTGGAT	TGCAGTGTGCAAGTTCGATACACTCTCCAAGTACCCCACGAATGCCATATGTGGTATCAAAGGGTGGAT	39:G>A	39	0.70019	0.96748	0.03252	0.96748	0.03252	0	0.062926	0.062926	0.062926	4.9012	6.61538	1	0	1	0	1	0	0	-	0	0	0	0	0	0	0	-	-	0	0	0	0	0	0	0	-	0	-	0	1	0	-	0	-
27702799|F|0-22:C>T-22:C>T	27702799	TGCAGTTAATGGCCACAATACTCTAGATCTGGTTCCTGTTGCCAAGCTTCCCAAACCCTTACAGATCGG	TGCAGTTAATGGCCACAATACTCTAGATCTGGTTCCTGTTGCCAAGCTTCCCAAACCCTTAC	22:C>T	22	0.848197	0.993289	0.006711	0.993289	0.006711	0	0.013333	0.013333	0.013333	4.11024	3	1	0	-	0	0	0	0	0	0	0	0	-	-	-	0	0	0	-	-	0	0	0	0	0	0	0	0	0	0	0	-	0	0
27702852|F|0-14:A>T-14:A>T	27702852	TGCAGAAAACTACAACTGAATAATACATTGATAAGTTCTGTTGATTTTGTTGTAGAATATGAGAAAAGA	TGCAGAAAACTACAACTGAATAATACATTGATAAGTTCTGTTGATTTTGTTGTAGAATATGAGAAAAGA	14:A>T	14	0.88425	0.008584	0.991416	0.008584	0.991416	0	0.01702	0.01702	0.01702	13.8	7.50826	1	1	1	1	1	1	1	1	1	1	1	1	1	1	1	1	1	1	-	1	1	1	1	1	1	1	1	1	1	1	1	1	1
27702852|F|0-67:G>T-67:G>T	27702852	TGCAGAAAACTACATCTGAATAATACATTGATAAGTTCTGTTGATTTTGTTGTAGAATATGAGAAAAGA	TGCAGAAAACTACATCTGAATAATACATTGATAAGTTCTGTTGATTTTGTTGTAGAATATGAGAAAAGA	67:G>T	67	0.97723	0.114563	0.897087	0.102913	0.885437	0.01165	0.202877	0.184643	0.19376	10.28358	7.50826	1	1	1	1	1	1	1	1	1	1	1	1	1	1	1	1	1	1	0	1	1	1	1	1	1	1	1	1	1	1	1	1	1
27702912|F|0-11:T>C-11:T>C	27702912	TGCAGCAAGGTTAGGTCTCTAAAAGGGGAAATTGCCAAAGAAAGGGGCAAATCTCCAGGTAAAATAGAG	TGCAGCAAGGTTAGGTCTCTAAAAGGGGAAATTGCCAAAGAAAGGGGCAAATCTCCAGGTAAAATAGAG	11:T>C	11	0.941176	0.989919	0.016129	0.983871	0.010081	0.006048	0.019958	0.031738	0.025848	4.34095	3.33333	1	0	-	0	0	0	0	0	0	0	0	-	0	-	0	0	0	0	0	0	0	0	0	0	0	0	0	0	-	0	0	0	0
27703149|F|0-54:G>T-54:G>T	27703149	TGCAGAAAGCAACTAGTTTTCCCTTGGCTAACTGTCCAACTTAGCCTCCATTTTGGTATGATTTTCATT	TGCAGAAAGCAACTAGTTTTCCCTTGGCTAACTGTCCAACTTAGCCTCCATTTTGGTATGATTTTCATT	54:G>T	54	0.998102	0.990494	0.013308	0.986692	0.009506	0.003802	0.018831	0.026262	0.022546	12.36834	7.85714	1	0	0	0	0	0	0	0	0	0	0	0	0	0	0	0	0	0	0	0	0	0	0	0	0	0	0	0	0	0	0	0	0
27703180|F|0-10:A>C-10:A>C	27703180	TGCAGTCTCAAAGCCAATCTCAAATTGCTGGTGATCATAATGATTCTTCCAAGATTATGCAGTAGAAGA	TGCAGTCTCAAAGCCAATCTCAAATTGCTGGTGATCATAATGATTCTTCCAAGATTATGCAGTAGAAGA	10:A>C	10	0.998102	0.992395	0.009506	0.990494	0.007605	0.001901	0.015093	0.018831	0.016962	7.45765	6.33333	1	0	0	0	0	0	0	0	0	0	0	0	0	0	0	0	0	0	0	0	0	0	0	0	0	0	0	0	0	0	0	0	0
27703479|F|0-38:C>A-38:C>A	27703479	TGCAGAAAACAAAAGGATGAGTAATGCAACTAAATTTTCTTTACAGATCGGAAGAGCGGTTCAGCAGGA	TGCAGAAAACAAAAGGATGAGTAATGCAACTAAATTTTCTTTAC	38:C>A	38	1	0.00759	0.99241	0.00759	0.99241	0	0.015065	0.015065	0.015065	32.6	28.3591	1	1	1	1	1	1	1	1	1	1	1	1	1	1	1	1	1	1	1	1	1	1	1	1	1	1	1	1	1	1	1	1	1
27703480|F|0-11:A>C-11:A>C	27703480	TGCAGAAAACAACCGTAGAGATGTCACAAACTGTTTCAAACTTTCTTTTACAGATCGGAAGAGCGGTTC	TGCAGAAAACAACCGTAGAGATGTCACAAACTGTTTCAAACTTTCTTTTAC	11:A>C	11	0.895636	0.980932	0.184322	0.815678	0.019068	0.165254	0.037408	0.300695	0.169052	34.2427	30.17308	1	-	0	-	0	0	0	-	0	-	0	0	1	0	0	0	1	0	0	0	2	0	0	-	0	0	0	2	0	-	0	0	0
27703493|F|0-18:G>A-18:G>A	27703493	TGCAGAAAACTGTACAAGGAAAAACTAACCCTAAAATAACTATCTTACAGATCGGAAGAGCGGTTCAGC	TGCAGAAAACTGTACAAGGAAAAACTAACCCTAAAATAACTATCTTAC	18:G>A	18	0.99241	0.91587	0.091778	0.908222	0.08413	0.007648	0.154104	0.16671	0.160407	22.28722	20.57692	1	0	0	0	0	0	0	0	0	0	0	0	0	0	0	0	0	0	0	0	0	0	0	0	0	0	0	0	0	0	0	0	0
27703498|F|0-14:A>G-14:A>G	27703498	TGCAGAAAAGCAAAATGCGGGATAATTTTACAGATCGGAAGAGCGGTTCAGCAGGAATGCCGAGACCGA	TGCAGAAAAGCAAAATGCGGGATAATTTTAC	14:A>G	14	0.994307	0.992366	0.009542	0.990458	0.007634	0.001908	0.015151	0.018902	0.017026	37.5456	33.33333	1	0	0	0	0	0	0	0	0	0	-	0	0	0	0	0	0	0	0	0	0	0	0	0	0	-	0	0	0	0	0	0	0
27703506|F|0-25:G>A-25:G>A	27703506	TGCAGAAAATGAGGAGGTTCCATAAGCACCTTCCATGAAGGATACAAATCCATGAATTACAGATCGGAA	TGCAGAAAATGAGGAGGTTCCATAAGCACCTTCCATGAAGGATACAAATCCATGAATTAC	25:G>A	25	1	0.901328	0.111954	0.888046	0.098672	0.013283	0.177871	0.198841	0.188356	27.72064	27.3662	1	0	0	0	0	0	0	0	1	0	0	1	0	0	1	0	0	1	0	0	0	2	1	0	0	0	0	0	0	0	0	1	0
27703528|F|0-8:C>A-8:C>A	27703528	TGCAGAAACCAGCTGCAAAAGTTGTTACAGATCGGAAGAGCGGTTCAGCAGGAATGCCGAGACCGATCT	TGCAGAAACCAGCTGCAAAAGTTGTTAC	8:C>A	8	1	1	0.108159	0.891841	0	0.108159	0	0.192922	0.096461	59.37061	23.4	1	0	0	0	0	0	0	0	0	0	0	0	0	0	0	0	0	0	2	0	0	0	0	0	0	0	0	0	0	0	0	0	0
27703532|F|0-28:C>T-28:C>T	27703532	TGCAGAAACCTGCACAAGAAGAGAAATACCCGGTTTCATGAAGATTACAGATCGGAAGAGCGGTTCAGC	TGCAGAAACCTGCACAAGAAGAGAAATACCCGGTTTCATGAAGATTAC	28:C>T	28	0.998102	0.865019	0.142586	0.857414	0.134981	0.007605	0.233522	0.24451	0.239016	23.71111	22.64368	1	0	0	0	0	0	0	0	0	0	0	0	0	0	1	0	0	0	0	0	0	0	0	0	1	0	0	0	0	0	0	0	1
27703533|F|0-13:G>T-13:G>T	27703533	TGCAGAAACGATAGGGCTGAGGAGTTACCAAGGTAACCATTACAGATCGGAAGAGCGGTTCAGCAGGAA	TGCAGAAACGATAGGGCTGAGGAGTTACCAAGGTAACCATTAC	13:G>T	13	0.998102	0.992395	0.007605	0.992395	0.007605	0	0.015093	0.015093	0.015093	20.80806	19.4	1	0	0	0	0	0	0	0	0	0	0	0	0	0	0	0	0	0	0	0	0	0	0	0	0	0	0	0	0	0	0	0	0
27703546|F|0-11:G>T-11:G>T	27703546	TGCAGAAAGCCGAGTTAGGGTGAGATTTTGGCAAATTGATGCATTTTTTTACAGATCGGAAGAGCGGTT	TGCAGAAAGCCGAGTTAGGGTGAGATTTTGGCAAATTGATGCATTTTTTTAC	11:G>T	11	0.86148	0.517621	0.522026	0.477974	0.482379	0.039648	0.499379	0.49903	0.499204	33.0669	30.96727	1	-	1	-	1	-	0	-	0	-	0	0	0	0	1	0	0	-	0	0	1	0	1	-	0	0	1	1	1	-	-	-	0
27703621|F|0-23:A>C-23:A>C	27703621	TGCAGAACCATGCAATTCTGATGATGCTGATAACATTCAGTTACAGATCGGAAGAGCGGTTCAGCAGGA	TGCAGAACCATGCAATTCTGATGATGCTGATAACATTCAGTTAC	23:A>C	23	1	0.99241	0.00759	0.99241	0.00759	0	0.015065	0.015065	0.015065	24.55395	22.8	1	0	0	0	0	0	0	0	0	0	0	0	0	0	0	0	0	0	0	0	0	0	0	0	0	0	0	0	0	0	0	0	0
27703647|F|0-18:T>G-18:T>G	27703647	TGCAGAATTTATATAAAATTTTTACCATGATTTTGGGGTTGGCATGGTTACAGATCGGAAGAGCGGTTC	TGCAGAATTTATATAAAATTTTTACCATGATTTTGGGGTTGGCATGGTTAC	18:T>G	18	0.971537	0.779297	0.244141	0.755859	0.220703	0.023438	0.343987	0.369072	0.356529	5.17773	5.83108	0.994048	0	0	0	0	0	0	0	0	0	0	0	0	0	0	0	0	0	0	0	0	0	0	0	-	0	1	0	0	0	0	0	0
27703664|F|0-16:G>A-16:G>A	27703664	TGCAGAAGAGAAATCTGATTCCCACCTCCTTCCTAGACCATTACAGATCGGAAGAGCGGTTCAGCAGGA	TGCAGAAGAGAAATCTGATTCCCACCTCCTTCCTAGACCATTAC	16:G>A	16	1	0.975332	0.043643	0.956357	0.024668	0.018975	0.048119	0.083477	0.065798	22.09752	13.78125	1	0	0	0	0	0	0	0	0	0	0	0	0	0	0	0	0	0	0	0	0	0	0	0	0	0	0	0	0	0	0	0	0
27703669|F|0-11:G>A-11:G>A	27703669	TGCAGAAGATAGGCAGTTGTATAGCAGGTTACAGATCGGAAGAGCGGTTCAGCAGGAATGCCGAGACCG	TGCAGAAGATAGGCAGTTGTATAGCAGGTTAC	11:G>A	11	0.998102	0.034221	0.984791	0.015209	0.965779	0.019011	0.066099	0.029956	0.048027	7.71429	17.21895	0.994505	1	1	1	1	1	1	1	1	1	1	1	1	1	1	1	1	1	1	1	1	1	1	1	1	1	1	1	1	1	1	1	2
27703696|F|0-11:C>A-11:C>A	27703696	TGCAGAAGGAGCAACTTGCATTTACAGATCGGAAGAGCGGTTCAGCAGGAATGCCGAGACCGATCTCGT	TGCAGAAGGAGCAACTTGCATTTAC	11:C>A	11	0.969639	0.996086	0.003914	0.996086	0.003914	0	0.007797	0.007797	0.007797	8.83446	6.33333	1	0	0	0	0	0	0	0	0	0	0	0	0	0	0	0	0	0	-	0	0	0	0	0	0	0	0	0	0	0	0	0	0
27703699|F|0-40:A>G-40:A>G	27703699	TGCAGAAGGCATAAGATTCAGGAAGAAGATGCCATAAGATAGTAGAAATTACAGATCGGAAGAGCGGTT	TGCAGAAGGCATAAGATTCAGGAAGAAGATGCCATAAGATAGTAGAAATTAC	40:A>G	40	0.996205	0.961905	0.04	0.96	0.038095	0.001905	0.073288	0.0768	0.075044	22.16361	26.64	1	0	0	0	0	1	0	0	0	0	0	0	1	0	0	0	1	0	0	0	0	0	0	0	0	0	0	0	0	0	0	0	0
27703702|F|0-38:G>C-38:G>C	27703702	TGCAGAAGGGCAAAGTAATGACAATTGGGTTACACCAAGTAAAGGGGTTACAGATCGGAAGAGCGGTTC	TGCAGAAGGGCAAAGTAATGACAATTGGGTTACACCAAGTAAAGGGGTTAC	38:G>C	38	0.990512	1	0.09387	0.90613	0	0.09387	0	0.170116	0.085058	22.5525	12.10714	1	0	0	0	0	0	0	0	0	0	0	0	0	0	0	0	0	0	0	0	0	2	0	0	0	0	0	0	0	0	0	0	0
27703706|F|0-36:T>A-36:T>A	27703706	TGCAGAAGGTATCTCAATTTTTGGATTCCACAGGAATAAGTAAAATTTGTTACAGATCGGAAGAGCGGT	TGCAGAAGGTATCTCAATTTTTGGATTCCACAGGAATAAGTAAAATTTGTTAC	36:T>A	36	0.994307	0.990458	0.009542	0.990458	0.009542	0	0.018902	0.018902	0.018902	31.60616	30.6	1	0	0	0	0	0	0	0	0	0	0	0	0	0	0	0	0	0	0	0	0	0	0	0	0	0	0	0	0	0	0	0	0
27703709|F|0-43:C>T-43:C>T	27703709	TGCAGAAGGTCCGTGGAACAACCGACGTCCAATCAGAGCTTGACGACCTTGTTACAGATCGGAAGAGCG	TGCAGAAGGTCCGTGGAACAACCGACGTCCAATCAGAGCTTGACGACCTTGTTAC	43:C>T	43	0.97723	0.087379	0.92233	0.07767	0.912621	0.009709	0.159487	0.143275	0.151381	22.96296	17.43872	0.994505	1	1	1	1	0	0	1	0	1	1	1	1	2	1	2	1	1	1	0	1	1	1	0	0	1	1	1	1	1	0	1	0
27703709|F|0-7:G>A-7:G>A	27703709	TGCAGAAGGTCCGTGGAACAACCGACGTCCAATCAGAGCTTGATGACCTTGTTACAGATCGGAAGAGCG	TGCAGAAGGTCCGTGGAACAACCGACGTCCAATCAGAGCTTGATGACCTTGTTAC	7:G>A	7	0.924099	0.977413	0.022587	0.977413	0.022587	0	0.044154	0.044154	0.044154	17.40957	12.46154	1	0	0	0	0	-	-	0	-	0	0	0	0	0	0	0	0	0	0	-	0	0	0	-	-	0	0	0	0	0	-	0	-
27703731|F|0-5:A>G-5:A>G	27703731	TGCAGAATAAATGCTTTGCGCATTACTGGGGCAGTCTGCTTGGTTTACAGATCGGAAGAGCGGTTCAGC	TGCAGAATAAATGCTTTGCGCATTACTGGGGCAGTCTGCTTGGTTTAC	5:A>G	5	0.709677	0.81016	0.192513	0.807487	0.18984	0.002674	0.307601	0.310904	0.309252	15.75698	15.33721	1	0	-	0	-	0	0	0	0	0	0	0	-	0	0	0	-	0	0	-	1	0	0	0	0	-	0	1	-	0	0	0	0
27703739|F|0-21:G>A-21:G>A	27703739	TGCAGAATACAACGTCAACAAGAGGCCAGATTACAGATCGGAAGAGCGGTTCAGCAGGAATGCCGAGAC	TGCAGAATACAACGTCAACAAGAGGCCAGATTAC	21:G>A	21	0.979127	0.972868	0.071705	0.928295	0.027132	0.044574	0.052791	0.133128	0.092959	18.33502	10.62222	0.994444	0	0	0	0	0	0	0	0	0	0	0	0	0	0	0	0	0	0	-	0	0	0	0	0	0	0	0	0	0	0	0	0
27703759|F|0-17:G>C-17:G>C	27703759	TGCAGAATCATTTACTAGAGCATACAAGAAACCAGTTACAGATCGGAAGAGCGGTTCAGCAGGAATGCC	TGCAGAATCATTTACTAGAGCATACAAGAAACCAGTTAC	17:G>C	17	1	0.99241	0.00759	0.99241	0.00759	0	0.015065	0.015065	0.015065	20.52581	19	1	0	0	0	0	0	0	0	0	0	0	0	0	0	0	0	0	0	0	0	0	0	0	0	0	0	0	0	0	0	0	0	0
27703767|F|0-19:A>T-19:A>T	27703767	TGCAGAATCTATCACTTGAAGCAATCAAATTAGTTACAGATCGGAAGAGCGGTTCAGCAGGAATGCCGA	TGCAGAATCTATCACTTGAAGCAATCAAATTAGTTAC	19:A>T	19	1	0.99241	0.00759	0.99241	0.00759	0	0.015065	0.015065	0.015065	67.9211	32.4	1	0	0	0	0	0	0	0	0	0	0	0	0	0	0	0	0	0	0	0	0	0	0	0	0	0	0	0	0	0	0	0	0
27703770|F|0-39:C>A-39:C>A	27703770	TGCAGAATCTGTTCCAGCACTCTGAAAAATTTTACAACCCTAGTCATTACAGATCGGAAGAGCGGTTCA	TGCAGAATCTGTTCCAGCACTCTGAAAAATTTTACAACCCTAGTCATTAC	39:C>A	39	1	1	0.062619	0.937381	0	0.062619	0	0.117395	0.058698	55.3099	16.82222	0.994624	0	0	0	0	0	0	0	0	0	0	0	0	0	0	0	0	0	0	0	0	0	0	0	0	0	0	0	0	0	0	0	0
27703770|F|0-44:C>A-44:C>A	27703770	TGCAGAATCTGTTCCAGCACTCTGAAAAATTTTACAACCCTAGTCATTACAGATCGGAAGAGCGGTTCA	TGCAGAATCTGTTCCAGCACTCTGAAAAATTTTACAACCCTAGTCATTAC	44:C>A	44	1	1	0.111954	0.888046	0	0.111954	0	0.198841	0.099421	55.3099	18.86567	1	0	0	0	0	0	0	0	0	0	0	0	0	0	0	0	0	0	0	0	0	0	0	0	0	0	0	0	0	0	0	0	0
27703771|F|0-20:G>A-20:G>A	27703771	TGCAGAATCTGTTTGTCTGAGCTTGGTGAAGGAGGCGAAACTCTTACAGATCGGAAGAGCGGTTCAGCA	TGCAGAATCTGTTTGTCTGAGCTTGGTGAAGGAGGCGAAACTCTTAC	20:G>A	20	1	0.990512	0.009488	0.990512	0.009488	0	0.018795	0.018795	0.018795	26.55645	40.33333	1	0	0	0	0	1	0	0	0	0	0	0	0	0	0	0	0	0	0	0	0	0	0	0	0	0	1	0	0	0	0	0	0
27703772|F|0-20:A>T-20:A>T	27703772	TGCAGAATCTTTGAAACTCCAGCTTCCTTCTTCCATCTCGAATTACAGATCGGAAGAGCGGTTCAGCAG	TGCAGAATCTTTGAAACTCCAGCTTCCTTCTTCCATCTCGAATTAC	20:A>T	20	1	0.99241	0.00759	0.99241	0.00759	0	0.015065	0.015065	0.015065	28.22222	27	1	0	0	0	0	0	0	0	0	0	0	0	0	0	0	0	0	0	0	0	0	0	0	0	0	0	0	0	0	0	0	0	0
27703774|F|0-18:G>A-18:G>A	27703774	TGCAGAATGAAAGAAAGAGCTGTTCTTCAGGAGAGTTACAGATCGGAAGAGCGGTTCAGCAGGAATGCC	TGCAGAATGAAAGAAAGAGCTGTTCTTCAGGAGAGTTAC	18:G>A	18	0.905123	0.060797	0.991614	0.008386	0.939203	0.052411	0.114201	0.016631	0.065416	4.5	20.00355	0.958824	1	1	1	1	1	1	1	1	1	1	2	1	1	1	1	1	1	1	-	1	1	1	1	-	1	1	1	1	1	1	1	-
27703774|F|0-20:T>C-20:T>C	27703774	TGCAGAATGAAAGAAAGAACTGTTCTTCAGGAGAGTTACAGATCGGAAGAGCGGTTCAGCAGGAATGCC	TGCAGAATGAAAGAAAGAACTGTTCTTCAGGAGAGTTAC	20:T>C	20	0.979127	0.916667	0.087209	0.912791	0.083333	0.003876	0.152778	0.159208	0.155993	20.00355	17.90385	1	0	0	0	0	0	0	0	0	0	0	0	0	0	0	0	0	0	0	1	0	0	0	0	-	0	0	0	0	0	0	0	-
27703779|F|0-12:A>G-12:A>G	27703779	TGCAGAATGCAGAAGGTTCCTTGGAGGTGAGTCTGGAAAAGAATAGTGTTTTACAGATCGGAAGAGCGG	TGCAGAATGCAGAAGGTTCCTTGGAGGTGAGTCTGGAAAAGAATAGTGTTTTAC	12:A>G	12	0.998102	0.990494	0.034221	0.965779	0.009506	0.024715	0.018831	0.066099	0.042465	46.06139	26.05	1	0	0	0	0	0	0	0	0	0	0	0	0	0	0	0	0	0	0	0	0	0	0	0	0	0	0	0	0	0	0	0	0
27703849|F|0-10:T>A-10:T>A	27703849	TGCAGACAATTGAGAGCCGGTTACAGATCGGAAGAGCGGTTCAGCAGGAATGCCGAGACCGATCTCGTA	TGCAGACAATTGAGAGCCGGTTAC	10:T>A	10	0.975332	0.007782	0.992218	0.007782	0.992218	0	0.015443	0.015443	0.015443	12.6	9.64179	1	1	1	1	1	1	1	1	1	1	1	1	1	1	1	1	1	1	1	1	1	1	1	1	1	1	1	1	1	1	1	1	1
27703879|F|0-10:A>C-10:A>C	27703879	TGCAGACATTATACATAAGGTATGCTCTCGATACTGCTTTCATGGTTACAGATCGGAAGAGCGGTTCAG	TGCAGACATTATACATAAGGTATGCTCTCGATACTGCTTTCATGGTTAC	10:A>C	10	0.863378	1	0.002198	0.997802	0	0.002198	0	0.004386	0.002193	8.2523	3	1	0	0	0	0	-	0	0	0	0	0	0	0	0	0	0	0	0	0	0	0	0	0	-	0	0	-	0	0	0	0	0	0
27703908|F|0-22:T>A-22:T>A	27703908	TGCAGACCGAAGAGCTGCGACTTCTTCATCTCTCCCATCCTTGGTTGCAGCTTTACAGATCGGAAGAGC	TGCAGACCGAAGAGCTGCGACTTCTTCATCTCTCCCATCCTTGGTTGCAGCTTTAC	22:T>A	22	0.998102	0.992395	0.007605	0.992395	0.007605	0	0.015093	0.015093	0.015093	17.85806	18.2	1	0	0	0	0	0	0	0	0	0	0	0	0	0	0	0	0	0	0	0	0	0	0	0	0	0	0	0	0	0	0	0	0
27703910|F|0-23:A>T-23:A>T	27703910	TGCAGACCGTATGCAGGAAAACTAGGCCAAGTCTGGTATTATTACAGATCGGAAGAGCGGTTCAGCAGG	TGCAGACCGTATGCAGGAAAACTAGGCCAAGTCTGGTATTATTAC	23:A>T	23	0.952562	0.992032	0.007968	0.992032	0.007968	0	0.015809	0.015809	0.015809	24.46599	25	1	0	0	0	0	0	0	0	0	0	0	0	0	0	0	0	0	0	0	0	0	0	0	0	-	0	0	0	0	0	0	0	-
27703910|F|0-5:A>T-5:A>T	27703910	TGCAGACCGTATGCAGGAAAACTAGGCCAAGTCTGGTATTATTACAGATCGGAAGAGCGGTTCAGCAGG	TGCAGACCGTATGCAGGAAAACTAGGCCAAGTCTGGTATTATTAC	5:A>T	5	0.960152	0.982213	0.017787	0.982213	0.017787	0	0.03494	0.03494	0.03494	24.50596	25.18182	1	0	0	0	0	0	0	0	0	0	0	0	0	0	0	0	0	0	0	0	0	0	0	0	1	0	0	0	0	0	0	0	1
27703910|F|0-7:C>T-7:C>T	27703910	TGCAGACCGTATGCAGGAAAACTAGGCCAAGTCTGGTATTATTACAGATCGGAAGAGCGGTTCAGCAGG	TGCAGACCGTATGCAGGAAAACTAGGCCAAGTCTGGTATTATTAC	7:C>T	7	0.975332	0.964981	0.058366	0.941634	0.035019	0.023346	0.067586	0.109918	0.088752	24.54608	18.5	1	0	0	0	0	0	0	0	0	0	0	0	0	0	0	0	0	0	0	0	0	0	0	0	-	0	0	0	0	0	0	0	-
27703915|F|0-11:G>C-11:G>C	27703915	TGCAGACCTTTGGGAAAGCCTCCAAGACTTCTTGATTACAGATCGGAAGAGCGGTTCAGCAGGAATGCC	TGCAGACCTTTGGGAAAGCCTCCAAGACTTCTTGATTAC	11:G>C	11	1	1	0.009488	0.990512	0	0.009488	0	0.018795	0.009398	32.97125	21.66667	1	0	0	0	0	0	0	0	0	0	0	0	0	0	0	0	0	0	0	0	0	0	0	0	0	0	0	0	0	0	0	0	0
27703980|F|0-23:T>C-23:T>C	27703980	TGCAGAGACACAAATAGACATAATGAGAATTGAACATGGAATGAGATTACAGATCGGAAGAGCGGTTCA	TGCAGAGACACAAATAGACATAATGAGAATTGAACATGGAATGAGATTAC	23:T>C	23	1	0.865275	0.13852	0.86148	0.134725	0.003795	0.233148	0.238664	0.235906	23.22037	21.34091	0.989247	0	0	0	0	0	0	0	0	0	1	0	0	0	0	0	0	0	0	0	1	0	0	0	0	1	0	1	0	0	0	0	0
27703997|F|0-33:C>T-33:C>T	27703997	TGCAGAGAGAGAGCACAGGAGACGATGATAACTCATGGCTATTACAGATCGGAAGAGCGGTTCAGCAGG	TGCAGAGAGAGAGCACAGGAGACGATGATAACTCATGGCTATTAC	33:C>T	33	0.996205	0.026667	0.994286	0.005714	0.973333	0.020952	0.051911	0.011363	0.031637	6.2	19.21521	1	1	1	1	1	1	1	1	1	1	1	1	1	1	1	1	1	1	1	1	1	1	1	1	1	1	1	1	1	1	1	1	1
27704014|F|0-15:G>A-15:G>A	27704014	TGCAGAGATGAACAGGAAGCCAGTGGAGTACAAGCATTACAGATCGGAAGAGCGGTTCAGCAGGAATGC	TGCAGAGATGAACAGGAAGCCAGTGGAGTACAAGCATTAC	15:G>A	15	1	0.965844	0.037951	0.962049	0.034156	0.003795	0.065978	0.073021	0.069499	28.7202	20.75	0.994624	0	0	0	0	0	0	0	0	0	0	0	0	0	0	0	0	0	0	0	0	0	0	0	0	0	0	0	0	0	0	0	0
27704128|F|0-29:A>G-29:A>G	27704128	TGCAGAGTGCTAGAAAATACTATAAAATAATCACTGTTTTGTGCTTGAGATTACAGATCGGAAGAGCGG	TGCAGAGTGCTAGAAAATACTATAAAATAATCACTGTTTTGTGCTTGAGATTAC	29:A>G	29	0.998102	0.520913	0.509506	0.490494	0.479087	0.030418	0.499125	0.499819	0.499472	10.87267	11.95268	0.994565	1	1	1	1	1	1	0	0	1	0	1	1	0	0	0	1	1	1	1	1	1	1	0	1	0	1	1	1	1	1	1	1
27704132|F|0-7:T>C-7:T>C	27704132	TGCAGAGTGGCAGTCTCAACACCCAGAGTTCCCAACAAGCTTACTTACAGATCGGAAGAGCGGTTCAGC	TGCAGAGTGGCAGTCTCAACACCCAGAGTTCCCAACAAGCTTACTTAC	7:T>C	7	0.975332	0.319066	0.723735	0.276265	0.680934	0.042802	0.434526	0.399885	0.417205	10.98	10.50461	0.988506	1	1	1	1	0	0	2	1	1	0	1	1	0	-	0	1	0	1	1	1	0	0	0	1	0	0	1	1	1	1	0	1
27704145|F|0-14:T>C-14:T>C	27704145	TGCAGAGCTGTAACTGGGCAGGGCTTTACAGATCGGAAGAGCGGTTCAGCAGGAATGCCGAGACCGATC	TGCAGAGCTGTAACTGGGCAGGGCTTTAC	14:T>C	14	0.859583	0.986755	0.022075	0.977925	0.013245	0.00883	0.026139	0.043175	0.034657	22.56226	8.09091	1	0	0	0	0	0	0	0	-	0	0	0	0	0	0	0	0	0	1	0	0	-	0	-	0	0	-	0	0	0	0	0	0
27704145|F|0-9:G>A-9:G>A	27704145	TGCAGAGCTGTAACTGGGCAGGGCTTTACAGATCGGAAGAGCGGTTCAGCAGGAATGCCGAGACCGATC	TGCAGAGCTGTAACTGGGCAGGGCTTTAC	9:G>A	9	0.994307	0.839695	0.169847	0.830153	0.160305	0.009542	0.269215	0.281998	0.275607	22.85086	21.57692	1	0	0	0	0	1	1	0	1	0	0	0	0	0	0	0	0	0	1	0	0	1	0	1	0	0	1	0	0	0	0	0	0
27704152|F|0-27:A>C-27:A>C	27704152	TGCAGATAACAGAAGAGAACCATCAGCATGTATTGAAAGACTTGATTACAGATCGGAAGAGCGGTTCAG	TGCAGATAACAGAAGAGAACCATCAGCATGTATTGAAAGACTTGATTAC	27:A>C	27	1	0.988615	0.011385	0.988615	0.011385	0	0.022511	0.022511	0.022511	25.41842	30	1	0	0	0	0	0	0	0	0	0	0	0	0	0	0	0	0	0	0	0	0	0	0	0	0	0	0	0	0	0	0	0	0
27704195|F|0-12:G>C-12:G>C	27704195	TGCAGATATCTGGCTCGAATTGGGGCATTGGTTCTCGCAGATGCATATGATTACAGATCGGAAGAGCGG	TGCAGATATCTGGCTCGAATTGGGGCATTGGTTCTCGCAGATGCATATGATTAC	12:G>C	12	1	1	0.223909	0.776091	0	0.223909	0	0.347547	0.173774	38.94569	21.26207	1	0	0	0	0	0	0	0	0	0	0	0	0	2	0	2	0	0	2	0	0	0	2	0	2	0	0	0	0	0	2	0	0
27704197|F|0-8:T>C-8:T>C	27704197	TGCAGATATGAGATGCGTGCTGTTTTACAGATCGGAAGAGCGGTTCAGCAGGAATGCCGAGACCGATCT	TGCAGATATGAGATGCGTGCTGTTTTAC	8:T>C	8	0.998102	0.992395	0.007605	0.992395	0.007605	0	0.015093	0.015093	0.015093	30.38065	37	1	0	0	0	0	0	0	0	0	0	0	0	0	0	0	0	0	0	0	0	0	0	0	0	0	0	0	0	0	0	0	0	0
27704210|F|0-19:G>A-19:G>A	27704210	TGCAGATCAAGGTCTATTTGGGCCTTACAGATCGGAAGAGCGGTTCAGCAGGAATGCCGAGACCGATCT	TGCAGATCAAGGTCTATTTGGGCCTTAC	19:G>A	19	0.982922	0.992278	0.013514	0.986486	0.007722	0.005792	0.015325	0.026662	0.020993	9.39374	5.875	1	0	0	0	0	0	0	0	0	0	0	0	0	0	0	0	0	0	0	0	0	0	0	0	0	0	0	0	0	0	0	0	0
27704210|F|0-8:T>A-8:T>A	27704210	TGCAGATCTAGGTCTATTTGGGCCTTACAGATCGGAAGAGCGGTTCAGCAGGAATGCCGAGACCGATCT	TGCAGATCTAGGTCTATTTGGGCCTTAC	8:T>A	8	0.848197	1	0.01566	0.98434	0	0.01566	0	0.030829	0.015415	6.96381	5.875	1	0	0	0	0	0	0	0	0	0	0	0	0	0	0	0	0	0	0	0	0	0	0	0	0	0	0	0	0	0	0	0	0
27704261|F|0-5:A>C-5:A>C	27704261	TGCAGATGAACCCAATCCACAAGAAGGTCCCGGATTTGATTACAGATCGGAAGAGCGGTTCAGCAGGAA	TGCAGATGAACCCAATCCACAAGAAGGTCCCGGATTTGATTAC	5:A>C	5	0.99241	0.835564	0.198853	0.801147	0.164436	0.034417	0.274794	0.318621	0.296707	32.225	33.39837	1	0	1	0	1	0	1	1	0	0	0	0	0	0	2	0	0	1	0	0	0	0	1	0	0	0	0	0	1	0	1	1	1
27704342|F|0-18:A>T-18:A>T	27704342	TGCAGATGTGGGGAGATAATTTCTAATGCTCTTGGCTGCTGTATCTTACAGATCGGAAGAGCGGTTCAG	TGCAGATGTGGGGAGATAATTTCTAATGCTCTTGGCTGCTGTATCTTAC	18:A>T	18	0.998102	0.988593	0.011407	0.988593	0.011407	0	0.022553	0.022553	0.022553	18.98382	24.16667	1	0	0	0	0	0	0	0	0	0	0	0	0	0	0	0	0	0	1	0	0	0	0	0	0	0	0	0	0	0	0	0	0
27704343|F|0-15:T>C-15:T>C	27704343	TGCAGATGTGTATTCTACTCGTGCTGTTTGGATTTTTCATGGTTATTACAGATCGGAAGAGCGGTTCAG	TGCAGATGTGTATTCTACTCGTGCTGTTTGGATTTTTCATGGTTATTAC	15:T>C	15	1	0.00759	0.99241	0.00759	0.99241	0	0.015065	0.015065	0.015065	24.2	22.21417	1	1	1	1	1	1	1	1	1	1	1	1	1	1	1	1	1	1	1	1	1	1	1	1	1	1	1	1	1	1	1	1	1
27704359|F|0-22:C>G-22:C>G	27704359	TGCAGATTCATCATATTGAAACCATTCTTCACAATACAAGTTACAGATCGGAAGAGCGGTTCAGCAGGA	TGCAGATTCATCATATTGAAACCATTCTTCACAATACAAGTTAC	22:C>G	22	0.996205	0.908571	0.104762	0.895238	0.091429	0.013333	0.166139	0.187574	0.176856	25.2153	20.67606	1	0	0	0	0	0	0	0	0	0	0	0	0	0	0	0	0	0	0	0	0	0	0	0	0	0	0	0	0	0	0	0	0
27704375|F|0-10:T>C-10:T>C	27704375	TGCAGATGCTTGGAATCATGTCAATACCACCCTGGACGCTCTTCAAGGGATTACAGATCGGAAGAGCGG	TGCAGATGCTTGGAATCATGTCAATACCACCCTGGACGCTCTTCAAGGGATTAC	10:T>C	10	1	0.994307	0.037951	0.962049	0.005693	0.032258	0.01132	0.073021	0.042171	22.82665	8.7	1	0	0	0	0	0	0	0	0	0	0	0	0	0	0	0	0	0	0	0	0	0	0	0	0	0	0	0	0	0	0	0	0
27704376|F|0-47:T>C-47:T>C	27704376	TGCAGATTCTTTTGCAACTACACAGTATGCTGCAAAATTCCAAAGAGTGTTACAGATCGGAAGAGCGGT	TGCAGATTCTTTTGCAACTACACAGTATGCTGCAAAATTCCAAAGAGTGTTAC	47:T>C	47	1	0.973435	0.028463	0.971537	0.026565	0.001898	0.051719	0.055306	0.053513	24.40887	20.22222	0.994624	0	0	0	0	0	0	0	0	0	0	0	0	0	0	0	0	0	0	0	0	0	0	0	0	0	0	0	0	0	0	0	0
27704377|F|0-39:A>T-39:A>T	27704377	TGCAGATTGAACTGTTTCCTCCTATCTGGAACTCATGGCAGAGATGTTTACAGATCGGAAGAGCGGTTC	TGCAGATTGAACTGTTTCCTCCTATCTGGAACTCATGGCAGAGATGTTTAC	39:A>T	39	0.99241	1	0.120459	0.879541	0	0.120459	0	0.211897	0.105949	56.28986	25.17808	0.98913	0	0	0	0	0	0	0	0	0	0	0	0	0	0	0	0	0	0	0	0	0	0	0	0	0	0	0	0	0	0	0	0
27704379|F|0-50:T>G-50:T>G	27704379	TGCAGATTGCCTAGTGAAAGCATCTCCAGCTTCCACCTATACTGGAGAGATTTACAGATCGGAAGAGCG	TGCAGATTGCCTAGTGAAAGCATCTCCAGCTTCCACCTATACTGGAGAGATTTAC	50:T>G	50	1	0.99241	0.00759	0.99241	0.00759	0	0.015065	0.015065	0.015065	24.19485	17.6	1	0	0	0	0	0	0	0	0	0	0	0	0	0	0	0	0	0	0	0	0	0	0	0	0	0	0	0	0	0	0	0	0
27704383|F|0-22:G>A-22:G>A	27704383	TGCAGATTGTGTTTTCTTGTACGTTGGCATTCATTACAGATCGGAAGAGCGGTTCAGCAGGAATGCCGA	TGCAGATTGTGTTTTCTTGTACGTTGGCATTCATTAC	22:G>A	22	1	0.946869	0.055028	0.944972	0.053131	0.001898	0.100616	0.104001	0.102308	34.12963	35.5	1	0	0	0	0	0	0	0	0	0	0	0	0	0	0	0	0	0	0	0	0	1	0	0	0	0	0	0	0	0	0	0	0
27704398|F|0-10:G>T-10:G>T	27704398	TGCAGATTTCGAGTCTTCAAGCCCCTATTGTCTCCTACAGCAAGTTACAGATCGGAAGAGCGGTTCAGC	TGCAGATTTCGAGTCTTCAAGCCCCTATTGTCTCCTACAGCAAGTTAC	10:G>T	10	1	0.72296	0.311195	0.688805	0.27704	0.034156	0.400578	0.428706	0.414642	21.41425	19.88442	1	0	0	0	0	0	0	0	1	0	1	0	1	1	0	1	1	0	0	0	1	0	0	0	0	1	0	1	0	0	1	0	0
27704408|F|0-24:A>G-24:A>G	27704408	TGCAGATTTGTCTGGGTGGGATCAATTACAGATCGGAAGAGCGGTTCAGCAGGAATGCCGAGACCGATC	TGCAGATTTGTCTGGGTGGGATCAATTAC	24:A>G	24	1	1	0.075901	0.924099	0	0.075901	0	0.140281	0.07014	57.10383	22.46939	0.994624	0	0	0	0	0	0	0	0	0	0	2	0	2	0	2	0	0	0	0	0	0	0	0	2	0	0	0	0	0	2	0	2
27704416|F|0-17:A>G-17:A>G	27704416	TGCAGATTTTCCAGCAAACTCACCACCATTCAAGTAAGTTACAGATCGGAAGAGCGGTTCAGCAGGAAT	TGCAGATTTTCCAGCAAACTCACCACCATTCAAGTAAGTTAC	17:A>G	17	1	1	0.070209	0.929791	0	0.070209	0	0.130559	0.065279	26.84984	9.71795	0.951613	0	0	0	2	0	0	0	2	2	0	0	0	0	0	0	0	0	0	0	0	0	0	0	0	0	0	0	0	0	0	0	2
27704435|F|0-39:T>G-39:T>G	27704435	TGCAGCAAACAAACAGAACCATTTATGTAACAGTTACCCTTTACAGATCGGAAGAGCGGTTCAGCAGGA	TGCAGCAAACAAACAGAACCATTTATGTAACAGTTACCCTTTAC	39:T>G	39	0.996205	0.914286	0.110476	0.889524	0.085714	0.024762	0.156735	0.196542	0.176639	17.73759	7.04225	0.994505	1	0	1	0	0	0	0	0	1	0	0	0	0	0	0	0	0	0	0	0	0	0	0	0	0	0	0	0	1	0	0	0
27704457|F|0-11:G>C-11:G>C	27704457	TGCAGCAAATGGTAAGGTGGATGTATTTGAATATAGAATTTACAGATCGGAAGAGCGGTTCAGCAGGAA	TGCAGCAAATGGTAAGGTGGATGTATTTGAATATAGAATTTAC	11:G>C	11	0.998102	0.992395	0.007605	0.992395	0.007605	0	0.015093	0.015093	0.015093	23.43226	46.6	1	0	0	0	0	0	0	0	0	0	0	0	0	0	0	0	0	0	0	0	0	0	0	0	0	0	0	0	0	0	0	0	0
27704474|F|0-45:C>A-45:C>A	27704474	TGCAGCAACGTGAGCAGATCTATCTGGAATGGGACCACAATAAGCCCGTGATCCTTTACAGATCGGAAG	TGCAGCAACGTGAGCAGATCTATCTGGAATGGGACCACAATAAGCCCGTGATCCTTTAC	45:C>A	45	1	0.99241	0.00759	0.99241	0.00759	0	0.015065	0.015065	0.015065	27.96613	20	1	0	0	0	0	0	0	0	0	0	0	0	0	0	0	0	0	0	0	0	0	0	0	0	0	0	0	0	0	0	0	0	0
27704475|F|0-8:C>A-8:C>A	27704475	TGCAGCAACATGCCTAGGTCCTTACCAGCTGCACTAGCTGGTTTTTTACAGATCGGAAGAGCGGTTCAG	TGCAGCAACATGCCTAGGTCCTTACCAGCTGCACTAGCTGGTTTTTTAC	8:C>A	8	1	0.99241	0.00759	0.99241	0.00759	0	0.015065	0.015065	0.015065	29.44283	28.4	1	0	0	0	0	0	0	0	0	0	0	0	0	0	0	0	0	0	0	0	0	0	0	0	0	0	0	0	0	0	0	0	0
27704483|F|0-15:T>A-15:T>A	27704483	TGCAGCAACTCAATCTACATTTTAGAAAAATCTTATCATTACAGATCGGAAGAGCGGTTCAGCAGGAAT	TGCAGCAACTCAATCTACATTTTAGAAAAATCTTATCATTAC	15:T>A	15	0.996205	1	0.001905	0.998095	0	0.001905	0	0.003802	0.001901	10.11452	3	1	0	0	0	0	0	0	0	0	0	0	0	0	0	0	0	0	0	0	0	0	0	0	0	0	0	0	0	0	0	0	0	0
27704498|F|0-23:C>G-23:C>G	27704498	TGCAGCAAGGTAACTCTGCTACCCTCAATTGTGGTTTTACAGATCGGAAGAGCGGTTCAGCAGGAATGC	TGCAGCAAGGTAACTCTGCTACCCTCAATTGTGGTTTTAC	23:C>G	23	0.996205	0.998095	0.00381	0.99619	0.001905	0.001905	0.003802	0.00759	0.005696	26.71498	22	1	0	0	0	0	0	0	0	0	0	0	0	0	0	0	0	0	0	0	0	0	0	0	0	0	0	0	0	0	0	0	0	0
27704501|F|0-14:T>C-14:T>C	27704501	TGCAGCAAGTTTGCTACTTTCTTCTTGGGCTTTACAGATCGGAAGAGCGGTTCAGCAGGAATGCCGAGA	TGCAGCAAGTTTGCTACTTTCTTCTTGGGCTTTAC	14:T>C	14	1	0.40038	0.628083	0.371917	0.59962	0.028463	0.480152	0.467189	0.47367	18.21116	19.35459	0.989247	1	1	1	1	1	1	1	1	1	0	0	0	1	1	1	0	0	1	1	1	1	1	1	1	0	1	1	1	1	1	0	1
27704524|F|0-11:C>T-11:C>T	27704524	TGCAGCACTTCCGGAAATTCCAGAAACTTACAGATCGGAAGAGCGGTTCAGCAGGAATGCCGAGACCGA	TGCAGCACTTCCGGAAATTCCAGAAACTTAC	11:C>T	11	0.996205	1	0.08381	0.91619	0	0.08381	0	0.153571	0.076785	20.22151	24.97917	1	0	0	0	0	0	0	0	0	0	0	0	0	0	0	0	0	0	0	0	0	0	0	0	0	0	0	0	0	0	0	0	0
27704528|F|0-38:A>G-38:A>G	27704528	TGCAGCACAAGTAGCTATGAAAGAGGTTGGATGTACCCATGTACAAAACAGCTTACAGATCGGAAGAGC	TGCAGCACAAGTAGCTATGAAAGAGGTTGGATGTACCCATGTACAAAACAGCTTAC	38:A>G	38	0.97723	0.774757	0.250485	0.749515	0.225243	0.025243	0.349017	0.375485	0.362251	18.49053	17.69333	1	0	-	0	-	0	0	0	0	0	1	0	0	0	2	0	0	0	0	1	0	0	0	0	0	1	0	0	-	0	0	0	0
27704547|F|0-16:A>C-16:A>C	27704547	TGCAGCACCTCACAACAGGTATGTGCATATTGGCTTACAGATCGGAAGAGCGGTTCAGCAGGAATGCCG	TGCAGCACCTCACAACAGGTATGTGCATATTGGCTTAC	16:A>C	16	1	0.994307	0.005693	0.994307	0.005693	0	0.01132	0.01132	0.01132	14.02903	13.33333	1	0	0	0	0	0	0	0	0	0	0	0	0	0	1	0	0	0	0	0	0	0	0	0	0	0	0	0	0	0	0	0	0
27704557|F|0-33:T>A-33:T>A	27704557	TGCAGCACTAAAGTACTCAGGATAACCAGAGTTTGTCAATAAACTAGAATATATTTACAGATCGGAAGA	TGCAGCACTAAAGTACTCAGGATAACCAGAGTTTGTCAATAAACTAGAATATATTTAC	33:T>A	33	0.210626	0.945946	0.054054	0.945946	0.054054	0	0.102264	0.102264	0.102264	18.81452	18.66667	1	-	-	-	-	-	-	-	0	-	-	-	-	-	-	-	-	1	-	0	0	-	0	0	-	-	-	0	-	-	-	1	-
27704564|F|0-6:A>C-6:A>C	27704564	TGCAGCACTGGAGTGGGAAATATTGATGCAGTTACAGATCGGAAGAGCGGTTCAGCAGGAATGCCGAGA	TGCAGCACTGGAGTGGGAAATATTGATGCAGTTAC	6:A>C	6	0.99241	0.858509	0.152964	0.847036	0.141491	0.011472	0.242943	0.259132	0.251037	13.25376	12.31915	1	0	0	0	0	0	0	0	0	0	0	0	0	0	0	0	0	0	0	0	0	0	0	0	0	0	0	0	0	0	0	0	0
27704585|F|0-12:C>G-12:C>G	27704585	TGCAGCAGACAACAAGATTTTATGCAATGATATTTACAGATCGGAAGAGCGGTTCAGCAGGAATGCCGA	TGCAGCAGACAACAAGATTTTATGCAATGATATTTAC	12:C>G	12	0.996205	0.897143	0.104762	0.895238	0.102857	0.001905	0.184555	0.187574	0.186064	18.94464	18.03175	1	0	0	0	0	0	0	0	0	0	0	0	0	0	0	0	0	0	0	0	0	0	0	0	0	0	0	0	0	0	0	0	0
27704590|F|0-20:C>T-20:C>T	27704590	TGCAGCAGAGCTTTTACCTTCTTCTCCCCAGACTGCTCATTACAGATCGGAAGAGCGGTTCAGCAGGAA	TGCAGCAGAGCTTTTACCTTCTTCTCCCCAGACTGCTCATTAC	20:C>T	20	1	0.899431	0.104364	0.895636	0.100569	0.003795	0.18091	0.186945	0.183927	20.99115	18.44444	1	0	0	0	0	0	0	0	0	0	0	0	0	0	0	0	0	0	0	0	0	0	0	0	0	0	0	0	0	0	0	0	0
27704605|F|0-21:G>A-21:G>A	27704605	TGCAGCAGCAGGGATTTCAACGTTCTTTACAGTACCAAGGCTATTTCGTGCACTTACAGATCGGAAGAG	TGCAGCAGCAGGGATTTCAACGTTCTTTACAGTACCAAGGCTATTTCGTGCACTTAC	21:G>A	21	0.988615	0.992322	0.007678	0.992322	0.007678	0	0.015237	0.015237	0.015237	8.32895	5.6	1	0	0	0	0	0	0	0	0	0	0	0	0	0	0	0	0	0	0	0	0	0	0	0	0	0	0	0	0	0	0	0	0
27704620|F|0-17:G>T-17:G>T	27704620	TGCAGCAGCCTGGTTTCGACCTAAGGTTGATGCTTTTACAGATCGGAAGAGCGGTTCAGCAGGAATGCC	TGCAGCAGCCTGGTTTCGACCTAAGGTTGATGCTTTTAC	17:G>T	17	0.981025	0.978723	0.044487	0.955513	0.021277	0.023211	0.041648	0.085017	0.063332	25.15141	18	1	0	0	0	0	0	0	0	0	0	0	0	0	0	0	0	0	0	0	0	0	0	0	0	0	0	0	0	0	0	0	0	0
27704620|F|0-30:T>C-30:T>C	27704620	TGCAGCAGCCTGGTTTCGACCTAAGGTTGATGCTTTTACAGATCGGAAGAGCGGTTCAGCAGGAATGCC	TGCAGCAGCCTGGTTTCGACCTAAGGTTGATGCTTTTAC	30:T>C	30	0.981025	0.980658	0.046422	0.953578	0.019342	0.027079	0.037936	0.088533	0.063235	25.1113	8.03846	0.978022	0	0	0	0	0	0	0	0	0	0	0	0	0	0	0	0	0	0	0	0	0	0	0	0	0	0	2	2	2	0	0	0
27704621|F|0-21:G>A-21:G>A	27704621	TGCAGCAGCGATAACAGCTTCGACTCCTTCCAAATTGTAAACATTACAGATCGGAAGAGCGGTTCAGCA	TGCAGCAGCGATAACAGCTTCGACTCCTTCCAAATTGTAAACATTAC	21:G>A	21	1	0.867173	0.148008	0.851992	0.132827	0.01518	0.230368	0.252203	0.241286	31.69669	31.48889	0.994624	0	0	0	0	0	0	0	0	0	0	0	0	0	0	0	0	0	0	0	0	0	0	0	0	0	0	0	0	0	0	0	1
27704636|F|0-27:T>A-27:T>A	27704636	TGCAGCAGGTAGGTTGGTAGGAAGAAGTTGATATCATTACAGATCGGAAGAGCGGTTCAGCAGGAATGC	TGCAGCAGGTAGGTTGGTAGGAAGAAGTTGATATCATTAC	27:T>A	27	1	0.00759	0.99241	0.00759	0.99241	0	0.015065	0.015065	0.015065	23.4	23.15347	1	1	1	1	1	1	1	1	1	1	1	1	1	1	1	1	1	1	1	1	1	1	1	1	1	1	1	1	1	1	1	1	1
27704663|F|0-19:G>A-19:G>A	27704663	TGCAGCATATAGACACTCTGCATCTATTACAGATCGGAAGAGCGGTTCAGCAGGAATGCCGAGACCGAT	TGCAGCATATAGACACTCTGCATCTATTAC	19:G>A	19	0.97723	1	0.112621	0.887379	0	0.112621	0	0.199876	0.099938	36.22277	15.9697	1	0	0	0	0	0	0	0	0	0	0	0	0	-	0	0	0	0	0	0	0	0	0	0	0	0	0	0	0	0	-	0	0
27704670|F|0-35:G>C-35:G>C	27704670	TGCAGCATCACAAACTAATGTCATACAAGTAGGAAGCTAAATACTTCTCTGGTTACAGATCGGAAGAGC	TGCAGCATCACAAACTAATGTCATACAAGTAGGAAGCTAAATACTTCTCTGGTTAC	35:G>C	35	0.965844	0.946955	0.070727	0.929273	0.053045	0.017682	0.100463	0.131449	0.115956	9.04248	8.04651	1	0	0	0	0	0	0	0	0	0	0	0	0	-	-	-	0	0	0	0	0	0	0	0	0	0	0	0	0	0	-	0	0
27704674|F|0-38:C>T-38:C>T	27704674	TGCAGCATCATACCTCATTGTCCATCCATGGCCTACTCCAGGGAATATCTTACAGATCGGAAGAGCGGT	TGCAGCATCATACCTCATTGTCCATCCATGGCCTACTCCAGGGAATATCTTAC	38:C>T	38	0.436433	0.969565	0.030435	0.969565	0.030435	0	0.059017	0.059017	0.059017	31.47778	14.75	1	0	-	0	-	0	0	0	-	0	0	-	-	-	-	-	-	0	-	-	0	0	0	0	-	0	0	0	-	0	-	0	-
27704674|F|0-41:T>G-41:T>G	27704674	TGCAGCATCATACCTCATTGTCCATCCATGGCCTACTCCAGTGAATATCTTACAGATCGGAAGAGCGGT	TGCAGCATCATACCTCATTGTCCATCCATGGCCTACTCCAGTGAATATCTTAC	41:T>G	41	0.990512	0.603448	0.423372	0.576628	0.396552	0.02682	0.478597	0.488256	0.483427	31.88889	31.70522	1	1	0	1	0	1	1	1	0	1	1	0	0	0	0	0	0	1	0	0	1	1	1	1	0	1	1	1	0	1	0	1	0
27704676|F|0-40:T>G-40:T>G	27704676	TGCAGCATCCATGGGTTGGAATTGTCAATCGTTCACAAGCTGATATTACAGATCGGAAGAGCGGTTCAG	TGCAGCATCCATGGGTTGGAATTGTCAATCGTTCACAAGCTGATATTAC	40:T>G	40	1	0.009488	0.99241	0.00759	0.990512	0.001898	0.018795	0.015065	0.01693	16.83333	26.89533	1	1	1	1	1	1	1	1	1	1	1	1	1	1	1	1	1	1	1	1	1	1	1	1	1	1	1	1	1	1	1	1	1
27704739|F|0-29:C>A-29:C>A	27704739	TGCAGCCAACCATTCAAAGTCTATCAATGCGTTTATCCAGCGGTTCTTACAGATCGGAAGAGCGGTTCA	TGCAGCCAACCATTCAAAGTCTATCAATGCGTTTATCCAGCGGTTCTTAC	29:C>A	29	0.996205	0.998095	0.001905	0.998095	0.001905	0	0.003802	0.003802	0.003802	17.11736	21	1	0	0	0	0	0	0	0	0	0	0	0	0	0	0	0	0	0	0	0	0	0	0	0	0	0	0	0	0	0	0	0	0
27704742|F|0-18:A>G-18:A>G	27704742	TGCAGCCAAGCCAAAGCCAAAGCCGAAGCCTAAGGCGAAGCCACCAGTTACAGATCGGAAGAGCGGTTC	TGCAGCCAAGCCAAAGCCAAAGCCGAAGCCTAAGGCGAAGCCACCAGTTAC	18:A>G	18	0.798861	0.990499	0.035629	0.964371	0.009501	0.026128	0.018822	0.06872	0.043771	11.98765	3.625	1	0	0	0	2	0	0	0	0	0	0	-	-	0	0	0	-	0	0	0	-	0	0	0	0	0	0	-	0	0	0	0	0
27704742|F|0-21:G>A-21:G>A	27704742	TGCAGCCAAGCCAAAGCCAAAGCCGAAGCCTAAGGCGAAGCCACCAGTTACAGATCGGAAGAGCGGTTC	TGCAGCCAAGCCAAAGCCAAAGCCGAAGCCTAAGGCGAAGCCACCAGTTAC	21:G>A	21	0.956357	0.827381	0.186508	0.813492	0.172619	0.013889	0.285643	0.303445	0.294544	11.98765	12.10619	0.993902	0	0	0	0	0	0	0	0	0	0	-	1	0	0	0	1	0	0	0	1	0	0	0	0	0	0	1	0	0	0	0	0
27704746|F|0-45:T>G-45:T>G	27704746	TGCAGCCAATACTGTCAAAGATGAGAGCAACAGTAATGGCAGCCATGTCAACGAAATTACAGATCGGAA	TGCAGCCAATACTGTCAAAGATGAGAGCAACAGTAATGGCAGCCATGTCAACGAAATTAC	45:T>G	45	0.998102	0.992395	0.007605	0.992395	0.007605	0	0.015093	0.015093	0.015093	22.64355	20.8	1	0	0	0	0	0	0	0	0	0	0	0	0	0	0	0	0	0	0	0	0	0	0	0	0	0	0	0	0	0	0	0	0
27704747|F|0-14:C>A-14:C>A	27704747	TGCAGCCATTATACCAGGCAAGAGTCTTGATTCCTCAATTTTACAGATCGGAAGAGCGGTTCAGCAGGA	TGCAGCCATTATACCAGGCAAGAGTCTTGATTCCTCAATTTTAC	14:C>A	14	1	0.996205	0.017078	0.982922	0.003795	0.013283	0.007561	0.033572	0.020567	23.60096	14.33333	1	0	0	0	0	0	0	0	0	0	0	0	0	0	0	0	0	0	0	0	0	0	0	0	0	0	0	0	0	0	0	0	0
27704751|F|0-15:T>A-15:T>A	27704751	TGCAGCCAATCTCCTTTAGGATCAGAGTAACAAACTACTGTTGCTTCCTTGGATTACAGATCGGAAGAG	TGCAGCCAATCTCCTTTAGGATCAGAGTAACAAACTACTGTTGCTTCCTTGGATTAC	15:T>A	15	1	0.00759	0.99241	0.00759	0.99241	0	0.015065	0.015065	0.015065	20	18.37903	1	1	1	1	1	1	1	1	1	1	1	1	1	1	1	1	1	1	1	1	1	1	1	1	1	1	1	1	1	1	1	1	1
27704784|F|0-11:C>A-11:C>A	27704784	TGCAGCCATCACAAATTCCCAATAATGTTATCTTACAGATCGGAAGAGCGGTTCAGCAGGAATGCCGAG	TGCAGCCATCACAAATTCCCAATAATGTTATCTTAC	11:C>A	11	0.960152	0.895257	0.130435	0.869565	0.104743	0.025692	0.187544	0.226843	0.207194	22.40968	19.8961	1	1	0	1	0	0	0	0	0	1	0	-	0	0	0	0	0	0	-	0	0	0	0	0	0	0	0	0	0	1	0	2	0
27704784|F|0-24:A>C-24:A>C	27704784	TGCAGCCATCACAAATTCCCAATAATGTTATCTTACAGATCGGAAGAGCGGTTCAGCAGGAATGCCGAG	TGCAGCCATCACAAATTCCCAATAATGTTATCTTAC	24:A>C	24	0.86907	0.989083	0.0131	0.9869	0.010917	0.002183	0.021596	0.025858	0.023727	22.40968	27.42857	1	-	0	-	0	0	0	0	0	-	0	-	0	0	2	0	0	0	1	0	0	0	0	0	0	0	0	0	0	-	0	0	0
27704799|F|0-44:C>T-44:C>T	27704799	TGCAGCCCAAAGAATTCTTGATTTCACGTTTGGATGGTAAGAATCCTTTCCAATTACAGATCGGAAGAG	TGCAGCCCAAAGAATTCTTGATTTCACGTTTGGATGGTAAGAATCCTTTCCAATTAC	44:C>T	44	0.998102	0.876426	0.140684	0.859316	0.123574	0.01711	0.216607	0.241785	0.229196	16.41423	14.46512	1	1	0	1	0	0	0	0	0	1	0	0	0	1	0	1	0	0	1	0	0	0	0	0	0	0	0	0	0	1	0	0	0
27704824|F|0-27:T>A-27:T>A	27704824	TGCAGCCCTGAGAACTGTTTTCTGAACTTGGATTATTTGATTTATTACAGATCGGAAGAGCGGTTCAGC	TGCAGCCCTGAGAACTGTTTTCTGAACTTGGATTATTTGATTTATTAC	27:T>A	27	1	1	0.017078	0.982922	0	0.017078	0	0.033572	0.016786	40.88	18.69231	0.994565	0	0	0	0	0	0	0	0	0	2	0	0	0	0	0	0	0	0	0	0	0	0	0	0	2	0	0	0	0	2	0	0
27704840|F|0-33:G>A-33:G>A	27704840	TGCAGCCGGGGCATCAGTAGCTTTCCACAAGATGATCTTGAAGGATTACAGATCGGAAGAGCGGTTCAG	TGCAGCCGGGGCATCAGTAGCTTTCCACAAGATGATCTTGAAGGATTAC	33:G>A	33	1	0.97723	0.026565	0.973435	0.02277	0.003795	0.044504	0.051719	0.048112	23.88852	24.70588	1	0	1	0	1	0	0	0	0	0	0	0	0	0	0	0	0	0	0	0	0	0	0	0	0	0	0	0	1	0	0	0	0
27704841|F|0-23:C>T-23:C>T	27704841	TGCAGCCGGTTTTTCTCTCTAGGCAGTCTTCTTACAGATCGGAAGAGCGGTTCAGCAGGAATGCCGAGA	TGCAGCCGGTTTTTCTCTCTAGGCAGTCTTCTTAC	23:C>T	23	0.998102	0.750951	0.26616	0.73384	0.249049	0.01711	0.374048	0.390637	0.382343	15.37204	14.31765	0.989247	1	0	1	0	0	0	0	0	1	0	0	1	0	0	0	1	0	0	0	1	0	0	0	0	0	0	1	0	1	0	0	0
27704853|F|0-11:C>T-11:C>T	27704853	TGCAGCCTATTCTACCTTTCATAGAGATTATTTGTGATAGATTTCTTACAGATCGGAAGAGCGGTTCAG	TGCAGCCTATTCTACCTTTCATAGAGATTATTTGTGATAGATTTCTTAC	11:C>T	11	1	0.990512	0.009488	0.990512	0.009488	0	0.018795	0.018795	0.018795	23.0129	20.66667	1	0	0	0	0	0	0	0	0	0	0	0	0	0	0	0	0	0	0	0	0	0	0	0	0	0	0	0	0	0	0	0	0
27704854|F|0-42:G>A-42:G>A	27704854	TGCAGCCTCAAAACCAGCATCTTCTATCGCATTGACTATATCGTCCTTATTACAGATCGGAAGAGCGGT	TGCAGCCTCAAAACCAGCATCTTCTATCGCATTGACTATATCGTCCTTATTAC	42:G>A	42	1	0.994307	0.00759	0.99241	0.005693	0.001898	0.01132	0.015065	0.013193	20.41613	22.2	1	0	0	0	0	0	0	0	0	0	0	0	0	0	0	0	0	0	0	0	0	0	0	0	0	0	0	0	0	0	0	0	0
27704862|F|0-20:C>A-20:C>A	27704862	TGCAGCCTGCATAAGCCAACCTTGATTATCAAGCTAGTTCCAAATTACAGATCGGAAGAGCGGTTCAGC	TGCAGCCTGCATAAGCCAACCTTGATTATCAAGCTAGTTCCAAATTAC	20:C>A	20	0.916509	0.991718	0.008282	0.991718	0.008282	0	0.016426	0.016426	0.016426	7.68108	6.2	1	0	-	0	-	0	0	0	0	0	0	0	0	0	0	0	0	0	0	0	0	0	0	-	0	0	0	0	-	0	0	0	0
27704862|F|0-39:C>T-39:C>T	27704862	TGCAGCCTGCATAAGCCAACCTTGATTATCAAGCTAGTTCCAAATTACAGATCGGAAGAGCGGTTCAGC	TGCAGCCTGCATAAGCCAACCTTGATTATCAAGCTAGTTCCAAATTAC	39:C>T	39	0.916509	0.991718	0.012422	0.987578	0.008282	0.004141	0.016426	0.024536	0.020481	7.68108	3.33333	1	0	1	0	-	0	0	0	0	0	0	0	0	0	0	0	0	0	0	0	0	0	0	-	0	0	0	0	1	0	0	0	0
27704911|F|0-5:C>T-5:C>T	27704911	TGCAGCGTATGACTACAGATTTCTCAGATTCTTGATCATTCAATTACAGATCGGAAGAGCGGTTCAGCA	TGCAGCGTATGACTACAGATTTCTCAGATTCTTGATCATTCAATTAC	5:C>T	5	0.99241	0.992352	0.00956	0.99044	0.007648	0.001912	0.015179	0.018938	0.017059	31.89789	25	1	0	0	0	0	-	0	0	0	0	0	0	0	0	0	0	0	0	-	0	0	0	0	0	0	0	0	0	0	0	0	0	0
27704918|F|0-41:G>T-41:G>T	27704918	TGCAGCGTGCTTGGAGTCCATCTCAGGTCTCATGTTTTACTGGGCTGATTTACAGATCGGAAGAGCGGT	TGCAGCGTGCTTGGAGTCCATCTCAGGTCTCATGTTTTACTGGGCTGATTTAC	41:G>T	41	1	0.00759	0.99241	0.00759	0.99241	0	0.015065	0.015065	0.015065	16.8	16.26892	1	1	1	1	1	1	1	1	1	1	1	1	1	1	1	1	1	1	1	1	1	1	1	1	1	1	1	1	1	1	1	1	1
27704925|F|0-6:G>T-6:G>T	27704925	TGCAGCGTTTGGGTTCTTCGTTGGCATCGGCGTGTTATTCGCATGGTTAATTACAGATCGGAAGAGCGG	TGCAGCGTTTGGGTTCTTCGTTGGCATCGGCGTGTTATTCGCATGGTTAATTAC	6:G>T	6	0.88425	0.993562	0.006438	0.993562	0.006438	0	0.012793	0.012793	0.012793	7.99027	3	1	0	0	0	0	0	0	0	0	0	0	0	0	0	-	0	0	0	0	0	0	0	0	0	0	0	0	0	0	0	0	0	0
27704954|F|0-48:T>C-48:T>C	27704954	TGCAGCTACTGTCAAATGGTAGTGTGCTATCCCATTACTTGAATTTTATTTTTTACAGATCGGAAGAGC	TGCAGCTACTGTCAAATGGTAGTGTGCTATCCCATTACTTGAATTTTATTTTTTAC	48:T>C	48	1	0.975332	0.055028	0.944972	0.024668	0.030361	0.048119	0.104001	0.07606	29.70792	19.65854	1	0	0	0	0	0	0	0	0	0	0	0	0	0	0	0	0	0	0	0	0	0	0	0	0	0	0	0	0	0	0	0	0
27704964|F|0-30:C>A-30:C>A	27704964	TGCAGCTAGGGTTGGTTTGAGTTTGAGTTCCAAACCTGAGAGCAGAAGTTTAGGGTTACAGATCGGAAG	TGCAGCTAGGGTTGGTTTGAGTTTGAGTTCCAAACCTGAGAGCAGAAGTTTAGGGTTAC	30:C>A	30	0.311195	0.981707	0.018293	0.981707	0.018293	0	0.035916	0.035916	0.035916	7.8	4.66667	1	0	0	0	0	-	-	-	0	0	-	0	0	1	0	1	0	0	-	0	-	-	-	-	-	-	0	-	0	0	-	-	-
27704976|F|0-13:C>T-13:C>T	27704976	TGCAGCTATTGGCCTGGGTATCATGTCGATCATTACAGATCGGAAGAGCGGTTCAGCAGGAATGCCGAG	TGCAGCTATTGGCCTGGGTATCATGTCGATCATTAC	13:C>T	13	1	1	0.001898	0.998102	0	0.001898	0	0.003788	0.001894	19.22364	17	1	0	0	0	0	0	0	0	0	0	0	0	0	0	0	0	0	0	0	0	0	0	0	0	0	0	0	0	0	0	0	0	0
27704980|F|0-41:C>T-41:C>T	27704980	TGCAGCTCAAACTTGACCCTTCATCTTCCATTCCTTTTAGACAGCCTAACAGCGCTTACAGATCGGAAG	TGCAGCTCAAACTTGACCCTTCATCTTCCATTCCTTTTAGACAGCCTAACAGCGCTTAC	41:C>T	41	0.962049	0.998028	0.001972	0.998028	0.001972	0	0.003937	0.003937	0.003937	9.57833	3	1	0	0	0	0	0	0	0	0	0	-	-	0	0	0	0	0	0	0	0	0	0	0	0	0	-	0	0	0	0	0	0	0
27704980|F|0-42:A>T-42:A>T	27704980	TGCAGCTCAAACTTGACCCTTCATCTTCCATTCCTTTTAGACAGCCTAACAGCGCTTACAGATCGGAAG	TGCAGCTCAAACTTGACCCTTCATCTTCCATTCCTTTTAGACAGCCTAACAGCGCTTAC	42:A>T	42	0.960152	1	0.001976	0.998024	0	0.001976	0	0.003945	0.001972	9.57833	3	1	0	0	0	0	0	0	0	0	0	-	-	0	0	0	0	0	0	0	0	0	0	0	0	0	-	0	0	0	0	0	0	0
27704980|F|0-43:G>C-43:G>C	27704980	TGCAGCTCAAACTTGACCCTTCATCTTCCATTCCTTTTAGACAGCCTAACAGCGCTTACAGATCGGAAG	TGCAGCTCAAACTTGACCCTTCATCTTCCATTCCTTTTAGACAGCCTAACAGCGCTTAC	43:G>C	43	0.962049	0.998028	0.001972	0.998028	0.001972	0	0.003937	0.003937	0.003937	9.57833	7	1	0	0	0	0	0	0	0	0	0	-	-	0	0	0	0	0	0	0	0	0	0	0	0	0	-	0	0	0	0	0	0	0
27704980|F|0-53:G>A-53:G>A	27704980	TGCAGCTCAAACTTGACCCTTCATCTTCCATTCCTTTTAGACAGCCTAACAGCGCTTACAGATCGGAAG	TGCAGCTCAAACTTGACCCTTCATCTTCCATTCCTTTTAGACAGCCTAACAGCGCTTAC	53:G>A	53	0.98482	0.974952	0.046243	0.953757	0.025048	0.021195	0.048842	0.088209	0.068525	9.57833	8.32143	0.978022	0	0	0	0	0	0	0	0	0	1	-	0	0	0	0	0	0	0	0	0	0	0	0	0	1	0	0	0	0	0	0	0
27704983|F|0-21:C>T-21:C>T	27704983	TGCAGCTCAAAGGGAAGATGTCTGGACTTTTACAGATCGGAAGAGCGGTTCAGCAGGAATGCCGAGACC	TGCAGCTCAAAGGGAAGATGTCTGGACTTTTAC	21:C>T	21	0.206831	0.963303	0.036697	0.963303	0.036697	0	0.070701	0.070701	0.070701	18.1405	28.8	1	-	-	-	-	0	-	-	-	-	-	-	-	0	-	0	-	-	0	0	-	0	-	0	0	-	0	-	-	-	0	-	-
27705008|F|0-38:A>G-38:A>G	27705008	TGCAGCTCCTACAACATTCCCAGTCTGCAACGAAAATCAAGTTACAGATCGGAAGAGCGGTTCAGCAGG	TGCAGCTCCTACAACATTCCCAGTCTGCAACGAAAATCAAGTTAC	38:A>G	38	0.616698	0.04	0.987692	0.012308	0.96	0.027692	0.0768	0.024312	0.050556	7.5	24.43603	0.966667	1	1	1	1	-	-	-	1	1	-	1	1	1	1	-	1	1	1	-	1	-	2	-	-	-	-	1	1	1	1	1	-
27705014|F|0-8:G>A-8:G>A	27705014	TGCAGCTCGAATGCCTTGACACTATTCATGTACTTCAGCCAATTACAGATCGGAAGAGCGGTTCAGCAG	TGCAGCTCGAATGCCTTGACACTATTCATGTACTTCAGCCAATTAC	8:G>A	8	0.905123	0.979036	0.067086	0.932914	0.020964	0.046122	0.04105	0.125171	0.08311	23.08813	4.69697	0.982143	0	0	0	0	0	0	0	0	0	0	0	0	0	0	0	0	-	0	0	0	2	-	0	0	0	0	0	0	0	0	1	0
27705050|F|0-28:A>G-28:A>G	27705050	TGCAGCTGAGGTTGCCACAAGAGGCACTAATCAACCTTCATTACAGATCGGAAGAGCGGTTCAGCAGGA	TGCAGCTGAGGTTGCCACAAGAGGCACTAATCAACCTTCATTAC	28:A>G	28	0.218216	0.965217	0.034783	0.965217	0.034783	0	0.067146	0.067146	0.067146	23.63359	26.2	1	-	0	-	0	-	-	-	-	-	-	-	0	0	0	0	0	-	-	-	-	-	-	-	-	-	-	-	0	-	0	-	-
27705112|F|0-11:C>G-11:C>G	27705112	TGCAGCTTCAACATGTGTACACTTCAAAATTCACCTTTGATTTACAGATCGGAAGAGCGGTTCAGCAGG	TGCAGCTTCAACATGTGTACACTTCAAAATTCACCTTTGATTTAC	11:C>G	11	1	0.99241	0.00759	0.99241	0.00759	0	0.015065	0.015065	0.015065	24.57997	25.4	1	0	0	0	0	0	0	0	0	0	0	0	0	0	0	0	0	0	0	0	0	0	0	0	0	0	0	0	0	0	0	0	0
27705118|F|0-16:C>A-16:C>A	27705118	TGCAGCTTCCATGGCGCCTTTCGCAACCCTACCGATGACAGAATTACAGATCGGAAGAGCGGTTCAGCA	TGCAGCTTCCATGGCGCCTTTCGCAACCCTACCGATGACAGAATTAC	16:C>A	16	0.982922	0.849421	0.210425	0.789575	0.150579	0.059846	0.25581	0.332292	0.294051	20.89251	20.71429	0.994565	0	0	0	0	0	1	0	0	0	1	0	0	0	0	0	0	1	1	1	0	0	1	0	-	1	1	0	0	0	0	1	-
27705119|F|0-26:A>G-26:A>G	27705119	TGCAGCTTCCCAAGGTTGAAGATGAAATGCAGAACTTTTACAGATCGGAAGAGCGGTTCAGCAGGAATG	TGCAGCTTCCCAAGGTTGAAGATGAAATGCAGAACTTTTAC	26:A>G	26	0.988615	0.007678	0.992322	0.007678	0.992322	0	0.015237	0.015237	0.015237	38.6	33.18822	1	1	1	1	1	1	1	1	1	1	-	1	1	1	1	1	1	1	1	1	1	1	1	1	1	-	1	1	1	1	1	1	1
27705129|F|0-14:T>C-14:T>C	27705129	TGCAGCTTGAATCTTTAGGTCTTTACAGATCGGAAGAGCGGTTCAGCAGGAATGCCGAGACCGATCTCG	TGCAGCTTGAATCTTTAGGTCTTTAC	14:T>C	14	0.98482	0.007707	0.992293	0.007707	0.992293	0	0.015295	0.015295	0.015295	28.2	18.46217	1	1	1	1	1	1	1	1	1	1	1	1	1	1	1	1	1	1	1	1	1	1	1	1	-	1	1	1	1	1	1	1	1
27705147|F|0-23:T>G-23:T>G	27705147	TGCAGCTTTACCCACCTTTTGTTTTAGTCGGAACCCGCCATTACAGATCGGAAGAGCGGTTCAGCAGGA	TGCAGCTTTACCCACCTTTTGTTTTAGTCGGAACCCGCCATTAC	23:T>G	23	0.99241	0.992352	0.007648	0.992352	0.007648	0	0.015179	0.015179	0.015179	8.44318	6.8	1	0	0	0	0	0	0	0	0	0	0	0	0	0	0	0	0	0	0	0	0	0	0	0	0	0	0	0	0	0	0	0	0
27705149|F|0-18:C>A-18:C>A	27705149	TGCAGCTTTATTTACTTCCATATAGCCAATATAATTACAGATCGGAAGAGCGGTTCAGCAGGAATGCCG	TGCAGCTTTATTTACTTCCATATAGCCAATATAATTAC	18:C>A	18	0.998102	0.992395	0.007605	0.992395	0.007605	0	0.015093	0.015093	0.015093	22.38387	21.2	1	0	0	0	0	0	0	0	0	0	0	0	0	0	0	0	0	0	0	0	0	0	0	0	0	0	0	0	0	0	0	0	0
27705149|F|0-22:A>T-22:A>T	27705149	TGCAGCTTTATTTACTTCCATAAAGCCAATATAATTACAGATCGGAAGAGCGGTTCAGCAGGAATGCCG	TGCAGCTTTATTTACTTCCATAAAGCCAATATAATTAC	22:A>T	22	0.842505	0.995495	0.013514	0.986486	0.004505	0.009009	0.008968	0.026662	0.017815	23.44213	15.42857	1	0	0	0	0	0	0	-	0	0	0	0	0	-	-	-	0	0	-	-	0	0	0	0	-	0	0	0	0	0	-	0	-
27705151|F|0-31:G>T-31:G>T	27705151	TGCAGCTTTCAGCTCTTGGTGATTCATGAGTGAGAACTTGGTTGCTGGAGTTTGCTTTACAGATCGGAA	TGCAGCTTTCAGCTCTTGGTGATTCATGAGTGAGAACTTGGTTGCTGGAGTTTGCTTTAC	31:G>T	31	1	0.009488	0.994307	0.005693	0.990512	0.003795	0.018795	0.01132	0.015058	15.33333	23.19775	1	1	1	1	1	1	1	1	1	1	1	1	1	1	1	1	1	1	1	1	1	1	1	1	1	1	1	1	1	1	1	1	1
27705175|F|0-29:C>T-29:C>T	27705175	TGCAGGAAAACCAACTAAGGTCATGCAGTCTCTGCTTGTATGGTTACAGATCGGAAGAGCGGTTCAGCA	TGCAGGAAAACCAACTAAGGTCATGCAGTCTCTGCTTGTATGGTTAC	29:C>T	29	0.988615	0.998081	0.001919	0.998081	0.001919	0	0.003831	0.003831	0.003831	12.99188	3	1	0	0	0	0	0	0	0	0	0	0	0	0	0	0	0	0	0	0	0	0	0	0	0	0	0	0	0	0	0	0	0	0
27705191|F|0-23:G>C-23:G>C	27705191	TGCAGGAAAGAATTGGTTTCTTTGCTCAGGTAGTGATGTTTACAGATCGGAAGAGCGGTTCAGCAGGAA	TGCAGGAAAGAATTGGTTTCTTTGCTCAGGTAGTGATGTTTAC	23:G>C	23	1	0.99241	0.045541	0.954459	0.00759	0.037951	0.015065	0.086934	0.050999	38.70209	18.62069	1	0	0	0	0	0	0	2	0	0	2	0	0	2	2	2	0	0	0	0	0	0	0	0	0	2	0	0	0	0	0	0	0
27705191|F|0-37:G>A-37:G>A	27705191	TGCAGGAAAGAATTGGTTTCTTTGCTCAGGTAGTGATGTTTACAGATCGGAAGAGCGGTTCAGCAGGAA	TGCAGGAAAGAATTGGTTTCTTTGCTCAGGTAGTGATGTTTAC	37:G>A	37	0.99241	1	0.128107	0.871893	0	0.128107	0	0.223391	0.111696	38.70209	17.72	1	0	0	0	0	0	0	0	0	0	0	0	0	0	0	0	0	0	2	0	0	0	0	0	2	0	0	0	0	0	0	0	2
27705238|F|0-24:G>C-24:G>C	27705238	TGCAGGAATTGAATTCTACAACAAGCTTATTACAGATCGGAAGAGCGGTTCAGCAGGAATGCCGAGACC	TGCAGGAATTGAATTCTACAACAAGCTTATTAC	24:G>C	24	0.996205	0.937143	0.062857	0.937143	0.062857	0	0.117812	0.117812	0.117812	28.2247	27.34146	1	0	1	0	1	0	0	0	0	0	0	0	1	0	0	0	1	0	0	0	0	0	0	0	0	0	0	0	1	0	0	0	0
27705250|F|0-26:C>T-26:C>T	27705250	TGCAGGACAGCAGCCATTCCCCAAAACCTTACAGATCGGAAGAGCGGTTCAGCAGGAATGCCGAGACCG	TGCAGGACAGCAGCCATTCCCCAAAACCTTAC	26:C>T	26	0.998102	0.861217	0.18251	0.81749	0.138783	0.043726	0.239045	0.2984	0.268722	30.62107	27.56757	1	0	2	0	2	0	0	0	0	0	0	0	0	0	0	0	0	0	0	1	0	0	0	0	0	0	0	0	2	0	0	0	0
27705258|F|0-17:T>A-17:T>A	27705258	TGCAGGACCAACTTACATATCAATATCTATCATTACAGATCGGAAGAGCGGTTCAGCAGGAATGCCGAG	TGCAGGACCAACTTACATATCAATATCTATCATTAC	17:T>A	17	0.986717	0.009615	0.992308	0.007692	0.990385	0.001923	0.019046	0.015266	0.017156	11	11.93944	1	1	1	1	1	1	1	1	1	1	1	1	1	1	1	1	1	1	1	1	1	1	1	1	1	1	1	1	1	1	1	1	1
27705274|F|0-11:C>T-11:C>T	27705274	TGCAGGACTAGCTCAAGGTTTTTATGAATCAGAAAATATAACTTTGTAATTACAGATCGGAAGAGCGGT	TGCAGGACTAGCTCAAGGTTTTTATGAATCAGAAAATATAACTTTGTAATTAC	11:C>T	11	0.796964	0.97381	0.028571	0.971429	0.02619	0.002381	0.051009	0.05551	0.05326	12.39754	9.26667	1	-	0	-	0	0	0	-	0	-	0	1	0	-	1	-	0	0	0	0	0	0	0	0	0	0	0	0	0	-	0	0	0
27705274|F|0-17:C>G-17:C>G	27705274	TGCAGGACTAGCTCAAGCTTTTTATGAATCAGAAAATATAACTTTGTAATTACAGATCGGAAGAGCGGT	TGCAGGACTAGCTCAAGCTTTTTATGAATCAGAAAATATAACTTTGTAATTAC	17:C>G	17	0.969639	0.217221	0.800391	0.199609	0.782779	0.017613	0.340072	0.31953	0.329801	13.17188	12.39754	1	0	1	0	1	1	1	0	1	0	1	-	1	0	-	0	1	1	1	1	1	1	1	1	1	1	1	1	1	0	1	1	1
27705276|F|0-12:T>G-12:T>G	27705276	TGCAGGACTGACTGAAGATTTTGGCTTATAAAACTATGAAGTTACAGATCGGAAGAGCGGTTCAGCAGG	TGCAGGACTGACTGAAGATTTTGGCTTATAAAACTATGAAGTTAC	12:T>G	12	0.998102	0.960076	0.06654	0.93346	0.039924	0.026616	0.07666	0.124225	0.100442	20.39733	18.4878	1	0	0	0	0	0	0	0	0	0	0	0	0	0	0	0	0	0	0	0	0	0	0	0	0	0	0	0	0	0	0	0	0
27705295|F|0-27:C>T-27:C>T	27705295	TGCAGGAGCAGAGACAGCTACGATGGTCTCTTTACAGATCGGAAGAGCGGTTCAGCAGGAATGCCGAGA	TGCAGGAGCAGAGACAGCTACGATGGTCTCTTTAC	27:C>T	27	1	0.99241	0.00759	0.99241	0.00759	0	0.015065	0.015065	0.015065	22.06129	13.2	1	0	0	0	0	0	0	0	0	0	0	0	0	0	0	0	0	0	0	0	0	0	0	0	0	0	0	0	0	0	0	0	0
27705302|F|0-11:C>A-11:C>A	27705302	TGCAGGAGGAACAAATCTGCCACATTGAGCTTACAGATCGGAAGAGCGGTTCAGCAGGAATGCCGAGAC	TGCAGGAGGAACAAATCTGCCACATTGAGCTTAC	11:C>A	11	0.988615	0.998081	0.011516	0.988484	0.001919	0.009597	0.003831	0.022767	0.013299	10.49353	4.66667	1	0	0	0	0	0	0	0	0	0	0	0	0	0	0	0	0	0	0	0	0	0	0	0	-	0	0	0	0	0	0	0	0
27705310|F|0-48:C>T-48:C>T	27705310	TGCAGGAGGGTTGCCATTAGCCTTGGTGGTTTTGGGTTCTGATTTATCCATTACAGATCGGAAGAGCGG	TGCAGGAGGGTTGCCATTAGCCTTGGTGGTTTTGGGTTCTGATTTATCCATTAC	48:C>T	48	0.840607	0.941309	0.063205	0.936795	0.058691	0.004515	0.110492	0.118421	0.114457	22.82996	25.5	1	0	1	0	1	0	0	0	0	0	1	0	0	0	0	0	0	0	0	0	0	0	0	0	0	1	0	0	1	0	0	0	0
27705326|F|0-10:A>T-10:A>T	27705326	TGCAGGGTAAAGGATTTGAGGATGCTAAACCAGTTATAGCAGCTTTACAGATCGGAAGAGCGGTTCAGC	TGCAGGGTAAAGGATTTGAGGATGCTAAACCAGTTATAGCAGCTTTAC	10:A>T	10	0.250474	0.954545	0.045455	0.954545	0.045455	0	0.086777	0.086777	0.086777	17.33566	11.85714	1	1	-	1	-	0	0	0	0	1	0	-	-	-	-	-	-	-	-	-	-	-	-	0	-	0	0	-	-	1	-	-	-
27705346|F|0-15:C>G-15:C>G	27705346	TGCAGGATCTGTTGACTCCCCCGGCAGCGTGCCATTACAGATCGGAAGAGCGGTTCAGCAGGAATGCCG	TGCAGGATCTGTTGACTCCCCCGGCAGCGTGCCATTAC	15:C>G	15	0.998102	0.007605	0.992395	0.007605	0.992395	0	0.015093	0.015093	0.015093	10.4	10.89806	1	1	1	1	1	1	1	1	1	1	1	1	1	1	1	1	1	1	1	1	1	1	1	1	1	1	1	1	1	1	1	1	1
27705351|F|0-41:A>C-41:A>C	27705351	TGCAGGATGCGGCTGCTGTGAGAGGAAGCCTGGTGGCAATTATTTTTTGGTTTACAGATCGGAAGAGCG	TGCAGGATGCGGCTGCTGTGAGAGGAAGCCTGGTGGCAATTATTTTTTGGTTTAC	41:A>C	41	0.981025	0.998066	0.003868	0.996132	0.001934	0.001934	0.003861	0.007707	0.005784	17.44951	15	1	0	0	0	0	0	0	0	0	0	0	0	0	0	0	0	0	0	0	0	0	0	0	0	0	0	0	0	0	0	0	0	0
27705378|F|0-15:T>C-15:T>C	27705378	TGCAGGCAATATAAATAAAGGTGGCACAGCAGAAACTGAAACTAGCAGGCTTACAGATCGGAAGAGCGG	TGCAGGCAATATAAATAAAGGTGGCACAGCAGAAACTGAAACTAGCAGGCTTAC	15:T>C	15	0.857685	0.99115	0.00885	0.99115	0.00885	0	0.017542	0.017542	0.017542	7.03244	6.4	1	0	0	0	0	0	0	0	0	0	0	0	0	0	0	0	0	0	0	0	-	0	0	0	0	0	0	-	0	0	0	0	0
27705378|F|0-29:C>A-29:C>A	27705378	TGCAGGCAATATAAATAAAGGTGGCACAGCAGAAACTGAAACTAGCAGGCTTACAGATCGGAAGAGCGG	TGCAGGCAATATAAATAAAGGTGGCACAGCAGAAACTGAAACTAGCAGGCTTAC	29:C>A	29	0.97723	0.869903	0.137864	0.862136	0.130097	0.007767	0.226344	0.237715	0.232029	7.03244	6.33735	0.993902	0	0	0	0	0	0	0	0	0	0	0	0	0	0	0	0	0	0	0	1	0	0	0	0	0	0	1	0	0	0	0	0
27705379|F|0-12:T>G-12:T>G	27705379	TGCAGGCAATGCTGATGAAACTAACAAACTTACAGATCGGAAGAGCGGTTCAGCAGGAATGCCGAGACC	TGCAGGCAATGCTGATGAAACTAACAAACTTAC	12:T>G	12	0.914611	0.991701	0.008299	0.991701	0.008299	0	0.01646	0.01646	0.01646	15.90351	15.4	1	0	0	0	0	0	0	0	0	0	0	-	0	0	0	0	0	0	-	-	0	0	0	0	0	0	0	0	0	0	0	0	-
27705398|F|0-17:A>T-17:A>T	27705398	TGCAGTCATCTGCCATTAGCCCAGTTCTGATCCTTTACAGATCGGAAGAGCGGTTCAGCAGGAATGCCG	TGCAGTCATCTGCCATTAGCCCAGTTCTGATCCTTTAC	17:A>T	17	0.998102	0.988593	0.011407	0.988593	0.011407	0	0.022553	0.022553	0.022553	30.3517	36.75	1	0	0	0	0	0	0	0	0	0	0	0	0	0	0	0	0	0	0	0	0	0	0	0	0	0	0	0	0	0	0	0	0
27705400|F|0-27:G>A-27:G>A	27705400	TGCAGGCATGCACGTTTCGTTGTCCCTGCGTGACACTATTACAGATCGGAAGAGCGGTTCAGCAGGAAT	TGCAGGCATGCACGTTTCGTTGTCCCTGCGTGACACTATTAC	27:G>A	27	0.962049	0.95858	0.067061	0.932939	0.04142	0.025641	0.079409	0.125128	0.102268	20.40663	14.17778	0.994444	0	0	0	0	0	0	0	0	0	0	0	0	0	0	0	0	0	0	0	0	0	0	0	0	0	0	0	0	0	0	0	0
27705400|F|0-34:A>C-34:A>C	27705400	TGCAGGCATGCACGTTTCGTTGTCCCTGCGTGACACTATTACAGATCGGAAGAGCGGTTCAGCAGGAAT	TGCAGGCATGCACGTTTCGTTGTCCCTGCGTGACACTATTAC	34:A>C	34	0.962049	0.960552	0.04142	0.95858	0.039448	0.001972	0.075783	0.079409	0.077596	20.33913	19.04167	1	0	0	0	0	0	0	0	0	0	0	0	0	0	0	0	0	0	0	0	0	0	0	0	0	0	0	0	0	0	0	0	0
27705412|F|0-29:C>G-29:C>G	27705412	TGCAGGCCCAGGCCAGTTGACAAAGAATTCTATAATTTTACAGATCGGAAGAGCGGTTCAGCAGGAATG	TGCAGGCCCAGGCCAGTTGACAAAGAATTCTATAATTTTAC	29:C>G	29	1	0.051233	1	0	0.948767	0.051233	0.097217	0	0.048609	27.23333	30.59105	0.994624	1	1	1	1	1	1	1	1	1	1	1	1	1	1	1	1	1	1	1	1	1	1	1	1	1	1	1	1	1	1	1	1
27705414|F|0-28:A>C-28:A>C	27705414	TGCAGGCCCATCTTGAAGTCCTATCTGCATCTTGATTTCTGTTACAGATCGGAAGAGCGGTTCAGCAGG	TGCAGGCCCATCTTGAAGTCCTATCTGCATCTTGATTTCTGTTAC	28:A>C	28	0.988615	0.882917	0.122841	0.877159	0.117083	0.005758	0.206748	0.215502	0.211125	20.16606	19.2027	1	0	0	0	0	0	0	0	0	0	0	0	0	0	0	0	0	0	0	0	0	0	0	0	1	0	0	0	0	0	0	0	1
27705420|F|0-5:G>A-5:G>A	27705420	TGCAGGCCGTGTTTGGATTTCAGGCTAGTAGCTACCTTACAGATCGGAAGAGCGGTTCAGCAGGAATGC	TGCAGGCCGTGTTTGGATTTCAGGCTAGTAGCTACCTTAC	5:G>A	5	0.962049	0.82643	0.226824	0.773176	0.17357	0.053254	0.286887	0.35075	0.318819	10.71079	9.70803	0.988235	0	0	0	0	0	0	0	0	0	-	0	0	0	0	0	0	-	0	1	0	0	0	0	0	-	0	0	2	0	0	-	0
27705422|F|0-17:T>C-17:T>C	27705422	TGCAGGCCTAGAAAACCTGAAAGATATATATCCTGGTCAGATTGGCTGTTACAGATCGGAAGAGCGGTT	TGCAGGCCTAGAAAACCTGAAAGATATATATCCTGGTCAGATTGGCTGTTAC	17:T>C	17	0.990512	0.992337	0.007663	0.992337	0.007663	0	0.015208	0.015208	0.015208	9.47471	8.4	1	0	0	0	0	0	0	0	0	0	0	0	0	0	0	0	0	0	0	0	0	0	0	0	0	0	0	0	0	0	0	0	0
27705431|F|0-32:G>C-32:G>C	27705431	TGCAGGCGCGCACCAAAGAGGCGGTTCGCTGGGTTCCAGAGTTACAGATCGGAAGAGCGGTTCAGCAGG	TGCAGGCGCGCACCAAAGAGGCGGTTCGCTGGGTTCCAGAGTTAC	32:G>C	32	0.988615	0.992322	0.011516	0.988484	0.007678	0.003839	0.015237	0.022767	0.019002	9.27778	10.5	1	0	0	0	0	0	0	0	0	0	0	0	0	1	0	2	0	0	0	0	0	0	0	0	0	0	0	0	0	0	1	0	0
27705446|F|0-5:A>G-5:A>G	27705446	TGCAGACTAGAATGAAATAGCTTTCGATGATCTTCAAGAATGAATTACAGATCGGAAGAGCGGTTCAGC	TGCAGACTAGAATGAAATAGCTTTCGATGATCTTCAAGAATGAATTAC	5:A>G	5	1	0.99241	0.00759	0.99241	0.00759	0	0.015065	0.015065	0.015065	42.32045	37.2	1	0	0	0	0	0	0	0	0	0	0	0	0	0	0	0	0	0	0	0	0	0	0	0	0	0	0	0	0	0	0	0	0
27705450|F|0-6:C>A-6:C>A	27705450	TGCAGGCTATCCCTTAGGATCCCACGATTTCTGAATTCTTACAGATCGGAAGAGCGGTTCAGCAGGAAT	TGCAGGCTATCCCTTAGGATCCCACGATTTCTGAATTCTTAC	6:C>A	6	0.998102	0.009506	0.992395	0.007605	0.990494	0.001901	0.018831	0.015093	0.016962	18.33333	20.86613	1	1	1	1	1	1	1	1	1	1	1	1	1	1	1	1	1	1	1	1	1	1	1	1	1	1	1	1	1	1	1	1	1
27705473|F|0-14:T>C-14:T>C	27705473	TGCAGGGTTTAGGATGCTAATTTACTGCTGAATTCACTTTACAGATCGGAAGAGCGGTTCAGCAGGAAT	TGCAGGGTTTAGGATGCTAATTTACTGCTGAATTCACTTTAC	14:T>C	14	0.998102	1	0.007605	0.992395	0	0.007605	0	0.015093	0.007547	29.2448	29.8	1	0	0	0	0	0	0	0	0	0	0	0	0	0	0	0	0	0	0	0	0	0	0	0	0	0	0	0	0	0	0	0	0
27705479|F|0-25:T>G-25:T>G	27705479	TGCAGGGAAAGATTCCAGTAGGTCTTGGTCACTTACAGATCGGAAGAGCGGTTCAGCAGGAATGCCGAG	TGCAGGGAAAGATTCCAGTAGGTCTTGGTCACTTAC	25:T>G	25	0.996205	0.992381	0.007619	0.992381	0.007619	0	0.015122	0.015122	0.015122	13.54531	12.6	1	0	0	0	0	0	0	0	0	0	0	0	0	0	0	0	0	0	0	0	0	0	0	0	0	0	0	0	0	0	0	0	0
27705491|F|0-15:G>T-15:G>T	27705491	TGCAGGGAATGAAAAGACGATATTATTAGTTGTCTGATTTACAGATCGGAAGAGCGGTTCAGCAGGAAT	TGCAGGGAATGAAAAGACGATATTATTAGTTGTCTGATTTAC	15:G>T	15	0.975332	0.007782	0.992218	0.007782	0.992218	0	0.015443	0.015443	0.015443	14.2	12.46854	1	1	1	1	1	1	1	1	1	1	1	1	1	1	1	1	1	1	-	1	1	1	1	1	1	1	1	1	1	1	1	1	-
27705494|F|0-26:G>A-26:G>A	27705494	TGCAGGGAATGCTCCAAATTCACCATGTTTACAGATCGGAAGAGCGGTTCAGCAGGAATGCCGAGACCG	TGCAGGGAATGCTCCAAATTCACCATGTTTAC	26:G>A	26	0.979127	0.137597	0.887597	0.112403	0.862403	0.025194	0.237328	0.199537	0.218433	5.36709	13.8582	0.988506	1	1	1	1	1	1	1	1	1	1	1	1	-	1	-	1	1	-	1	1	1	1	0	0	1	1	1	1	1	-	1	0
27705547|F|0-9:T>C-9:T>C	27705547	TGCAGGAGGTACTGCACCAGGATGTTGCATTTGTTCCCTTGGATTACAGATCGGAAGAGCGGTTCAGCA	TGCAGGAGGTACTGCACCAGGATGTTGCATTTGTTCCCTTGGATTAC	9:T>C	9	1	0.339658	0.669829	0.330171	0.660342	0.009488	0.448581	0.442316	0.445449	20.23671	18.98109	1	1	0	1	0	1	1	0	1	1	1	1	1	0	0	0	1	0	0	1	1	1	0	1	0	1	1	1	0	1	0	0	0
27705548|F|0-13:A>C-13:A>C	27705548	TGCAGGGGGTGGGATCCCTTGTTACAGATCGGAAGAGCGGTTCAGCAGGAATGCCGAGACCGATCTCGT	TGCAGGGGGTGGGATCCCTTGTTAC	13:A>C	13	1	0.842505	0.166983	0.833017	0.157495	0.009488	0.265381	0.278199	0.27179	12.04183	11.82353	0.994382	0	0	0	0	0	0	1	0	0	1	1	0	0	0	0	0	0	1	0	0	0	0	0	0	1	0	0	0	0	0	0	1
27705605|F|0-10:G>A-10:G>A	27705605	TGCAGGATTTGGGGAGGGTCAAATTGCATCCAGCTTTACAGATCGGAAGAGCGGTTCAGCAGGAATGCC	TGCAGGATTTGGGGAGGGTCAAATTGCATCCAGCTTTAC	10:G>A	10	1	0.986717	0.026565	0.973435	0.013283	0.013283	0.026213	0.051719	0.038966	16.6878	13.88889	1	0	0	0	0	0	0	0	0	0	0	1	0	0	0	0	0	0	0	0	0	0	0	0	0	0	0	0	0	0	0	0	0
27705619|F|0-44:A>C-44:A>C	27705619	TGCAGGTAATTATAAACTTCCTCAGTAAATGGGTAGCAGTTACAAAGTAAGTTACAGATCGGAAGAGCG	TGCAGGTAATTATAAACTTCCTCAGTAAATGGGTAGCAGTTACAAAGTAAGTTAC	44:A>C	44	1	0.00759	0.99241	0.00759	0.99241	0	0.015065	0.015065	0.015065	27.6	22.54106	1	1	1	1	1	1	1	1	1	1	1	1	1	1	1	1	1	1	1	1	1	1	1	1	1	1	1	1	1	1	1	1	1
27705620|F|0-32:C>A-32:C>A	27705620	TGCAGGTATATATCCTTTATAATGGTCATCTGCTTCAAGTTCTTGACTGTTTTACAGATCGGAAGAGCG	TGCAGGTATATATCCTTTATAATGGTCATCTGCTTCAAGTTCTTGACTGTTTTAC	32:C>A	32	1	0.990512	0.011385	0.988615	0.009488	0.001898	0.018795	0.022511	0.020653	28.76575	25.875	1	0	0	0	0	0	0	0	0	0	0	0	0	0	0	0	0	0	0	0	0	0	0	0	0	0	0	0	0	0	0	0	0
27705638|F|0-19:G>T-19:G>T	27705638	TGCAGGTAGTTAAATTGATGCTGTTCAACTTCGTTTCTATCCTTTTACAGATCGGAAGAGCGGTTCAGC	TGCAGGTAGTTAAATTGATGCTGTTCAACTTCGTTTCTATCCTTTTAC	19:G>T	19	0.973435	0.007797	0.992203	0.007797	0.992203	0	0.015473	0.015473	0.015473	10	9.93367	1	1	-	1	1	1	1	1	1	1	1	1	1	1	1	1	1	1	1	1	1	1	1	1	1	1	1	1	1	1	1	1	1
27705642|F|0-9:A>C-9:A>C	27705642	TGCAGGTATACGTCAGCTTTTACAGATCGGAAGAGCGGTTCAGCAGGAATGCCGAGACCGATCTCGTAT	TGCAGGTATACGTCAGCTTTTAC	9:A>C	9	0.449715	0.978903	0.059072	0.940928	0.021097	0.037975	0.041304	0.111165	0.076234	6.25385	5.78571	0.980769	-	0	-	-	0	-	0	-	-	-	-	-	-	0	0	-	-	-	0	0	0	0	0	-	-	-	0	-	0	0	0	0
27705670|F|0-15:G>C-15:G>C	27705670	TGCAGGTCTGATGAAGGGGAAGTGGAAGCTACTGGGACTTACAGATCGGAAGAGCGGTTCAGCAGGAAT	TGCAGGTCTGATGAAGGGGAAGTGGAAGCTACTGGGACTTAC	15:G>C	15	0.986717	0.992308	0.007692	0.992308	0.007692	0	0.015266	0.015266	0.015266	11.62582	10.6	1	0	0	0	0	0	0	0	0	0	0	0	0	0	0	0	0	0	0	0	0	0	0	0	0	0	0	0	0	0	-	0	0
27705671|F|0-12:G>T-12:G>T	27705671	TGCAGGTCTGTCGTATGACCTGTTATGATGTATGGATGTTGGGAATTACAGATCGGAAGAGCGGTTCAG	TGCAGGTCTGTCGTATGACCTGTTATGATGTATGGATGTTGGGAATTAC	12:G>T	12	0.952562	0.99004	0.00996	0.99004	0.00996	0	0.019722	0.019722	0.019722	18.27119	14.8	1	0	0	0	0	0	0	0	0	0	0	0	0	0	0	0	0	0	0	0	0	0	0	0	0	0	0	0	0	0	0	0	0
27705671|F|0-21:G>T-21:G>T	27705671	TGCAGGTCTGTCGTATGACCTGTTATGATGTATGGATGTTGGGAATTACAGATCGGAAGAGCGGTTCAG	TGCAGGTCTGTCGTATGACCTGTTATGATGTATGGATGTTGGGAATTAC	21:G>T	21	0.988615	0.952015	0.078695	0.921305	0.047985	0.03071	0.091364	0.145004	0.118184	18.30051	12.5	1	0	0	0	0	0	0	0	0	0	0	0	0	0	0	0	0	0	0	0	0	0	0	0	0	0	0	0	0	0	0	0	0
27705727|F|0-27:T>A-27:T>A	27705727	TGCAGGTTAAGACTTCTTGTAGATCAATGTCACTAAACCTTTCTGCATCATTTATTACAGATCGGAAGA	TGCAGGTTAAGACTTCTTGTAGATCAATGTCACTAAACCTTTCTGCATCATTTATTAC	27:T>A	27	0.863378	0.991209	0.015385	0.984615	0.008791	0.006593	0.017428	0.030296	0.023862	9.30712	6.125	1	0	0	0	0	-	0	0	0	0	0	0	0	0	0	0	0	0	0	-	0	-	0	0	0	0	0	0	0	0	0	0	0
27705727|F|0-36:A>G-36:A>G	27705727	TGCAGGTTAAGACTTCTTGTAGATCAATGTCACTAAACCTTTCTGCATCATTTATTACAGATCGGAAGA	TGCAGGTTAAGACTTCTTGTAGATCAATGTCACTAAACCTTTCTGCATCATTTATTAC	36:A>G	36	0.969639	0.882583	0.142857	0.857143	0.117417	0.02544	0.20726	0.244898	0.226079	9.30712	7.16867	0.982558	0	0	0	0	-	0	0	0	0	0	0	0	0	2	0	0	0	0	1	0	1	0	0	0	0	0	0	2	0	0	0	0
27705769|F|0-16:T>A-16:T>A	27705769	TGCAGGTTGTGGAAGCTTGCTGGAAATTGCAGGGCAGAAGTTACAGATCGGAAGAGCGGTTCAGCAGGA	TGCAGGTTGTGGAAGCTTGCTGGAAATTGCAGGGCAGAAGTTAC	16:T>A	16	1	0.99241	0.00759	0.99241	0.00759	0	0.015065	0.015065	0.015065	22.62158	23	1	0	0	0	0	0	0	0	0	0	0	0	0	0	0	0	0	0	0	0	0	0	0	0	0	0	0	0	0	0	0	0	0
27705775|F|0-13:C>G-13:C>G	27705775	TGCAGGTTTCACACGAAACCTATTTACAGATCGGAAGAGCGGTTCAGCAGGAATGCCGAGACCGATCTC	TGCAGGTTTCACACGAAACCTATTTAC	13:C>G	13	0.98482	0.992293	0.007707	0.992293	0.007707	0	0.015295	0.015295	0.015295	16.60656	12.4	1	0	0	0	0	0	0	0	0	0	0	0	0	0	0	0	0	0	0	0	0	0	0	0	0	0	0	0	0	0	0	0	0
27705787|F|0-13:T>A-13:T>A	27705787	TGCAGGTTTGCTTTCTTTTGAGCGATGGGGTTTATTGTTCTTGCTTATATGATTACAGATCGGAAGAGC	TGCAGGTTTGCTTTCTTTTGAGCGATGGGGTTTATTGTTCTTGCTTATATGATTAC	13:T>A	13	1	0.99241	0.00759	0.99241	0.00759	0	0.015065	0.015065	0.015065	22.04831	23.2	1	0	0	0	0	0	0	0	0	0	0	0	0	0	0	0	0	0	0	0	0	0	0	0	0	0	0	0	0	0	0	0	0
27705813|F|0-9:A>T-9:A>T	27705813	TGCAGTAACAAGTGCCTTACTCATAAGCGCAACCCTTACAGATCGGAAGAGCGGTTCAGCAGGAATGCC	TGCAGTAACAAGTGCCTTACTCATAAGCGCAACCCTTAC	9:A>T	9	1	1	0.148008	0.851992	0	0.148008	0	0.252203	0.126101	20.90735	9.6087	1	0	0	0	0	0	0	0	0	0	0	0	0	0	0	0	0	0	0	0	2	0	0	0	0	0	0	2	0	0	0	0	0
27705915|F|0-49:G>C-49:G>C	27705915	TGCAGTAGAGAAGAAAATTTCAATATCAACAGACGTTATAATGAATTATGCATGGAATTACAGATCGGA	TGCAGTAGAGAAGAAAATTTCAATATCAACAGACGTTATAATGAATTATGCATGGAATTAC	49:G>C	49	0.948767	0.992	0.008	0.992	0.008	0	0.015872	0.015872	0.015872	16.56803	14	1	0	0	0	0	0	0	0	-	0	0	0	0	0	-	-	0	0	0	0	0	0	0	0	0	0	0	0	0	0	-	0	0
27705959|F|0-14:G>C-14:G>C	27705959	TGCAGTATAACCGCGTCACTACTTGTTCACCTTTACAGATCGGAAGAGCGGTTCAGCAGGAATGCCGAG	TGCAGTATAACCGCGTCACTACTTGTTCACCTTTAC	14:G>C	14	0.99241	0.007648	0.992352	0.007648	0.992352	0	0.015179	0.015179	0.015179	9	13.04886	1	1	1	1	1	1	1	1	1	1	1	1	1	1	1	1	1	1	1	1	1	1	1	1	1	1	1	1	1	1	1	1	1
27706007|F|0-43:A>G-43:A>G	27706007	TGCAGTCAAGACCTCTAACATGTTAGGGTTTTATTGAAATACCAATGCAGTTTTTACAGATCGGAAGAG	TGCAGTCAAGACCTCTAACATGTTAGGGTTTTATTGAAATACCAATGCAGTTTTTAC	43:A>G	43	1	0.009488	0.990512	0.009488	0.990512	0	0.018795	0.018795	0.018795	32.6	26.52657	1	1	1	1	1	1	1	0	1	1	1	1	1	0	1	0	1	1	1	1	1	1	1	1	1	1	1	1	1	1	1	1	1
27706039|F|0-22:A>T-22:A>T	27706039	TGCAGTCATCCTGATATCCTGTATCTGCCATTTGGTGTTTTACAGATCGGAAGAGCGGTTCAGCAGGAA	TGCAGTCATCCTGATATCCTGTATCTGCCATTTGGTGTTTTAC	22:A>T	22	1	0.998102	0.003795	0.996205	0.001898	0.001898	0.003788	0.007561	0.005675	42.8448	27.33333	1	0	0	0	0	0	0	0	0	0	0	0	0	0	0	0	0	0	0	0	0	0	0	0	0	0	0	0	0	0	0	0	0
27706101|F|0-21:T>G-21:T>G	27706101	TGCAGTCTCTCTCTGTCTCTCTCTTTTACAGATCGGAAGAGCGGTTCAGCAGGAATGCCGAGACCGATC	TGCAGTCTCTCTCTGTCTCTCTCTTTTAC	21:T>G	21	0.71537	0.490716	0.538462	0.461538	0.509284	0.029178	0.499828	0.497041	0.498435	19.88839	15.73617	1	0	1	0	1	1	1	-	-	0	-	-	0	1	0	1	0	-	0	-	0	0	-	-	-	-	1	0	1	0	-	-	-
27706127|F|0-45:G>T-45:G>T	27706127	TGCAGTCTTTGGATCATATAACTATTCTCACAGCAATGATTGAGAGAATTACAGATCGGAAGAGCGGTT	TGCAGTCTTTGGATCATATAACTATTCTCACAGCAATGATTGAGAGAATTAC	45:G>T	45	1	0.99241	0.00759	0.99241	0.00759	0	0.015065	0.015065	0.015065	27.84863	20.2	1	0	0	0	0	0	0	0	0	0	0	0	0	0	0	0	0	0	0	0	0	0	0	0	0	0	0	0	0	0	0	0	0
27706129|F|0-5:T>A-5:T>A	27706129	TGCAGTCTTTTGGGCTTCTGTGTTCTGAAGTTTCTTCTTTTGAGCCATTACAGATCGGAAGAGCGGTTC	TGCAGTCTTTTGGGCTTCTGTGTTCTGAAGTTTCTTCTTTTGAGCCATTAC	5:T>A	5	0.996205	0.988571	0.011429	0.988571	0.011429	0	0.022596	0.022596	0.022596	15.11831	22.83333	1	0	0	0	0	0	0	0	0	0	0	0	0	0	0	0	0	1	0	0	0	0	1	0	0	0	0	0	0	0	0	1	0
27706144|F|0-45:C>T-45:C>T	27706144	TGCAGTGAAATATCTTGGTTAGATATGGCAGAAATAGCAACCATCCATTTCTTTTACAGATCGGAAGAG	TGCAGTGAAATATCTTGGTTAGATATGGCAGAAATAGCAACCATCCATTTCTTTTAC	45:C>T	45	1	0.223909	0.796964	0.203036	0.776091	0.020873	0.347547	0.323625	0.335586	32.60839	30.98788	1	1	1	1	1	1	1	1	1	1	0	1	0	1	1	1	0	1	1	1	0	1	1	2	1	0	1	0	1	1	1	1	1
27706149|F|0-17:A>T-17:A>T	27706149	TGCAGTGATGGTAAAACAGAAAACCTTTTACAGATCGGAAGAGCGGTTCAGCAGGAATGCCGAGACCGA	TGCAGTGATGGTAAAACAGAAAACCTTTTAC	17:A>T	17	0.971537	0.908203	0.121094	0.878906	0.091797	0.029297	0.16674	0.21286	0.1898	51.29927	39.26582	1	0	0	0	0	0	0	0	0	0	0	0	0	0	0	0	0	0	0	0	0	0	0	0	0	0	0	0	0	0	0	0	0
27706149|F|0-8:T>G-8:T>G	27706149	TGCAGTGATGGTAAAACAGAAAACCTTTTACAGATCGGAAGAGCGGTTCAGCAGGAATGCCGAGACCGA	TGCAGTGATGGTAAAACAGAAAACCTTTTAC	8:T>G	8	0.891841	0.991489	0.010638	0.989362	0.008511	0.002128	0.016876	0.02105	0.018963	51.20765	43.33333	1	0	0	0	0	0	0	0	0	0	0	0	0	0	0	0	0	0	0	0	0	0	0	0	0	0	0	0	0	0	0	0	0
27706241|F|0-28:T>C-28:T>C	27706241	TGCAGTGGATATATGTCTCCGGAGTATGTGTTACAGATCGGAAGAGCGGTTCAGCAGGAATGCCGAGAC	TGCAGTGGATATATGTCTCCGGAGTATGTGTTAC	28:T>C	28	0.996205	0.361905	0.674286	0.325714	0.638095	0.03619	0.461859	0.439249	0.450554	21.66364	19.99061	1	1	1	1	1	1	0	0	0	1	1	0	1	1	0	1	1	1	1	1	1	0	1	0	0	1	1	1	1	1	1	1	0
27706314|F|0-8:T>G-8:T>G	27706314	TGCAGTGTTCACTCATTCTGTAAAAATTAGGCAGCATTTACAGATCGGAAGAGCGGTTCAGCAGGAATG	TGCAGTGTTCACTCATTCTGTAAAAATTAGGCAGCATTTAC	8:T>G	8	0.998102	0.520913	0.515209	0.484791	0.479087	0.036122	0.499125	0.499537	0.499331	17.40061	16.45597	1	0	1	0	1	0	1	0	0	0	1	0	0	1	0	1	0	0	1	0	1	0	0	0	1	1	0	1	1	0	1	0	1
27706317|F|0-42:T>A-42:T>A	27706317	TGCAGTGTGTATCAGACCATGATGATACTGATTAGTTCTGACTGTCCAATTGTTACAGATCGGAAGAGC	TGCAGTGTGTATCAGACCATGATGATACTGATTAGTTCTGACTGTCCAATTGTTAC	42:T>A	42	0.994307	0.990458	0.01145	0.98855	0.009542	0.001908	0.018902	0.022639	0.02077	19.58862	22.5	1	0	0	0	0	0	0	0	0	0	0	0	0	0	0	0	0	0	0	0	0	0	0	0	0	0	0	0	0	0	0	0	0
27706324|F|0-19:T>A-19:T>A	27706324	TGCAGTGTTGACGTGTGCCTCTGAGGAAAATCTTTACAGATCGGAAGAGCGGTTCAGCAGGAATGCCGA	TGCAGTGTTGACGTGTGCCTCTGAGGAAAATCTTTAC	19:T>A	19	1	0.00759	0.99241	0.00759	0.99241	0	0.015065	0.015065	0.015065	46.2	54.75684	1	1	1	1	1	1	1	1	1	1	1	1	1	1	1	1	1	1	1	1	1	1	1	1	1	1	1	1	1	1	1	1	1
27706325|F|0-15:A>G-15:A>G	27706325	TGCAGTGTTGCTGTTAGTGATATTATGTTTGCAAGTGCTTACAGATCGGAAGAGCGGTTCAGCAGGAAT	TGCAGTGTTGCTGTTAGTGATATTATGTTTGCAAGTGCTTAC	15:A>G	15	0.960152	0.936759	0.081028	0.918972	0.063241	0.017787	0.118483	0.148924	0.133704	13.98384	11.57692	1	0	-	0	-	0	0	0	0	0	0	-	0	0	0	0	0	0	0	0	0	0	0	0	0	0	0	0	-	0	0	0	0
27706345|F|0-48:T>G-48:T>G	27706345	TGCAGTTACATGAATTTCTTCTAGTGTCTATTTTGTTATCTGTCTACTTTTTACAGATCGGAAGAGCGG	TGCAGTTACATGAATTTCTTCTAGTGTCTATTTTGTTATCTGTCTACTTTTTAC	48:T>G	48	0.994307	0.80916	0.221374	0.778626	0.19084	0.030534	0.30884	0.344735	0.326787	28.88645	16.2695	1	0	0	0	0	0	0	0	0	0	1	0	0	0	1	0	0	0	0	0	0	1	0	1	0	1	0	0	0	0	0	0	0
27706353|F|0-6:T>G-6:T>G	27706353	TGCAGTTACTTCTCTTCATCTGGATTTTTACAGATCGGAAGAGCGGTTCAGCAGGAATGCCGAGACCGA	TGCAGTTACTTCTCTTCATCTGGATTTTTAC	6:T>G	6	0.994307	0.007634	0.992366	0.007634	0.992366	0	0.015151	0.015151	0.015151	22.8	19.42857	1	1	1	1	1	1	1	1	1	1	1	1	1	1	1	1	1	1	1	1	1	1	1	1	1	1	1	1	1	1	1	1	1
27706363|F|0-24:T>C-24:T>C	27706363	TGCAGTTAGGGTTTTTGTTGAAACTTTACAGATCGGAAGAGCGGTTCAGCAGGAATGCCGAGACCGATC	TGCAGTTAGGGTTTTTGTTGAAACTTTAC	24:T>C	24	0.986717	0.569231	0.513462	0.486538	0.430769	0.082692	0.490414	0.499638	0.495026	25	17.12338	0.983146	0	0	0	0	1	1	1	1	0	0	1	0	0	0	0	0	0	0	0	0	1	1	0	0	0	1	0	0	0	0	0	0
27706368|F|0-11:G>A-11:G>A	27706368	TGCAGTTGGTGGGAGTAATTCAAATAAAATCAAGAAATCAACATGCATTGATTACAGATCGGAAGAGCG	TGCAGTTGGTGGGAGTAATTCAAATAAAATCAAGAAATCAACATGCATTGATTAC	11:G>A	11	0.996205	0.931429	0.08	0.92	0.068571	0.011429	0.127739	0.1472	0.137469	24.77873	24.02128	0.994624	0	0	0	0	0	0	0	0	0	0	0	0	0	0	0	0	0	0	0	0	0	0	0	0	0	0	0	0	0	0	0	0
27706375|F|0-16:G>A-16:G>A	27706375	TGCAGTTATCATCCCCGAATTTCTAGAGTGAATATTGTTACAGATCGGAAGAGCGGTTCAGCAGGAATG	TGCAGTTATCATCCCCGAATTTCTAGAGTGAATATTGTTAC	16:G>A	16	0.969639	0.968689	0.054795	0.945205	0.031311	0.023483	0.060662	0.103584	0.082123	27.84327	21.35294	1	0	0	0	0	0	0	0	0	0	0	0	-	0	0	0	-	0	0	0	0	0	0	0	0	0	0	0	0	0	0	0	0
27706375|F|0-26:A>G-26:A>G	27706375	TGCAGTTATCATCCCCGAATTTCTAGAGTGAATATTGTTACAGATCGGAAGAGCGGTTCAGCAGGAATG	TGCAGTTATCATCCCCGAATTTCTAGAGTGAATATTGTTAC	26:A>G	26	0.969639	0.968689	0.046967	0.953033	0.031311	0.015656	0.060662	0.089522	0.075092	27.84327	24.96667	0.994505	0	0	0	0	0	0	0	0	0	0	0	1	0	0	0	1	0	0	0	0	0	0	0	0	0	0	0	0	0	0	0	0
27706377|F|0-45:T>A-45:T>A	27706377	TGCAGTTATCTTTCCAGTATGGTAGATTTTTTTGGCATTTAGTTTTTTTACAGATCGGAAGAGCGGTTC	TGCAGTTATCTTTCCAGTATGGTAGATTTTTTTGGCATTTAGTTTTTTTAC	45:T>A	45	0.99241	0.978967	0.042065	0.957935	0.021033	0.021033	0.04118	0.080591	0.060886	29.90445	18.625	1	0	0	0	0	0	0	0	0	0	0	0	0	0	0	0	0	0	0	0	0	0	0	0	0	0	0	0	0	0	0	0	0
27706391|F|0-40:T>A-40:T>A	27706391	TGCAGTTCAAGTAACAAAGCATATTTACATGGCACTCATATATGCGTATGTTACAGATCGGAAGAGCGG	TGCAGTTCAAGTAACAAAGCATATTTACATGGCACTCATATATGCGTATGTTAC	40:T>A	40	0.998102	1	0.275665	0.724335	0	0.275665	0	0.399348	0.199674	38.4336	21.18935	1	0	0	0	0	0	0	0	2	0	2	0	0	0	0	0	0	0	0	0	0	2	0	2	0	2	0	0	0	0	0	0	0
27706425|F|0-49:G>A-49:G>A	27706425	TGCAGTTCCTGTATTGAGTTAGGTAACCCTACCAATCCTGTACAAGCATGGAGCCTTACAGATCGGAAG	TGCAGTTCCTGTATTGAGTTAGGTAACCCTACCAATCCTGTACAAGCATGGAGCCTTAC	49:G>A	49	0.996205	0.992381	0.015238	0.984762	0.007619	0.007619	0.015122	0.030012	0.022567	12.65105	8.125	1	0	0	0	0	0	0	0	0	0	0	0	0	0	0	0	0	0	0	0	0	0	0	0	0	0	0	0	0	0	0	0	0
27706455|F|0-42:A>G-42:A>G	27706455	TGCAGTTCTTCCCAAAGTTTTTCATAACTGCATGTGTAGAATATCTTTATGGTTCCTTACAGATCGGAA	TGCAGTTCTTCCCAAAGTTTTTCATAACTGCATGTGTAGAATATCTTTATGGTTCCTTAC	42:A>G	42	0.99241	0.992352	0.013384	0.986616	0.007648	0.005736	0.015179	0.02641	0.020795	11.03915	9.5	1	0	0	0	0	0	0	0	0	0	0	0	0	0	0	0	0	0	0	0	0	0	0	0	0	0	0	0	0	0	0	0	0
27706457|F|0-19:G>T-19:G>T	27706457	TGCAGTTCTTCGATCTCTGGCTGATGAGCGTGTTGCTCTTACAGATCGGAAGAGCGGTTCAGCAGGAAT	TGCAGTTCTTCGATCTCTGGCTGATGAGCGTGTTGCTCTTAC	19:G>T	19	0.98482	1	0.001927	0.998073	0	0.001927	0	0.003846	0.001923	9.87805	3	1	0	0	0	0	0	0	0	0	0	0	2	0	0	0	0	0	0	0	0	0	0	0	0	0	0	0	0	0	0	0	0	0
27706469|F|0-18:C>T-18:C>T	27706469	TGCAGTTGAACAAGGTTGCGTTATTTCAGTTTCAACTGAAACCAACATACTTGTTTACAGATCGGAAGA	TGCAGTTGAACAAGGTTGCGTTATTTCAGTTTCAACTGAAACCAACATACTTGTTTAC	18:C>T	18	0.971537	0.828125	0.205078	0.794922	0.171875	0.033203	0.284668	0.326042	0.305355	23.85098	20.31092	1	0	0	0	0	0	0	1	0	0	0	0	0	0	0	0	0	0	0	0	0	0	0	0	0	0	0	0	0	0	0	0	0
27706501|F|0-35:G>A-35:G>A	27706501	TGCAGTTGCGAAAAATCAAAACCATCCAAAACCCAGATCAATCTCCTCAATTACAGATCGGAAGAGCGG	TGCAGTTGCGAAAAATCAAAACCATCCAAAACCCAGATCAATCTCCTCAATTAC	35:G>A	35	0.998102	0.992395	0.019011	0.980989	0.007605	0.011407	0.015093	0.0373	0.026197	19.50968	8.36364	1	0	0	0	0	0	0	0	0	0	0	2	0	0	0	0	0	0	0	0	0	0	0	0	0	0	0	0	0	0	0	0	0
27706504|F|0-34:C>T-34:C>T	27706504	TGCAGTTGCTCCAACTCCATCTTACTGCTGCTTTCTGATAAGCTGAAGACTTACAGATCGGAAGAGCGG	TGCAGTTGCTCCAACTCCATCTTACTGCTGCTTTCTGATAAGCTGAAGACTTAC	34:C>T	34	0.71537	0.98939	0.01061	0.98939	0.01061	0	0.020995	0.020995	0.020995	13.78211	14.6	1	0	0	0	0	0	0	0	-	0	0	0	0	0	0	0	0	-	0	0	0	-	-	0	-	0	0	0	0	0	0	-	0
27706504|F|0-49:C>T-49:C>T	27706504	TGCAGTTGCTCCAACTCCATCTTACTGCTGCTTTCTGATAAGCTGAAGACTTACAGATCGGAAGAGCGG	TGCAGTTGCTCCAACTCCATCTTACTGCTGCTTTCTGATAAGCTGAAGACTTAC	49:C>T	49	0.988615	0.685221	0.347409	0.652591	0.314779	0.03263	0.431387	0.453432	0.442409	14.30072	20.99091	0.994565	0	0	0	0	0	0	0	1	0	0	0	0	2	0	0	0	1	0	0	0	1	1	1	1	0	0	0	0	0	0	1	0
27706506|F|0-30:C>T-30:C>T	27706506	TGCAGTTGCTCTTTTCATTCTTCTTGGTGGCCAAAGCCTTACAGATCGGAAGAGCGGTTCAGCAGGAAT	TGCAGTTGCTCTTTTCATTCTTCTTGGTGGCCAAAGCCTTAC	30:C>T	30	1	0.971537	0.032258	0.967742	0.028463	0.003795	0.055306	0.062435	0.05887	20.21582	19.71429	1	0	0	0	0	0	0	0	0	0	0	1	0	0	0	0	0	0	0	0	0	0	0	0	0	0	0	0	0	0	0	0	0
27706519|F|0-11:G>A-11:G>A	27706519	TGCAGTTGGATGCATTGCAATACCATCAATCTTACAGATCGGAAGAGCGGTTCAGCAGGAATGCCGAGA	TGCAGTTGGATGCATTGCAATACCATCAATCTTAC	11:G>A	11	0.998102	1	0.003802	0.996198	0	0.003802	0	0.007576	0.003788	16.72742	22.5	1	0	0	0	0	0	0	0	0	0	0	0	0	2	0	2	0	0	0	0	0	0	0	0	0	0	0	0	0	0	0	0	0
27706523|F|0-12:C>T-12:C>T	27706523	TGCAGTTGGCTTCTGACCTGAAATTACAGATCGGAAGAGCGGTTCAGCAGGAATGCCGAGACCGATCTC	TGCAGTTGGCTTCTGACCTGAAATTAC	12:C>T	12	0.962049	0.99211	0.00789	0.99211	0.00789	0	0.015655	0.015655	0.015655	13.40772	10.4	1	0	0	0	0	0	0	0	0	0	0	0	0	0	0	0	0	-	0	0	0	0	-	0	0	0	0	0	0	0	0	-	0
27706546|F|0-23:C>T-23:C>T	27706546	TGCAGTTGTAATTTTGTGTTGTTCTGGGTTCTAATTTTACAGATCGGAAGAGCGGTTCAGCAGGAATGC	TGCAGTTGTAATTTTGTGTTGTTCTGGGTTCTAATTTTAC	23:C>T	23	1	0.009488	1	0	0.990512	0.009488	0.018795	0	0.009398	28	26.1456	1	1	1	1	1	1	1	1	1	1	1	1	1	1	1	1	1	1	1	1	1	1	1	1	1	1	1	1	1	1	1	1	1
27706559|F|0-19:C>T-19:C>T	27706559	TGCAGTTGTTGTGGAAGATCGGCAAGAGAGTTTTCCTTTTTACAGATCGGAAGAGCGGTTCAGCAGGAA	TGCAGTTGTTGTGGAAGATCGGCAAGAGAGTTTTCCTTTTTAC	19:C>T	19	0.994307	0.322519	0.708015	0.291985	0.677481	0.030534	0.437001	0.413459	0.42523	29.725	27.90045	1	1	0	1	0	1	1	0	1	1	0	0	1	1	1	1	1	1	1	1	1	1	1	1	0	0	1	1	0	1	1	1	0
27706562|F|0-8:A>T-8:A>T	27706562	TGCAGTTTACAAATGTTCAAATTTGGATTACAGATCGGAAGAGCGGTTCAGCAGGAATGCCGAGACCGA	TGCAGTTTACAAATGTTCAAATTTGGATTAC	8:A>T	8	0.990512	0.992337	0.105364	0.894636	0.007663	0.097701	0.015208	0.188525	0.101867	24.29153	15.19048	0.994505	0	0	0	0	0	0	0	0	0	0	0	0	0	0	0	0	0	0	0	0	0	0	0	0	0	0	0	0	0	0	0	0
27706584|F|0-23:G>A-23:G>A	27706584	TGCAGTTTCAGCTTCATCATAATGACGATATAATGGTTGCATTACAGATCGGAAGAGCGGTTCAGCAGG	TGCAGTTTCAGCTTCATCATAATGACGATATAATGGTTGCATTAC	23:G>A	23	0.996205	1	0.007619	0.992381	0	0.007619	0	0.015122	0.007561	21.57945	17.2	1	0	0	0	0	0	0	0	0	0	0	0	0	0	0	0	0	0	0	0	0	0	0	0	0	0	0	0	0	0	0	0	0
27706598|F|0-52:G>A-52:G>A	27706598	TGCAGTTTCTTAGAATAAAGTAGAAGGCAAGGAGGGAAGAGAAAGCAGCTCAGCAGATTACAGATCGGA	TGCAGTTTCTTAGAATAAAGTAGAAGGCAAGGAGGGAAGAGAAAGCAGCTCAGCAGATTAC	52:G>A	52	0.56926	0.986667	0.013333	0.986667	0.013333	0	0.026311	0.026311	0.026311	18.72034	25.8	1	-	0	-	-	-	-	-	-	-	-	0	0	-	-	-	0	-	-	-	0	-	-	-	-	-	-	0	0	-	-	-	0
27706613|F|0-36:T>C-36:T>C	27706613	TGCAGTTTGGCCTTTCTTTGCTTTCTTCTTCAAGCTTGCCACTGACTCCAGCATGAGATCGGAAGAGCG	TGCAGTTTGGCCTTTCTTTGCTTTCTTCTTCAAGCTTGCCACTGACTCCAGCATGAGATCGGAAGAGCG	36:T>C	36	0.286528	0.860927	0.516556	0.483444	0.139073	0.377483	0.239463	0.499452	0.369457	5.91538	4.5641	1	0	0	0	0	2	1	2	1	0	0	2	0	2	0	2	2	2	1	1	0	2	1	0	2	0	0	0	2	2	2	0	2
27706687|F|0-36:A>T-36:A>T	27706687	TGCAGAGGGAAAAAGGGCACAAGTCAAGTCTCTCACACACTATTGTGCAATTTACAGATCGGAAGAGCG	TGCAGAGGGAAAAAGGGCACAAGTCAAGTCTCTCACACACTATTGTGCAATTTAC	36:A>T	36	0.965844	0.994106	0.007859	0.992141	0.005894	0.001965	0.011718	0.015594	0.013656	19.98	19.8	1	0	0	0	0	0	0	0	0	0	0	-	0	0	0	0	0	0	0	0	0	0	0	0	0	0	0	0	0	0	0	0	0
27706687|F|0-9:A>G-9:A>G	27706687	TGCAGAGGGAAAAAGGGCACAAGTCAAGTCTCTCACACACTATTGTGCAATTTACAGATCGGAAGAGCG	TGCAGAGGGAAAAAGGGCACAAGTCAAGTCTCTCACACACTATTGTGCAATTTAC	9:A>G	9	0.990512	0.969349	0.034483	0.965517	0.030651	0.003831	0.059424	0.066587	0.063006	19.98	18.09091	1	0	0	0	0	0	0	0	0	0	0	1	0	0	0	0	0	0	0	0	0	0	0	0	0	0	0	0	0	0	0	0	0
27706713|F|0-22:T>G-22:T>G	27706713	TGCAGTTTGTCTGTAATGAGTTTGGTGGATTACAGATCGGAAGAGCGGTTCAGCAGGAATGCCGAGACC	TGCAGTTTGTCTGTAATGAGTTTGGTGGATTAC	22:T>G	22	1	0.973435	0.028463	0.971537	0.026565	0.001898	0.051719	0.055306	0.053513	22.94243	20.94118	1	0	0	0	0	0	0	0	0	0	0	0	0	0	0	0	0	0	0	0	0	0	0	0	0	0	0	0	0	0	0	0	0
27706822|F|0-9:G>A-9:G>A	27706822	TGCAGTGAAGCCTCAAATGTCCTCAAAGTCTCAGGTTACAGATCGGAAGAGCGGTTCAGCAGGAATGCC	TGCAGTGAAGCCTCAAATGTCCTCAAAGTCTCAGGTTAC	9:G>A	9	0.998102	0.007605	1	0	0.992395	0.007605	0.015093	0	0.007547	21.6	13.60897	1	1	1	1	1	1	1	1	1	1	1	1	1	1	1	1	1	1	1	1	1	1	1	1	1	1	1	1	1	1	1	1	1
[truncated: 47,547 more rows]
[truncated: 495 more columns]
