# Supplementary material for: Capturing Genetic Diversity in Seed Collections: An Empirical Study of Two Congeners with Contrasting Mating Systems
Source: Plants (Basel). 2023 Jan 23;12(3):522. doi: 10.3390/plants12030522 (PMC9921034; doi:10.3390/plants12030522)
Supplement: Supplementary file 1 [file plants-12-00522-s001.zip › Study Data/readme.txt]

The data in this folder are raw SNP matrices including sample identifiers. 

If you would like to use these data in your study, please contact Marlien van der Merwe (Marlien.vanderMerwe@botanicgardens.nsw.gov.au).
